# Supplementary material for: Comprehensive characterization of a time-course transcriptional response induced by autotoxins in Panax ginseng using RNA-Seq
Source: BMC Genomics. 2015 Nov 25;16:1010. doi: 10.1186/s12864-015-2151-7 (PMC4659204; doi:10.1186/s12864-015-2151-7)
Supplement: Additional file 2: — All the annotation information for the assembled transcripts. (XLS 26730 kb) [file 12864_2015_2151_MOESM2_ESM.xls]

## Sheet: Table1.xls
#gene_id	transcript_id	prot_id	prot_coords	sprot_Top_BLASTP_hit	Pfam	SignalP	TmHMM	eggnog	gene_ontology_blast	gene_ontology_pfam
c0_g1	c0_g1_i1	cds.c0_g1_i1|m.2	487-855[+]	sp|Q86CR8|ATG8_DICDI^Q86CR8^Q:7-122,H:6-121^52.14%ID^E:7e-39^RecName: Full=Autophagy-related protein 8;^Eukaryota; Amoebozoa; Mycetozoa; Dictyosteliida; Dictyostelium	PF02991.11^Atg8^Autophagy protein Atg8 ubiquitin like^16-120^E:1.6e-35`PF04110.8^APG12^Ubiquitin-like autophagy protein Apg12^40-120^E:6.3e-09	sigP:0.107^54^0.112^0.101	.	.	GO:0005776^cellular_component^autophagic vacuole`GO:0000421^cellular_component^autophagic vacuole membrane`GO:0005737^cellular_component^cytoplasm`GO:0031410^cellular_component^cytoplasmic vesicle`GO:0006974^biological_process^cellular response to DNA damage stimulus`GO:0006995^biological_process^cellular response to nitrogen starvation`GO:0016236^biological_process^macroautophagy`GO:0015031^biol…	GO:0000045^biological_process^autophagic vacuole assembly`GO:0005737^cellular_component^cytoplasm
c2_g1	c2_g1_i1	cds.c2_g1_i1|m.3	41-1006[+]	sp|P39315|QOR2_ECOLI^P39315^Q:8-100,H:2-99^35.71%ID^E:8e-07^RecName: Full=Quinone oxidoreductase 2;^Bacteria; Proteobacteria; Gammaproteobacteria; Enterobacteriales; Enterobacteriaceae; Escherichia	PF05368.8^NmrA^NmrA-like family^8-205^E:1.2e-15`PF13460.1^NAD_binding_10^NADH(P)-binding^8-98^E:1e-13`PF03435.13^Saccharop_dh^Saccharopine dehydrogenase^8-98^E:4.5e-07	sigP:0.138^16^0.263^0.156	.	COG0702^epimerase dehydratase	GO:0003955^molecular_function^NAD(P)H dehydrogenase (quinone) activity`GO:0016655^molecular_function^oxidoreductase activity, acting on NAD(P)H, quinone or similar compound as acceptor	GO:0016491^molecular_function^oxidoreductase activity`GO:0055114^biological_process^oxidation-reduction process
c15_g1	c15_g1_i1	cds.c15_g1_i1|m.11	3-605[+]	sp|O59797|YCO6_SCHPO^O59797^Q:14-165,H:204-345^33.96%ID^E:1e-18^RecName: Full=Putative nucleosome assembly protein C364.06;^Eukaryota; Fungi; Dikarya; Ascomycota; Taphrinomycotina; Schizosaccharomycetes; Schizosaccharomycetales; Schizosaccharomycetaceae; Schizosaccharomyces	PF00956.13^NAP^Nucleosome assembly protein (NAP)^7-161^E:2.7e-33	sigP:0.104^67^0.115^0.101	.	.	GO:0005829^cellular_component^cytosol`GO:0000790^cellular_component^nuclear chromatin`GO:0042393^molecular_function^histone binding`GO:0005515^molecular_function^protein binding`GO:0006336^biological_process^DNA replication-independent nucleosome assembly	GO:0006334^biological_process^nucleosome assembly`GO:0005634^cellular_component^nucleus
c15_g2	c15_g2_i1	cds.c15_g2_i1|m.12	3-563[+]	sp|Q7ZY81|NPL1B_XENLA^Q7ZY81^Q:38-187,H:49-200^47.37%ID^E:2e-25^RecName: Full=Nucleosome assembly protein 1-like 1-B;^Eukaryota; Metazoa; Chordata; Craniata; Vertebrata; Euteleostomi; Amphibia; Batrachia; Anura; Pipoidea; Pipidae; Xenopodinae; Xenopus; Xenopus	PF00956.13^NAP^Nucleosome assembly protein (NAP)^65-187^E:2.5e-27	sigP:0.105^70^0.11^0.100	.	.	GO:0005737^cellular_component^cytoplasm`GO:0005634^cellular_component^nucleus`GO:0030332^molecular_function^cyclin binding`GO:0042393^molecular_function^histone binding`GO:0030154^biological_process^cell differentiation`GO:0006334^biological_process^nucleosome assembly`GO:0045944^biological_process^positive regulation of transcription from RNA polymerase II promoter`GO:0060215^biological_process^…	GO:0006334^biological_process^nucleosome assembly`GO:0005634^cellular_component^nucleus
c29_g1	c29_g1_i1	cds.c29_g1_i1|m.14	3-440[+]	sp|Q6VV72|IF1A_RAT^Q6VV72^Q:1-130,H:1-126^69.23%ID^E:4e-58^RecName: Full=Eukaryotic translation initiation factor 1A;^Eukaryota; Metazoa; Chordata; Craniata; Vertebrata; Euteleostomi; Mammalia; Eutheria; Euarchontoglires; Glires; Rodentia; Sciurognathi; Muroidea; Muridae; Murinae; Rattus	PF01176.14^eIF-1a^Translation initiation factor 1A / IF-1^31-95^E:1.3e-26	sigP:0.104^28^0.116^0.103	.	COG0361^however, it seems to stimulate more or less all the activities of the other two initiation factors, IF-2 and IF-3 (By similarity)	GO:0003743^molecular_function^translation initiation factor activity	GO:0003723^molecular_function^RNA binding`GO:0003743^molecular_function^translation initiation factor activity`GO:0006413^biological_process^translational initiation
c43_g1	c43_g1_i1	cds.c43_g1_i1|m.15	1-540[+]	sp|Q9FMU6|MPCP3_ARATH^Q9FMU6^Q:1-146,H:162-308^58.5%ID^E:2e-55^RecName: Full=Mitochondrial phosphate carrier protein 3, mitochondrial;^Eukaryota; Viridiplantae; Streptophyta; Embryophyta; Tracheophyta; Spermatophyta; Magnoliophyta; eudicotyledons; Gunneridae; Pentapetalae; rosids; malvids; Brassicales; Brassicaceae; Camelineae; Arabidopsis	PF00153.22^Mito_carr^Mitochondrial carrier protein^16-99^E:1.4e-17	sigP:0.134^25^0.205^0.118	.	.	GO:0005618^cellular_component^cell wall`GO:0009507^cellular_component^chloroplast`GO:0016021^cellular_component^integral component of membrane`GO:0016020^cellular_component^membrane`GO:0005743^cellular_component^mitochondrial inner membrane`GO:0005739^cellular_component^mitochondrion`GO:0005774^cellular_component^vacuolar membrane`GO:0009651^biological_process^response to salt stress`GO:0006810^b…	.
c63_g1	c63_g1_i1	cds.c63_g1_i1|m.17	2-418[+]	sp|P0DJ56|RL6_TETTS^P0DJ56^Q:1-138,H:56-191^53.52%ID^E:8e-42^RecName: Full=60S ribosomal protein L6;^Eukaryota; Alveolata; Ciliophora; Intramacronucleata; Oligohymenophorea; Hymenostomatida; Tetrahymenina; Tetrahymenidae; Tetrahymena	PF01159.14^Ribosomal_L6e^Ribosomal protein L6e^27-138^E:8.7e-40	sigP:0.519^30^0.844^0.541	.	.	GO:0005840^cellular_component^ribosome`GO:0003735^molecular_function^structural constituent of ribosome`GO:0006412^biological_process^translation	GO:0003735^molecular_function^structural constituent of ribosome`GO:0006412^biological_process^translation`GO:0005622^cellular_component^intracellular`GO:0005840^cellular_component^ribosome
c82_g1	c82_g1_i1	cds.c82_g1_i1|m.20	2-1036[+]	sp|Q8SVY9|Y3G1_ENCCU^Q8SVY9^Q:191-319,H:22-155^37.31%ID^E:1e-07^RecName: Full=Uncharacterized protein ECU03_1610;^Eukaryota; Fungi; Microsporidia; Unikaryonidae; Encephalitozoon	PF01442.13^Apolipoprotein^Apolipoprotein A1/A4/E domain^5-173^E:0.0024	sigP:0.106^42^0.122^0.101	.	.	.	GO:0008289^molecular_function^lipid binding`GO:0006869^biological_process^lipid transport`GO:0042157^biological_process^lipoprotein metabolic process`GO:0005576^cellular_component^extracellular region
c92_g1	c92_g1_i1	cds.c92_g1_i1|m.21	3-479[+]	sp|P49030|MGN_ORYSJ^P49030^Q:11-153,H:16-158^80.42%ID^E:6e-84^RecName: Full=Protein mago nashi homolog;^Eukaryota; Viridiplantae; Streptophyta; Embryophyta; Tracheophyta; Spermatophyta; Magnoliophyta; Liliopsida; Poales; Poaceae; BEP clade; Ehrhartoideae; Oryzeae; Oryza	PF02792.9^Mago_nashi^Mago nashi protein^11-153^E:1.6e-80	sigP:0.103^52^0.121^0.101	.	.	GO:0005634^cellular_component^nucleus	GO:0005634^cellular_component^nucleus
c114_g1	c114_g1_i1	cds.c114_g1_i1|m.25	2-514[+]	sp|Q8JG64|PDIA3_CHICK^Q8JG64^Q:1-163,H:324-486^41.32%ID^E:2e-32^RecName: Full=Protein disulfide-isomerase A3;^Eukaryota; Metazoa; Chordata; Craniata; Vertebrata; Euteleostomi; Testudines + Archosauria group; Archosauria; Dinosauria; Saurischia; Theropoda; Coelurosauria; Aves; Neognathae; Galliformes; Phasianidae; Phasianinae; Gallus	PF00085.15^Thioredoxin^Thioredoxin^57-158^E:8.5e-31`PF13098.1^Thioredoxin_2^Thioredoxin-like domain^72-154^E:5.5e-08	sigP:0.107^25^0.129^0.107	.	COG0526^Thioredoxin	GO:0009986^cellular_component^cell surface`GO:0005783^cellular_component^endoplasmic reticulum`GO:0005788^cellular_component^endoplasmic reticulum lumen`GO:0003756^molecular_function^protein disulfide isomerase activity`GO:0015035^molecular_function^protein disulfide oxidoreductase activity`GO:0045454^biological_process^cell redox homeostasis`GO:0006662^biological_process^glycerol ether metabolic…	GO:0045454^biological_process^cell redox homeostasis
c142_g1	c142_g1_i1	cds.c142_g1_i1|m.30	40-498[+]	sp|P19804|NDKB_RAT^P19804^Q:1-152,H:1-152^65.13%ID^E:4e-73^RecName: Full=Nucleoside diphosphate kinase B;^Eukaryota; Metazoa; Chordata; Craniata; Vertebrata; Euteleostomi; Mammalia; Eutheria; Euarchontoglires; Glires; Rodentia; Sciurognathi; Muroidea; Muridae; Murinae; Rattus	PF00334.14^NDK^Nucleoside diphosphate kinase^5-138^E:1.3e-56	sigP:0.136^49^0.285^0.126	.	COG0105^Major role in the synthesis of nucleoside triphosphates other than ATP. The ATP gamma phosphate is transferred to the NDP beta phosphate via a ping-pong mechanism, using a phosphorylated active-site intermediate (By similarity)	GO:0071944^cellular_component^cell periphery`GO:0005737^cellular_component^cytoplasm`GO:0030027^cellular_component^lamellipodium`GO:0031966^cellular_component^mitochondrial membrane`GO:0048471^cellular_component^perinuclear region of cytoplasm`GO:0005886^cellular_component^plasma membrane`GO:0001726^cellular_component^ruffle`GO:0005524^molecular_function^ATP binding`GO:0008144^molecular_function^…	GO:0004550^molecular_function^nucleoside diphosphate kinase activity`GO:0005524^molecular_function^ATP binding`GO:0006165^biological_process^nucleoside diphosphate phosphorylation`GO:0006183^biological_process^GTP biosynthetic process`GO:0006228^biological_process^UTP biosynthetic process`GO:0006241^biological_process^CTP biosynthetic process
c143_g1	c143_g1_i1	cds.c143_g1_i1|m.31	2-559[+]	sp|Q9SN74|BH047_ARATH^Q9SN74^Q:1-186,H:15-200^92.47%ID^E:3e-113^RecName: Full=Transcription factor bHLH47;^Eukaryota; Viridiplantae; Streptophyta; Embryophyta; Tracheophyta; Spermatophyta; Magnoliophyta; eudicotyledons; Gunneridae; Pentapetalae; rosids; malvids; Brassicales; Brassicaceae; Camelineae; Arabidopsis	.	sigP:0.104^58^0.112^0.101	.	.	GO:0005634^cellular_component^nucleus`GO:0003677^molecular_function^DNA binding`GO:0003700^molecular_function^sequence-specific DNA binding transcription factor activity`GO:0010106^biological_process^cellular response to iron ion starvation`GO:0055072^biological_process^iron ion homeostasis`GO:0006355^biological_process^regulation of transcription, DNA-templated`GO:0006351^biological_process^tran…	.
c148_g1	c148_g1_i1	cds.c148_g1_i1|m.34	3-509[+]	sp|Q949U7|PRX2E_ARATH^Q949U7^Q:11-155,H:73-220^51.35%ID^E:9e-44^RecName: Full=Peroxiredoxin-2E, chloroplastic;^Eukaryota; Viridiplantae; Streptophyta; Embryophyta; Tracheophyta; Spermatophyta; Magnoliophyta; eudicotyledons; Gunneridae; Pentapetalae; rosids; malvids; Brassicales; Brassicaceae; Camelineae; Arabidopsis	PF08534.5^Redoxin^Redoxin^12-164^E:2.9e-34`PF00578.16^AhpC-TSA^AhpC/TSA family^13-128^E:1.1e-14	sigP:0.118^61^0.158^0.114	.	COG0678^peroxiredoxin	GO:0009507^cellular_component^chloroplast`GO:0009941^cellular_component^chloroplast envelope`GO:0009570^cellular_component^chloroplast stroma`GO:0009505^cellular_component^plant-type cell wall`GO:0009536^cellular_component^plastid`GO:0009579^cellular_component^thylakoid`GO:0004601^molecular_function^peroxidase activity`GO:0051920^molecular_function^peroxiredoxin activity`GO:0042742^biological_pro…	GO:0016491^molecular_function^oxidoreductase activity`GO:0016209^molecular_function^antioxidant activity`GO:0055114^biological_process^oxidation-reduction process
c154_g1	c154_g1_i1	cds.c154_g1_i1|m.35	1-633[+]	sp|Q28996|STAR_PIG^Q28996^Q:10-194,H:83-263^25.13%ID^E:2e-14^RecName: Full=Steroidogenic acute regulatory protein, mitochondrial;^Eukaryota; Metazoa; Chordata; Craniata; Vertebrata; Euteleostomi; Mammalia; Eutheria; Laurasiatheria; Cetartiodactyla; Suina; Suidae; Sus	PF01852.14^START^START domain^18-192^E:4.6e-24	sigP:0.104^59^0.111^0.100	.	.	GO:0005739^cellular_component^mitochondrion`GO:0015485^molecular_function^cholesterol binding`GO:0017127^molecular_function^cholesterol transporter activity`GO:0008203^biological_process^cholesterol metabolic process`GO:0006694^biological_process^steroid biosynthetic process	GO:0008289^molecular_function^lipid binding
c158_g1	c158_g1_i1	cds.c158_g1_i1|m.38	190-870[+]	sp|P54611|VATE_DROME^P54611^Q:1-226,H:1-226^80.53%ID^E:5e-129^RecName: Full=V-type proton ATPase subunit E;^Eukaryota; Metazoa; Ecdysozoa; Arthropoda; Hexapoda; Insecta; Pterygota; Neoptera; Endopterygota; Diptera; Brachycera; Muscomorpha; Ephydroidea; Drosophilidae; Drosophila; Sophophora	PF01991.13^vATP-synt_E^ATP synthase (E/31 kDa) subunit^18-216^E:1.3e-72	sigP:0.112^42^0.123^0.106	.	COG1390^Produces ATP from ADP in the presence of a proton gradient across the membrane (By similarity)	GO:0005886^cellular_component^plasma membrane`GO:0033181^cellular_component^plasma membrane proton-transporting V-type ATPase complex`GO:0000221^cellular_component^vacuolar proton-transporting V-type ATPase, V1 domain`GO:0046961^molecular_function^proton-transporting ATPase activity, rotational mechanism`GO:0015991^biological_process^ATP hydrolysis coupled proton transport	GO:0046961^molecular_function^proton-transporting ATPase activity, rotational mechanism`GO:0015991^biological_process^ATP hydrolysis coupled proton transport`GO:0033178^cellular_component^proton-transporting two-sector ATPase complex, catalytic domain
c163_g1	c163_g1_i1	cds.c163_g1_i1|m.40	2-790[+]	sp|Q9DG68|RLA0_RANSY^Q9DG68^Q:1-228,H:48-275^57.89%ID^E:4e-89^RecName: Full=60S acidic ribosomal protein P0;^Eukaryota; Metazoa; Chordata; Craniata; Vertebrata; Euteleostomi; Amphibia; Batrachia; Anura; Neobatrachia; Ranoidea; Ranidae; Rana	PF00466.15^Ribosomal_L10^Ribosomal protein L10^2-57^E:1.3e-08`PF00428.14^Ribosomal_60s^60s Acidic ribosomal protein^184-263^E:2.2e-13	sigP:0.111^20^0.121^0.105	.	.	GO:0005840^cellular_component^ribosome`GO:0003735^molecular_function^structural constituent of ribosome`GO:0042254^biological_process^ribosome biogenesis`GO:0006414^biological_process^translational elongation	GO:0042254^biological_process^ribosome biogenesis`GO:0005622^cellular_component^intracellular`GO:0003735^molecular_function^structural constituent of ribosome`GO:0006414^biological_process^translational elongation`GO:0005840^cellular_component^ribosome
c186_g1	c186_g1_i1	cds.c186_g1_i1|m.52	2-463[+]	sp|Q90YQ0|RS24_ICTPU^Q90YQ0^Q:26-153,H:5-131^68.75%ID^E:3e-58^RecName: Full=40S ribosomal protein S24;^Eukaryota; Metazoa; Chordata; Craniata; Vertebrata; Euteleostomi; Actinopterygii; Neopterygii; Teleostei; Ostariophysi; Siluriformes; Ictaluridae; Ictalurus	PF01282.14^Ribosomal_S24e^Ribosomal protein S24e^44-126^E:3e-35	sigP:0.171^21^0.248^0.158	.	.	GO:0005840^cellular_component^ribosome`GO:0000166^molecular_function^nucleotide binding`GO:0003735^molecular_function^structural constituent of ribosome`GO:0006412^biological_process^translation	GO:0003735^molecular_function^structural constituent of ribosome`GO:0006412^biological_process^translation`GO:0005622^cellular_component^intracellular`GO:0005840^cellular_component^ribosome
c209_g1	c209_g1_i1	cds.c209_g1_i1|m.56	3-536[+]	sp|P30176|YBIA_ECOLI^P30176^Q:10-129,H:57-158^35%ID^E:2e-15^RecName: Full=Swarming motility protein YbiA;^Bacteria; Proteobacteria; Gammaproteobacteria; Enterobacteriales; Enterobacteriaceae; Escherichia	PF08719.6^DUF1768^Domain of unknown function (DUF1768)^28-127^E:7.9e-22	sigP:0.107^35^0.116^0.104	.	COG3236^Swarming motility protein YbiA	GO:0006928^biological_process^cellular component movement	.
c213_g1	c213_g1_i1	cds.c213_g1_i1|m.57	1-576[+]	sp|Q9C102|GLT1_SCHPO^Q9C102^Q:2-176,H:1933-2107^56.82%ID^E:4e-62^RecName: Full=Putative glutamate synthase [NADPH];^Eukaryota; Fungi; Dikarya; Ascomycota; Taphrinomycotina; Schizosaccharomycetes; Schizosaccharomycetales; Schizosaccharomycetaceae; Schizosaccharomyces	.	sigP:0.127^11^0.179^0.129	.	COG0493^glutamate synthase	GO:0005829^cellular_component^cytosol`GO:0005739^cellular_component^mitochondrion`GO:0051538^molecular_function^3 iron, 4 sulfur cluster binding`GO:0050660^molecular_function^flavin adenine dinucleotide binding`GO:0010181^molecular_function^FMN binding`GO:0016040^molecular_function^glutamate synthase (NADH) activity`GO:0004355^molecular_function^glutamate synthase (NADPH) activity`GO:0005506^mole…	.
c219_g1	c219_g1_i1	cds.c219_g1_i1|m.60	265-2208[+]	sp|Q9ZVN6|AP180_ARATH^Q9ZVN6^Q:1-368,H:1-397^65.08%ID^E:5e-168^RecName: Full=Clathrin coat assembly protein AP180;^Eukaryota; Viridiplantae; Streptophyta; Embryophyta; Tracheophyta; Spermatophyta; Magnoliophyta; eudicotyledons; Gunneridae; Pentapetalae; rosids; malvids; Brassicales; Brassicaceae; Camelineae; Arabidopsis	PF01417.15^ENTH^ENTH domain^28-109^E:0.00013`PF07651.11^ANTH^ANTH domain^29-311^E:1.5e-79	sigP:0.11^11^0.128^0.110	.	.	GO:0030118^cellular_component^clathrin coat`GO:0030136^cellular_component^clathrin-coated vesicle`GO:0005905^cellular_component^coated pit`GO:0005794^cellular_component^Golgi apparatus`GO:0005545^molecular_function^1-phosphatidylinositol binding`GO:0005515^molecular_function^protein binding`GO:0048268^biological_process^clathrin coat assembly`GO:0006897^biological_process^endocytosis`GO:0015031^b…	GO:0005543^molecular_function^phospholipid binding
c236_g1	c236_g1_i1	cds.c236_g1_i1|m.67	65-994[+]	sp|P93143|PILR1_FORIN^P93143^Q:4-304,H:6-308^24.17%ID^E:4e-10^RecName: Full=Bifunctional pinoresinol-lariciresinol reductase;^Eukaryota; Viridiplantae; Streptophyta; Embryophyta; Tracheophyta; Spermatophyta; Magnoliophyta; eudicotyledons; Gunneridae; Pentapetalae; asterids; lamiids; Lamiales; Oleaceae; Forsythieae; Forsythia	PF13460.1^NAD_binding_10^NADH(P)-binding^4-198^E:5.4e-14`PF05368.8^NmrA^NmrA-like family^4-230^E:1.9e-13`PF01370.16^Epimerase^NAD dependent epimerase/dehydratase family^5-211^E:3.5e-11	sigP:0.151^21^0.236^0.134	.	.	GO:0010284^molecular_function^lariciresinol reductase activity`GO:0010283^molecular_function^pinoresinol reductase activity`GO:1902132^biological_process^(+)-lariciresinol biosynthetic process`GO:1902131^biological_process^(+)-lariciresinol catabolic process`GO:1902125^biological_process^(+)-pinoresinol catabolic process`GO:1902138^biological_process^(-)-secoisolariciresinol biosynthetic process`…	GO:0003824^molecular_function^catalytic activity`GO:0050662^molecular_function^coenzyme binding`GO:0044237^biological_process^cellular metabolic process
c236_g1	c236_g1_i2	cds.c236_g1_i2|m.68	65-994[+]	sp|Q9SVP6|PILR2_ARATH^Q9SVP6^Q:4-237,H:12-255^27.44%ID^E:4e-09^RecName: Full=Pinoresinol reductase 2;^Eukaryota; Viridiplantae; Streptophyta; Embryophyta; Tracheophyta; Spermatophyta; Magnoliophyta; eudicotyledons; Gunneridae; Pentapetalae; rosids; malvids; Brassicales; Brassicaceae; Camelineae; Arabidopsis	PF13460.1^NAD_binding_10^NADH(P)-binding^4-198^E:5.4e-14`PF05368.8^NmrA^NmrA-like family^4-230^E:2e-13`PF01370.16^Epimerase^NAD dependent epimerase/dehydratase family^5-211^E:3.5e-11	sigP:0.151^21^0.236^0.134	.	NOG81420^	GO:0009506^cellular_component^plasmodesma`GO:0010283^molecular_function^pinoresinol reductase activity`GO:0009807^biological_process^lignan biosynthetic process	GO:0003824^molecular_function^catalytic activity`GO:0050662^molecular_function^coenzyme binding`GO:0044237^biological_process^cellular metabolic process
c238_g1	c238_g1_i1	cds.c238_g1_i1|m.69	1-573[+]	sp|Q5V9E9|G6PI_DICDI^Q5V9E9^Q:1-183,H:370-557^70.37%ID^E:3e-88^RecName: Full=Glucose-6-phosphate isomerase;^Eukaryota; Amoebozoa; Mycetozoa; Dictyosteliida; Dictyostelium	PF00342.14^PGI^Phosphoglucose isomerase^1-178^E:2.7e-76	sigP:0.109^58^0.113^0.103	.	COG0166^phosphohexose isomerase	GO:0005737^cellular_component^cytoplasm`GO:0004347^molecular_function^glucose-6-phosphate isomerase activity`GO:0006094^biological_process^gluconeogenesis`GO:0006096^biological_process^glycolytic process	GO:0004347^molecular_function^glucose-6-phosphate isomerase activity`GO:0006094^biological_process^gluconeogenesis`GO:0006096^biological_process^glycolytic process
c261_g1	c261_g1_i1	cds.c261_g1_i1|m.75	2-526[+]	sp|Q2PFZ3|PRDX2_MACFA^Q2PFZ3^Q:19-159,H:6-145^64.54%ID^E:2e-60^RecName: Full=Peroxiredoxin-2;^Eukaryota; Metazoa; Chordata; Craniata; Vertebrata; Euteleostomi; Mammalia; Eutheria; Euarchontoglires; Primates; Haplorrhini; Catarrhini; Cercopithecidae; Cercopithecinae; Macaca	PF00578.16^AhpC-TSA^AhpC/TSA family^21-154^E:1.1e-39`PF08534.5^Redoxin^Redoxin^21-158^E:4.6e-18	sigP:0.129^25^0.192^0.138	.	.	GO:0005737^cellular_component^cytoplasm`GO:0004601^molecular_function^peroxidase activity`GO:0051920^molecular_function^peroxiredoxin activity	GO:0016209^molecular_function^antioxidant activity`GO:0016491^molecular_function^oxidoreductase activity`GO:0055114^biological_process^oxidation-reduction process
c283_g1	c283_g1_i1	cds.c283_g1_i1|m.79	53-625[+]	sp|Q90YW0|RL9_ICTPU^Q90YW0^Q:1-189,H:1-189^59.26%ID^E:3e-76^RecName: Full=60S ribosomal protein L9;^Eukaryota; Metazoa; Chordata; Craniata; Vertebrata; Euteleostomi; Actinopterygii; Neopterygii; Teleostei; Ostariophysi; Siluriformes; Ictaluridae; Ictalurus	PF00347.18^Ribosomal_L6^Ribosomal protein L6^12-87^E:1.4e-12`PF00347.18^Ribosomal_L6^Ribosomal protein L6^99-178^E:2.3e-12	sigP:0.103^37^0.112^0.100	.	.	GO:0005840^cellular_component^ribosome`GO:0019843^molecular_function^rRNA binding`GO:0003735^molecular_function^structural constituent of ribosome`GO:0006412^biological_process^translation	GO:0003735^molecular_function^structural constituent of ribosome`GO:0019843^molecular_function^rRNA binding`GO:0006412^biological_process^translation`GO:0005840^cellular_component^ribosome
c286_g1	c286_g1_i1	cds.c286_g1_i1|m.80	1-876[+]	sp|P04040|CATA_HUMAN^P04040^Q:1-292,H:10-303^73.13%ID^E:9e-162^RecName: Full=Catalase;^Eukaryota; Metazoa; Chordata; Craniata; Vertebrata; Euteleostomi; Mammalia; Eutheria; Euarchontoglires; Primates; Haplorrhini; Catarrhini; Hominidae; Homo	PF00199.14^Catalase^Catalase^17-292^E:1.9e-135	sigP:0.122^22^0.136^0.117	.	COG0753^Catalase	GO:0005829^cellular_component^cytosol`GO:0005783^cellular_component^endoplasmic reticulum`GO:0005794^cellular_component^Golgi apparatus`GO:0005764^cellular_component^lysosome`GO:0005758^cellular_component^mitochondrial intermembrane space`GO:0005782^cellular_component^peroxisomal matrix`GO:0005778^cellular_component^peroxisomal membrane`GO:0005777^cellular_component^peroxisome`GO:0005886^cellular…	GO:0004096^molecular_function^catalase activity`GO:0020037^molecular_function^heme binding`GO:0055114^biological_process^oxidation-reduction process
c366_g1	c366_g1_i1	cds.c366_g1_i1|m.93	21-719[+]	sp|Q45QI7|CFI_CAMSI^Q45QI7^Q:29-233,H:12-216^57.21%ID^E:2e-71^RecName: Full=Chalcone--flavonone isomerase;^Eukaryota; Viridiplantae; Streptophyta; Embryophyta; Tracheophyta; Spermatophyta; Magnoliophyta; eudicotyledons; Gunneridae; Pentapetalae; asterids; Ericales; Theaceae; Camellia	PF02431.10^Chalcone^Chalcone-flavanone isomerase^36-233^E:3e-46	sigP:0.569^20^0.914^0.718	ExpAA=24.98^PredHel=1^Topology=i7-29o	.	GO:0045430^molecular_function^chalcone isomerase activity`GO:0009813^biological_process^flavonoid biosynthetic process	GO:0016872^molecular_function^intramolecular lyase activity
c392_g1	c392_g1_i2	cds.c392_g1_i2|m.98	322-786[+]	sp|Q01417|PM1_SOYBN^Q01417^Q:1-150,H:1-169^36.05%ID^E:4e-18^RecName: Full=18 kDa seed maturation protein;^Eukaryota; Viridiplantae; Streptophyta; Embryophyta; Tracheophyta; Spermatophyta; Magnoliophyta; eudicotyledons; Gunneridae; Pentapetalae; rosids; fabids; Fabales; Fabaceae; Papilionoideae; Phaseoleae; Glycine; Soja	PF03760.10^LEA_1^Late embryogenesis abundant (LEA) group 1^9-77^E:9.1e-16	sigP:0.135^22^0.185^0.142	.	.	GO:0009790^biological_process^embryo development`GO:0009409^biological_process^response to cold`GO:0006970^biological_process^response to osmotic stress`GO:0009414^biological_process^response to water deprivation`GO:0048316^biological_process^seed development	GO:0009790^biological_process^embryo development
c439_g1	c439_g1_i1	cds.c439_g1_i1|m.104	2-775[+]	sp|Q8GTR4|PULA1_ARATH^Q8GTR4^Q:4-258,H:716-939^37.74%ID^E:2e-49^RecName: Full=Pullulanase 1, chloroplastic;^Eukaryota; Viridiplantae; Streptophyta; Embryophyta; Tracheophyta; Spermatophyta; Magnoliophyta; eudicotyledons; Gunneridae; Pentapetalae; rosids; malvids; Brassicales; Brassicaceae; Camelineae; Arabidopsis	PF11852.3^DUF3372^Domain of unknown function (DUF3372)^114-257^E:6.5e-34	sigP:0.128^52^0.201^0.118	.	COG1523^Glycogen debranching enzyme	GO:0009507^cellular_component^chloroplast`GO:0009570^cellular_component^chloroplast stroma`GO:0043169^molecular_function^cation binding`GO:0010303^molecular_function^limit dextrinase activity`GO:0051060^molecular_function^pullulanase activity`GO:0019252^biological_process^starch biosynthetic process`GO:0005983^biological_process^starch catabolic process	.
c465_g1	c465_g1_i1	cds.c465_g1_i1|m.106	2-859[+]	sp|Q5UQ13|COLL2_MIMIV^Q5UQ13^Q:1-267,H:314-565^52.81%ID^E:7e-45^RecName: Full=Collagen-like protein 2;^Viruses; dsDNA viruses, no RNA stage; Mimiviridae; Mimivirus	PF01391.13^Collagen^Collagen triple helix repeat (20 copies)^1-59^E:1.4e-10`PF01391.13^Collagen^Collagen triple helix repeat (20 copies)^190-247^E:1.7e-07`PF01391.13^Collagen^Collagen triple helix repeat (20 copies)^226-283^E:1.1e-09	sigP:0.106^43^0.109^0.102	.	.	GO:0005581^cellular_component^collagen trimer`GO:0019012^cellular_component^virion	.
c490_g1	c490_g1_i1	cds.c490_g1_i1|m.111	2-646[+]	sp|P07540|LYS_BPPZA^P07540^Q:126-215,H:3-91^42.39%ID^E:6e-13^RecName: Full=Lysozyme;^Viruses; dsDNA viruses, no RNA stage; Caudovirales; Podoviridae; Picovirinae; Phi29likevirus	PF00959.14^Phage_lysozyme^Phage lysozyme^153-214^E:1.2e-05	sigP:0.849^19^0.875^0.826	.	.	GO:0003796^molecular_function^lysozyme activity`GO:0016998^biological_process^cell wall macromolecule catabolic process`GO:0019835^biological_process^cytolysis`GO:0042742^biological_process^defense response to bacterium`GO:0009253^biological_process^peptidoglycan catabolic process	GO:0003796^molecular_function^lysozyme activity`GO:0009253^biological_process^peptidoglycan catabolic process`GO:0016998^biological_process^cell wall macromolecule catabolic process
c496_g1	c496_g1_i1	cds.c496_g1_i1|m.112	3-524[+]	sp|P25711|NDUS4_NEUCR^P25711^Q:17-173,H:61-218^72.96%ID^E:4e-82^RecName: Full=NADH-ubiquinone oxidoreductase 21 kDa subunit, mitochondrial;^Eukaryota; Fungi; Dikarya; Ascomycota; Pezizomycotina; Sordariomycetes; Sordariomycetidae; Sordariales; Sordariaceae; Neurospora	PF04800.7^ETC_C1_NDUFA4^ETC complex I subunit conserved region^68-168^E:6.4e-36	sigP:0.109^21^0.131^0.105	.	NOG79671^MarR family Transcriptional regulator	GO:0005743^cellular_component^mitochondrial inner membrane`GO:0070469^cellular_component^respiratory chain`GO:0016651^molecular_function^oxidoreductase activity, acting on NAD(P)H`GO:0022900^biological_process^electron transport chain	GO:0016651^molecular_function^oxidoreductase activity, acting on NAD(P)H`GO:0022900^biological_process^electron transport chain
c554_g1	c554_g1_i1	cds.c554_g1_i1|m.121	2-553[+]	sp|P41753|HSP70_ACHKL^P41753^Q:1-183,H:477-652^56.83%ID^E:1e-57^RecName: Full=Heat shock 70 kDa protein;^Eukaryota; Stramenopiles; Oomycetes; Saprolegniales; Saprolegniaceae; Achlya	PF00012.15^HSP70^Hsp70 protein^1-139^E:4.7e-29	sigP:0.12^18^0.145^0.115	.	.	GO:0005524^molecular_function^ATP binding	.
c562_g1	c562_g1_i1	cds.c562_g1_i1|m.122	3-587[+]	sp|O22647|RS16_FRIAG^O22647^Q:54-194,H:5-145^68.79%ID^E:5e-70^RecName: Full=40S ribosomal protein S16;^Eukaryota; Viridiplantae; Streptophyta; Embryophyta; Tracheophyta; Spermatophyta; Magnoliophyta; Liliopsida; Liliales; Liliaceae; Fritillaria	PF00380.14^Ribosomal_S9^Ribosomal protein S9/S16^62-194^E:2.7e-38	sigP:0.108^12^0.124^0.105	.	.	GO:0005840^cellular_component^ribosome`GO:0003735^molecular_function^structural constituent of ribosome`GO:0006412^biological_process^translation	GO:0003735^molecular_function^structural constituent of ribosome`GO:0006412^biological_process^translation`GO:0005840^cellular_component^ribosome
c562_g1	c562_g1_i2	cds.c562_g1_i2|m.123	3-587[+]	sp|P46293|RS16_GOSHI^P46293^Q:52-194,H:3-145^67.13%ID^E:9e-72^RecName: Full=40S ribosomal protein S16;^Eukaryota; Viridiplantae; Streptophyta; Embryophyta; Tracheophyta; Spermatophyta; Magnoliophyta; eudicotyledons; Gunneridae; Pentapetalae; rosids; malvids; Malvales; Malvaceae; Malvoideae; Gossypium	PF00380.14^Ribosomal_S9^Ribosomal protein S9/S16^62-194^E:3.3e-39	sigP:0.108^12^0.124^0.105	.	.	GO:0005840^cellular_component^ribosome`GO:0003735^molecular_function^structural constituent of ribosome`GO:0006412^biological_process^translation	GO:0003735^molecular_function^structural constituent of ribosome`GO:0006412^biological_process^translation`GO:0005840^cellular_component^ribosome
c563_g1	c563_g1_i1	cds.c563_g1_i1|m.124	3-821[+]	sp|Q9R1T3|CATZ_RAT^Q9R1T3^Q:50-273,H:53-277^64.44%ID^E:7e-105^RecName: Full=Cathepsin Z;^Eukaryota; Metazoa; Chordata; Craniata; Vertebrata; Euteleostomi; Mammalia; Eutheria; Euarchontoglires; Glires; Rodentia; Sciurognathi; Muroidea; Muridae; Murinae; Rattus	PF00112.18^Peptidase_C1^Papain family cysteine protease^61-273^E:1.9e-48	sigP:0.676^30^0.962^0.798	ExpAA=19.20^PredHel=1^Topology=i12-29o	.	GO:0005783^cellular_component^endoplasmic reticulum`GO:0005615^cellular_component^extracellular space`GO:0004197^molecular_function^cysteine-type endopeptidase activity`GO:0060441^biological_process^epithelial tube branching involved in lung morphogenesis	GO:0008234^molecular_function^cysteine-type peptidase activity`GO:0006508^biological_process^proteolysis
c623_g1	c623_g1_i1	cds.c623_g1_i1|m.136	1-477[+]	sp|P10978|POLX_TOBAC^P10978^Q:12-147,H:1175-1309^48.53%ID^E:6e-38^RecName: Full=Retrovirus-related Pol polyprotein from transposon TNT 1-94;^Eukaryota; Viridiplantae; Streptophyta; Embryophyta; Tracheophyta; Spermatophyta; Magnoliophyta; eudicotyledons; Gunneridae; Pentapetalae; asterids; lamiids; Solanales; Solanaceae; Nicotianoideae; Nicotianeae; Nicotiana	.	sigP:0.105^59^0.119^0.101	.	.	GO:0004190^molecular_function^aspartic-type endopeptidase activity`GO:0004519^molecular_function^endonuclease activity`GO:0003676^molecular_function^nucleic acid binding`GO:0003964^molecular_function^RNA-directed DNA polymerase activity`GO:0008270^molecular_function^zinc ion binding`GO:0015074^biological_process^DNA integration	.
c627_g1	c627_g1_i1	cds.c627_g1_i1|m.137	2-958[+]	sp|Q12177|YL056_YEAST^Q12177^Q:5-259,H:1-248^28.36%ID^E:4e-11^RecName: Full=Uncharacterized protein YLL056C;^Eukaryota; Fungi; Dikarya; Ascomycota; Saccharomycotina; Saccharomycetes; Saccharomycetales; Saccharomycetaceae; Saccharomyces	PF04321.12^RmlD_sub_bind^RmlD substrate binding domain^6-262^E:1.4e-09`PF01370.16^Epimerase^NAD dependent epimerase/dehydratase family^7-229^E:8.3e-17`PF13460.1^NAD_binding_10^NADH(P)-binding^7-216^E:8.3e-16`PF05368.8^NmrA^NmrA-like family^7-80^E:7.1e-10`PF01073.14^3Beta_HSD^3-beta hydroxysteroid dehydrogenase/isomerase family^9-247^E:3.8e-12	sigP:0.192^24^0.318^0.192	.	COG0451^Nad-dependent epimerase dehydratase	GO:0003824^molecular_function^catalytic activity`GO:0050662^molecular_function^coenzyme binding`GO:0044237^biological_process^cellular metabolic process	GO:0008831^molecular_function^dTDP-4-dehydrorhamnose reductase activity`GO:0045226^biological_process^extracellular polysaccharide biosynthetic process`GO:0003824^molecular_function^catalytic activity`GO:0050662^molecular_function^coenzyme binding`GO:0044237^biological_process^cellular metabolic process`GO:0003854^molecular_function^3-beta-hydroxy-delta5-steroid dehydrogenase activity`GO:0016616^…
c721_g1	c721_g1_i1	cds.c721_g1_i1|m.153	3-923[+]	sp|Q24799|MYPH_ECHGR^Q24799^Q:12-144,H:9-142^41.18%ID^E:8e-21^RecName: Full=Myophilin;^Eukaryota; Metazoa; Platyhelminthes; Cestoda; Eucestoda; Cyclophyllidea; Taeniidae; Echinococcus	PF00307.26^CH^Calponin homology (CH) domain^36-127^E:2.8e-10	sigP:0.108^35^0.119^0.104	.	.	.	GO:0005515^molecular_function^protein binding
c739_g1	c739_g1_i1	cds.c739_g1_i1|m.161	45-458[+]	sp|A6KYJ9|RS12_BACV8^A6KYJ9^Q:1-137,H:1-136^87.59%ID^E:2e-80^RecName: Full=30S ribosomal protein S12;^Bacteria; Bacteroidetes; Bacteroidia; Bacteroidales; Bacteroidaceae; Bacteroides	PF00164.20^Ribosom_S12_S23^Ribosomal protein S12/S23^2-123^E:1.6e-56	sigP:0.107^13^0.118^0.103	.	COG0048^Interacts with and stabilizes bases of the 16S rRNA that are involved in tRNA selection in the A site and with the mRNA backbone. Located at the interface of the 30S and 50S subunits, it traverses the body of the 30S subunit contacting proteins on the other side and probably holding the rRNA structure together. The combined cluster of proteins S8, S12 and S17 appears to hold together the …	GO:0015935^cellular_component^small ribosomal subunit`GO:0019843^molecular_function^rRNA binding`GO:0003735^molecular_function^structural constituent of ribosome`GO:0000049^molecular_function^tRNA binding`GO:0006412^biological_process^translation	GO:0003735^molecular_function^structural constituent of ribosome`GO:0006412^biological_process^translation`GO:0005622^cellular_component^intracellular`GO:0005840^cellular_component^ribosome
c739_g1	c739_g1_i1	cds.c739_g1_i1|m.160	475-942[+]	sp|Q11QA9|RS7_CYTH3^Q11QA9^Q:1-155,H:1-155^78.71%ID^E:3e-89^RecName: Full=30S ribosomal protein S7;^Bacteria; Bacteroidetes; Cytophagia; Cytophagales; Cytophagaceae; Cytophaga	PF00177.16^Ribosomal_S7^Ribosomal protein S7p/S5e^2-148^E:1.2e-57	sigP:0.108^11^0.126^0.108	.	COG0049^One of the primary rRNA binding proteins, it binds directly to 16S rRNA where it nucleates assembly of the head domain of the 30S subunit. Is located at the subunit interface close to the decoding center, probably blocks exit of the E-site tRNA (By similarity)	GO:0015935^cellular_component^small ribosomal subunit`GO:0019843^molecular_function^rRNA binding`GO:0003735^molecular_function^structural constituent of ribosome`GO:0000049^molecular_function^tRNA binding`GO:0006412^biological_process^translation	.
c768_g1	c768_g1_i1	cds.c768_g1_i1|m.168	1-792[+]	sp|Q9M060|IF62_ARATH^Q9M060^Q:36-264,H:1-229^98.69%ID^E:4e-166^RecName: Full=Eukaryotic translation initiation factor 6-2;^Eukaryota; Viridiplantae; Streptophyta; Embryophyta; Tracheophyta; Spermatophyta; Magnoliophyta; eudicotyledons; Gunneridae; Pentapetalae; rosids; malvids; Brassicales; Brassicaceae; Camelineae; Arabidopsis	PF01912.13^eIF-6^eIF-6 family^39-238^E:1.1e-84	sigP:0.331^23^0.895^0.536	.	COG1976^Binds to the 60S ribosomal subunit and prevents its association with the 40S ribosomal subunit to form the 80S initiation complex in the cytoplasm	GO:0005829^cellular_component^cytosol`GO:0005730^cellular_component^nucleolus`GO:0005634^cellular_component^nucleus`GO:0043023^molecular_function^ribosomal large subunit binding`GO:0043022^molecular_function^ribosome binding`GO:0003743^molecular_function^translation initiation factor activity`GO:0071215^biological_process^cellular response to abscisic acid stimulus`GO:0009793^biological_process^e…	GO:0043022^molecular_function^ribosome binding`GO:0042256^biological_process^mature ribosome assembly
c844_g1	c844_g1_i1	cds.c844_g1_i1|m.178	3-515[+]	sp|A8JF70|ODA1_CHLRE^A8JF70^Q:57-169,H:288-399^35.4%ID^E:2e-11^RecName: Full=Outer dynein arm protein 1;^Eukaryota; Viridiplantae; Chlorophyta; Chlorophyceae; Chlamydomonadales; Chlamydomonadaceae; Chlamydomonas	.	sigP:0.112^46^0.122^0.106	.	.	GO:0036157^cellular_component^outer dynein arm`GO:0005515^molecular_function^protein binding`GO:0036158^biological_process^outer dynein arm assembly	.
c887_g1	c887_g1_i1	cds.c887_g1_i1|m.185	1-564[+]	sp|P22464|ANXB9_DROME^P22464^Q:1-188,H:41-228^89.89%ID^E:1e-115^RecName: Full=Annexin B9;^Eukaryota; Metazoa; Ecdysozoa; Arthropoda; Hexapoda; Insecta; Pterygota; Neoptera; Endopterygota; Diptera; Brachycera; Muscomorpha; Ephydroidea; Drosophilidae; Drosophila; Sophophora	PF00191.15^Annexin^Annexin^1-50^E:2.3e-13`PF00191.15^Annexin^Annexin^58-122^E:3e-23`PF00191.15^Annexin^Annexin^141-188^E:3.9e-13	sigP:0.133^29^0.124^0.115	.	.	GO:0005938^cellular_component^cell cortex`GO:0012505^cellular_component^endomembrane system`GO:0003779^molecular_function^actin binding`GO:0005509^molecular_function^calcium ion binding`GO:0005544^molecular_function^calcium-dependent phospholipid binding`GO:0005515^molecular_function^protein binding`GO:0030507^molecular_function^spectrin binding`GO:0061467^biological_process^basolateral protein l…	GO:0005509^molecular_function^calcium ion binding`GO:0005544^molecular_function^calcium-dependent phospholipid binding
c889_g1	c889_g1_i1	cds.c889_g1_i1|m.186	42-590[+]	sp|P32122|ARRH_LOCMI^P32122^Q:1-183,H:1-183^78.14%ID^E:3e-96^RecName: Full=Arrestin homolog;^Eukaryota; Metazoa; Ecdysozoa; Arthropoda; Hexapoda; Insecta; Pterygota; Neoptera; Orthopteroidea; Orthoptera; Caelifera; Acridomorpha; Acridoidea; Acrididae; Oedipodinae; Locusta	PF00339.24^Arrestin_N^Arrestin (or S-antigen), N-terminal domain^25-180^E:5.6e-34	sigP:0.381^13^0.876^0.630	.	.	GO:0007165^biological_process^signal transduction	.
c908_g1	c908_g1_i1	cds.c908_g1_i1|m.189	1-507[+]	sp|Q07092|COGA1_HUMAN^Q07092^Q:1-119,H:739-881^42.47%ID^E:4e-07^RecName: Full=Collagen alpha-1(XVI) chain;^Eukaryota; Metazoa; Chordata; Craniata; Vertebrata; Euteleostomi; Mammalia; Eutheria; Euarchontoglires; Primates; Haplorrhini; Catarrhini; Hominidae; Homo	PF01391.13^Collagen^Collagen triple helix repeat (20 copies)^1-46^E:1.7e-05	sigP:0.106^69^0.117^0.101	.	.	GO:0005597^cellular_component^collagen type XVI trimer`GO:0005788^cellular_component^endoplasmic reticulum lumen`GO:0005576^cellular_component^extracellular region`GO:0005178^molecular_function^integrin binding`GO:0005515^molecular_function^protein binding`GO:0007155^biological_process^cell adhesion`GO:0071230^biological_process^cellular response to amino acid stimulus`GO:0030574^biological_proce…	.
c913_g1	c913_g1_i1	cds.c913_g1_i1|m.191	2-625[+]	sp|P24005|ACTB_DICDI^P24005^Q:1-208,H:78-291^77.1%ID^E:9e-110^RecName: Full=Calcium-regulated actin-bundling protein;^Eukaryota; Amoebozoa; Mycetozoa; Dictyosteliida; Dictyostelium	PF13202.1^EF-hand_5^EF hand^65-79^E:0.082	sigP:0.106^55^0.118^0.099	.	.	GO:0030863^cellular_component^cortical cytoskeleton`GO:0045335^cellular_component^phagocytic vesicle`GO:0051015^molecular_function^actin filament binding`GO:0051764^biological_process^actin crosslink formation`GO:0051017^biological_process^actin filament bundle assembly	GO:0005509^molecular_function^calcium ion binding
c940_g1	c940_g1_i1	cds.c940_g1_i1|m.193	2-589[+]	sp|Q54KB7|DHE3_DICDI^Q54KB7^Q:1-196,H:188-383^52.55%ID^E:2e-66^RecName: Full=Glutamate dehydrogenase, mitochondrial;^Eukaryota; Amoebozoa; Mycetozoa; Dictyosteliida; Dictyostelium	PF00208.16^ELFV_dehydrog^Glutamate/Leucine/Phenylalanine/Valine dehydrogenase^30-196^E:5.5e-45	sigP:0.119^53^0.205^0.115	.	COG0334^glutamate dehydrogenase	GO:0005759^cellular_component^mitochondrial matrix`GO:0005739^cellular_component^mitochondrion`GO:0045335^cellular_component^phagocytic vesicle`GO:0005524^molecular_function^ATP binding`GO:0004353^molecular_function^glutamate dehydrogenase [NAD(P)+] activity`GO:0006538^biological_process^glutamate catabolic process	GO:0016491^molecular_function^oxidoreductase activity`GO:0006520^biological_process^cellular amino acid metabolic process`GO:0055114^biological_process^oxidation-reduction process
c958_g1	c958_g1_i1	cds.c958_g1_i1|m.196	3-608[+]	sp|Q62383|SPT6H_MOUSE^Q62383^Q:2-202,H:797-993^28.08%ID^E:2e-23^RecName: Full=Transcription elongation factor SPT6;^Eukaryota; Metazoa; Chordata; Craniata; Vertebrata; Euteleostomi; Mammalia; Eutheria; Euarchontoglires; Glires; Rodentia; Sciurognathi; Muroidea; Muridae; Murinae; Mus; Mus	PF14639.1^YqgF^Holliday-junction resolvase-like of SPT6^2-140^E:5.3e-18`PF14635.1^HHH_7^Helix-hairpin-helix motif^144-202^E:1.1e-10	sigP:0.126^21^0.154^0.130	.	COG2183^domain) protein	GO:0005634^cellular_component^nucleus`GO:0003677^molecular_function^DNA binding`GO:0042393^molecular_function^histone binding`GO:0016788^molecular_function^hydrolase activity, acting on ester bonds`GO:0005515^molecular_function^protein binding`GO:0003723^molecular_function^RNA binding`GO:0006397^biological_process^mRNA processing`GO:0051028^biological_process^mRNA transport`GO:0061086^biological_…	.
c1025_g1	c1025_g1_i1	cds.c1025_g1_i1|m.203	2-550[+]	sp|P0C0W9|RL11A_YEAST^P0C0W9^Q:32-182,H:3-153^78.15%ID^E:8e-82^RecName: Full=60S ribosomal protein L11-A;^Eukaryota; Fungi; Dikarya; Ascomycota; Saccharomycotina; Saccharomycetes; Saccharomycetales; Saccharomycetaceae; Saccharomyces	PF00281.14^Ribosomal_L5^Ribosomal protein L5^36-89^E:2.9e-16`PF00673.16^Ribosomal_L5_C^ribosomal L5P family C-terminus^93-163^E:5.2e-21	sigP:0.112^63^0.114^0.106	.	.	GO:0022625^cellular_component^cytosolic large ribosomal subunit`GO:0005634^cellular_component^nucleus`GO:0019843^molecular_function^rRNA binding`GO:0003735^molecular_function^structural constituent of ribosome`GO:0002181^biological_process^cytoplasmic translation`GO:0000027^biological_process^ribosomal large subunit assembly	GO:0003735^molecular_function^structural constituent of ribosome`GO:0006412^biological_process^translation`GO:0005840^cellular_component^ribosome
c1060_g1	c1060_g1_i1	cds.c1060_g1_i1|m.210	1-609[+]	sp|Q39189|RH7_ARATH^Q39189^Q:59-203,H:59-203^90.34%ID^E:1e-71^RecName: Full=DEAD-box ATP-dependent RNA helicase 7;^Eukaryota; Viridiplantae; Streptophyta; Embryophyta; Tracheophyta; Spermatophyta; Magnoliophyta; eudicotyledons; Gunneridae; Pentapetalae; rosids; malvids; Brassicales; Brassicaceae; Camelineae; Arabidopsis	PF00270.24^DEAD^DEAD/DEAH box helicase^121-198^E:1.4e-15	sigP:0.116^54^0.137^0.112	.	COG0513^atp-dependent rna helicase	GO:0005730^cellular_component^nucleolus`GO:0005634^cellular_component^nucleus`GO:0005524^molecular_function^ATP binding`GO:0008026^molecular_function^ATP-dependent helicase activity`GO:0017151^molecular_function^DEAD/H-box RNA helicase binding`GO:0003723^molecular_function^RNA binding`GO:0016070^biological_process^RNA metabolic process	GO:0003676^molecular_function^nucleic acid binding`GO:0005524^molecular_function^ATP binding
c1073_g1	c1073_g1_i1	cds.c1073_g1_i1|m.214	1-507[+]	sp|Q8C7E9|CSTFT_MOUSE^Q8C7E9^Q:62-142,H:17-98^48.78%ID^E:4e-19^RecName: Full=Cleavage stimulation factor subunit 2 tau variant;^Eukaryota; Metazoa; Chordata; Craniata; Vertebrata; Euteleostomi; Mammalia; Eutheria; Euarchontoglires; Glires; Rodentia; Sciurognathi; Muroidea; Muridae; Murinae; Mus; Mus	PF00076.17^RRM_1^RNA recognition motif. (a.k.a. RRM, RBD, or RNP domain)^63-132^E:2.8e-22`PF14259.1^RRM_6^RNA recognition motif (a.k.a. RRM, RBD, or RNP domain)^63-132^E:4e-18`PF13893.1^RRM_5^RNA recognition motif. (a.k.a. RRM, RBD, or RNP domain)^77-134^E:9.6e-11	sigP:0.131^11^0.184^0.135	.	COG0724^Rna-binding protein	GO:0005634^cellular_component^nucleus`GO:0000166^molecular_function^nucleotide binding`GO:0003723^molecular_function^RNA binding`GO:0006378^biological_process^mRNA polyadenylation	GO:0003676^molecular_function^nucleic acid binding
c1136_g1	c1136_g1_i1	cds.c1136_g1_i1|m.225	160-1626[+]	sp|O94501|TCPA_SCHPO^O94501^Q:5-476,H:9-480^67.58%ID^E:0^RecName: Full=T-complex protein 1 subunit alpha;^Eukaryota; Fungi; Dikarya; Ascomycota; Taphrinomycotina; Schizosaccharomycetes; Schizosaccharomycetales; Schizosaccharomycetaceae; Schizosaccharomyces	PF00118.19^Cpn60_TCP1^TCP-1/cpn60 chaperonin family^29-475^E:1.2e-127	sigP:0.113^39^0.139^0.106	.	COG0459^Prevents misfolding and promotes the refolding and proper assembly of unfolded polypeptides generated under stress conditions (By similarity)	GO:0005832^cellular_component^chaperonin-containing T-complex`GO:0005737^cellular_component^cytoplasm`GO:0005856^cellular_component^cytoskeleton`GO:0005829^cellular_component^cytosol`GO:0005634^cellular_component^nucleus`GO:0005524^molecular_function^ATP binding`GO:0051082^molecular_function^unfolded protein binding`GO:0007010^biological_process^cytoskeleton organization`GO:0006457^biological_pro…	GO:0005524^molecular_function^ATP binding`GO:0044267^biological_process^cellular protein metabolic process
c1144_g1	c1144_g1_i1	cds.c1144_g1_i1|m.226	1-513[+]	sp|Q59MQ0|MYO5_CANAL^Q59MQ0^Q:1-131,H:628-753^46.67%ID^E:1e-28^RecName: Full=Myosin-5;^Eukaryota; Fungi; Dikarya; Ascomycota; Saccharomycotina; Saccharomycetes; Saccharomycetales; mitosporic Saccharomycetales; Candida	PF00063.16^Myosin_head^Myosin head (motor domain)^1-96^E:2.2e-15`PF00612.22^IQ^IQ calmodulin-binding motif^116-131^E:0.013	sigP:0.123^59^0.281^0.115	.	COG5022^myosin heavy chain	GO:0030479^cellular_component^actin cortical patch`GO:0005935^cellular_component^cellular bud neck`GO:0000142^cellular_component^cellular bud neck contractile ring`GO:0005934^cellular_component^cellular bud tip`GO:0001411^cellular_component^hyphal tip`GO:0043332^cellular_component^mating projection tip`GO:0045160^cellular_component^myosin I complex`GO:0005524^molecular_function^ATP binding`GO:000…	GO:0003774^molecular_function^motor activity`GO:0005524^molecular_function^ATP binding`GO:0016459^cellular_component^myosin complex`GO:0005515^molecular_function^protein binding
c1158_g1	c1158_g1_i1	cds.c1158_g1_i1|m.230	50-625[+]	sp|Q6GJZ6|LIP2_STAAR^Q6GJZ6^Q:31-191,H:307-477^49.13%ID^E:1e-44^RecName: Full=Lipase 2;^Bacteria; Firmicutes; Bacilli; Bacillales; Staphylococcus	.	sigP:0.884^26^0.984^0.914	ExpAA=23.36^PredHel=1^Topology=i12-34o	COG1075^Triacylglycerol lipase	GO:0005576^cellular_component^extracellular region`GO:0016020^cellular_component^membrane`GO:0004806^molecular_function^triglyceride lipase activity`GO:0016042^biological_process^lipid catabolic process	.
c1175_g1	c1175_g1_i1	cds.c1175_g1_i1|m.231	1-1140[+]	sp|Q9UT59|YKJ7_SCHPO^Q9UT59^Q:40-375,H:7-328^32.94%ID^E:2e-36^RecName: Full=Putative uncharacterized oxidoreductase C513.07;^Eukaryota; Fungi; Dikarya; Ascomycota; Taphrinomycotina; Schizosaccharomycetes; Schizosaccharomycetales; Schizosaccharomycetaceae; Schizosaccharomyces	PF00106.20^adh_short^short chain dehydrogenase^38-179^E:1.4e-05`PF01370.16^Epimerase^NAD dependent epimerase/dehydratase family^39-299^E:7e-22`PF01073.14^3Beta_HSD^3-beta hydroxysteroid dehydrogenase/isomerase family^40-236^E:6.7e-07`PF05368.8^NmrA^NmrA-like family^40-185^E:2.7e-06`PF13460.1^NAD_binding_10^NADH(P)-binding^40-289^E:8.5e-06`PF07993.7^NAD_binding_4^Male sterility protein^41-241^E:4.…	sigP:0.127^30^0.176^0.127	.	COG0451^Nad-dependent epimerase dehydratase	GO:0005829^cellular_component^cytosol`GO:0005634^cellular_component^nucleus`GO:0050662^molecular_function^coenzyme binding`GO:0016491^molecular_function^oxidoreductase activity`GO:0044237^biological_process^cellular metabolic process	GO:0016491^molecular_function^oxidoreductase activity`GO:0008152^biological_process^metabolic process`GO:0003824^molecular_function^catalytic activity`GO:0050662^molecular_function^coenzyme binding`GO:0044237^biological_process^cellular metabolic process`GO:0003854^molecular_function^3-beta-hydroxy-delta5-steroid dehydrogenase activity`GO:0016616^molecular_function^oxidoreductase activity, acting…
c1181_g1	c1181_g1_i1	cds.c1181_g1_i1|m.233	3-515[+]	sp|Q25117|ATPB_HEMPU^Q25117^Q:1-65,H:458-522^66.15%ID^E:6e-22^RecName: Full=ATP synthase subunit beta, mitochondrial;^Eukaryota; Metazoa; Echinodermata; Eleutherozoa; Echinozoa; Echinoidea; Euechinoidea; Echinacea; Echinoida; Strongylocentrotidae; Hemicentrotus	PF00306.22^ATP-synt_ab_C^ATP synthase alpha/beta chain, C terminal domain^1-59^E:1.3e-06	sigP:0.134^18^0.163^0.121	.	.	GO:0005743^cellular_component^mitochondrial inner membrane`GO:0045261^cellular_component^proton-transporting ATP synthase complex, catalytic core F(1)`GO:0005524^molecular_function^ATP binding`GO:0046933^molecular_function^proton-transporting ATP synthase activity, rotational mechanism`GO:0015991^biological_process^ATP hydrolysis coupled proton transport`GO:0015986^biological_process^ATP synthesi…	GO:0016820^molecular_function^hydrolase activity, acting on acid anhydrides, catalyzing transmembrane movement of substances`GO:0015991^biological_process^ATP hydrolysis coupled proton transport`GO:0033178^cellular_component^proton-transporting two-sector ATPase complex, catalytic domain
c1185_g1	c1185_g1_i1	cds.c1185_g1_i1|m.234	2-1099[+]	sp|Q87EI8|SAHH_XYLFT^Q87EI8^Q:18-365,H:10-361^67.9%ID^E:6e-172^RecName: Full=Adenosylhomocysteinase;^Bacteria; Proteobacteria; Gammaproteobacteria; Xanthomonadales; Xanthomonadaceae; Xylella	PF05221.12^AdoHcyase^S-adenosyl-L-homocysteine hydrolase^19-320^E:6.3e-94`PF00670.16^AdoHcyase_NAD^S-adenosyl-L-homocysteine hydrolase, NAD binding domain^242-363^E:2.8e-64`PF02826.14^2-Hacid_dh_C^D-isomer specific 2-hydroxyacid dehydrogenase, NAD binding domain^261-351^E:4.6e-08	sigP:0.111^15^0.129^0.109	.	COG0499^May play a key role in the regulation of the intracellular concentration of adenosylhomocysteine (By similarity)	GO:0005737^cellular_component^cytoplasm`GO:0004013^molecular_function^adenosylhomocysteinase activity`GO:0006730^biological_process^one-carbon metabolic process	GO:0004013^molecular_function^adenosylhomocysteinase activity`GO:0006730^biological_process^one-carbon metabolic process`GO:0051287^molecular_function^NAD binding`GO:0055114^biological_process^oxidation-reduction process
c1201_g1	c1201_g1_i1	cds.c1201_g1_i1|m.235	1-390[+]	sp|P37167|ACTP_ACACA^P37167^Q:1-129,H:7-135^54.26%ID^E:3e-48^RecName: Full=Actophorin;^Eukaryota; Amoebozoa; Discosea; Longamoebia; Centramoebida; Acanthamoebidae; Acanthamoeba	PF00241.15^Cofilin_ADF^Cofilin/tropomyosin-type actin-binding protein^3-127^E:4.2e-42	sigP:0.106^64^0.109^0.100	.	.	GO:0015629^cellular_component^actin cytoskeleton`GO:0005737^cellular_component^cytoplasm`GO:0030042^biological_process^actin filament depolymerization	GO:0003779^molecular_function^actin binding`GO:0005622^cellular_component^intracellular
c1212_g1	c1212_g1_i1	cds.c1212_g1_i1|m.237	2-514[+]	sp|Q9ZN99|CATA_DESVM^Q9ZN99^Q:1-169,H:71-238^46.75%ID^E:2e-45^RecName: Full=Catalase;^Bacteria; Proteobacteria; Deltaproteobacteria; Desulfovibrionales; Desulfovibrionaceae; Desulfovibrio	PF00199.14^Catalase^Catalase^1-171^E:2.3e-53	sigP:0.18^33^0.162^0.143	.	COG0753^Catalase	GO:0004096^molecular_function^catalase activity`GO:0020037^molecular_function^heme binding`GO:0046872^molecular_function^metal ion binding`GO:0042744^biological_process^hydrogen peroxide catabolic process	GO:0004096^molecular_function^catalase activity`GO:0020037^molecular_function^heme binding`GO:0055114^biological_process^oxidation-reduction process
c1244_g1	c1244_g1_i1	cds.c1244_g1_i1|m.240	3-761[+]	sp|Q5NVR2|MDHM_PONAB^Q5NVR2^Q:2-253,H:26-278^66.01%ID^E:2e-114^RecName: Full=Malate dehydrogenase, mitochondrial;^Eukaryota; Metazoa; Chordata; Craniata; Vertebrata; Euteleostomi; Mammalia; Eutheria; Euarchontoglires; Primates; Haplorrhini; Catarrhini; Hominidae; Pongo	PF00056.18^Ldh_1_N^lactate/malate dehydrogenase, NAD binding domain^1-143^E:1.4e-48`PF02866.13^Ldh_1_C^lactate/malate dehydrogenase, alpha/beta C-terminal domain^145-248^E:1.6e-29	sigP:0.168^12^0.343^0.192	.	.	GO:0005759^cellular_component^mitochondrial matrix`GO:0030060^molecular_function^L-malate dehydrogenase activity`GO:0044262^biological_process^cellular carbohydrate metabolic process`GO:0006475^biological_process^internal protein amino acid acetylation`GO:0006108^biological_process^malate metabolic process`GO:0006099^biological_process^tricarboxylic acid cycle	GO:0016491^molecular_function^oxidoreductase activity`GO:0055114^biological_process^oxidation-reduction process`GO:0016616^molecular_function^oxidoreductase activity, acting on the CH-OH group of donors, NAD or NADP as acceptor
c1254_g1	c1254_g1_i1	cds.c1254_g1_i1|m.244	1-519[+]	sp|P52713|MMSA_CAEEL^P52713^Q:1-173,H:331-503^78.61%ID^E:2e-95^RecName: Full=Probable methylmalonate-semialdehyde dehydrogenase [acylating], mitochondrial;^Eukaryota; Metazoa; Ecdysozoa; Nematoda; Chromadorea; Rhabditida; Rhabditoidea; Rhabditidae; Peloderinae; Caenorhabditis	PF00171.17^Aldedh^Aldehyde dehydrogenase family^1-172^E:1.5e-48	sigP:0.105^30^0.13^0.103	.	COG1012^Dehydrogenase	GO:0005739^cellular_component^mitochondrion`GO:0000062^molecular_function^fatty-acyl-CoA binding`GO:0018478^molecular_function^malonate-semialdehyde dehydrogenase (acetylating) activity`GO:0004491^molecular_function^methylmalonate-semialdehyde dehydrogenase (acylating) activity`GO:0019859^biological_process^thymine metabolic process`GO:0006573^biological_process^valine metabolic process	GO:0016491^molecular_function^oxidoreductase activity`GO:0008152^biological_process^metabolic process`GO:0055114^biological_process^oxidation-reduction process
c1292_g1	c1292_g1_i1	cds.c1292_g1_i1|m.253	2-529[+]	sp|Q5R6T1|PDIA6_PONAB^Q5R6T1^Q:55-166,H:25-131^30.43%ID^E:1e-08^RecName: Full=Protein disulfide-isomerase A6;^Eukaryota; Metazoa; Chordata; Craniata; Vertebrata; Euteleostomi; Mammalia; Eutheria; Euarchontoglires; Primates; Haplorrhini; Catarrhini; Hominidae; Pongo	PF00085.15^Thioredoxin^Thioredoxin^58-160^E:1.9e-06	sigP:0.126^42^0.16^0.126	.	.	GO:0005788^cellular_component^endoplasmic reticulum lumen`GO:0042470^cellular_component^melanosome`GO:0005886^cellular_component^plasma membrane`GO:0003756^molecular_function^protein disulfide isomerase activity`GO:0015035^molecular_function^protein disulfide oxidoreductase activity`GO:0045454^biological_process^cell redox homeostasis`GO:0006662^biological_process^glycerol ether metabolic process…	GO:0045454^biological_process^cell redox homeostasis
c1320_g1	c1320_g1_i1	cds.c1320_g1_i1|m.258	2-604[+]	sp|Q5ZJ56|RL7_CHICK^Q5ZJ56^Q:9-201,H:6-199^48.72%ID^E:8e-54^RecName: Full=60S ribosomal protein L7;^Eukaryota; Metazoa; Chordata; Craniata; Vertebrata; Euteleostomi; Testudines + Archosauria group; Archosauria; Dinosauria; Saurischia; Theropoda; Coelurosauria; Aves; Neognathae; Galliformes; Phasianidae; Phasianinae; Gallus	PF08079.7^Ribosomal_L30_N^Ribosomal L30 N-terminal domain^18-87^E:4.1e-15`PF00327.15^Ribosomal_L30^Ribosomal protein L30p/L7e^91-140^E:2.5e-19	sigP:0.145^12^0.215^0.162	.	COG1841^50S ribosomal protein L30	GO:0005840^cellular_component^ribosome`GO:0003723^molecular_function^RNA binding	.
c1328_g1	c1328_g1_i1	cds.c1328_g1_i1|m.262	1-567[+]	sp|Q23551|UNC22_CAEEL^Q23551^Q:1-187,H:3022-3210^53.97%ID^E:6e-61^RecName: Full=Twitchin;^Eukaryota; Metazoa; Ecdysozoa; Nematoda; Chromadorea; Rhabditida; Rhabditoidea; Rhabditidae; Peloderinae; Caenorhabditis	PF00041.16^fn3^Fibronectin type III domain^51-130^E:6e-15`PF00041.16^fn3^Fibronectin type III domain^148-188^E:1.2e-05	sigP:0.11^28^0.125^0.105	.	COG0515^Serine Threonine protein kinase	GO:0031672^cellular_component^A band`GO:0005524^molecular_function^ATP binding`GO:0046872^molecular_function^metal ion binding`GO:0004674^molecular_function^protein serine/threonine kinase activity`GO:0018105^biological_process^peptidyl-serine phosphorylation`GO:0018107^biological_process^peptidyl-threonine phosphorylation	GO:0005515^molecular_function^protein binding
c1382_g1	c1382_g1_i1	cds.c1382_g1_i1|m.266	1-381[+]	sp|Q9CPU4|MGST3_MOUSE^Q9CPU4^Q:10-115,H:16-117^43.93%ID^E:3e-20^RecName: Full=Microsomal glutathione S-transferase 3;^Eukaryota; Metazoa; Chordata; Craniata; Vertebrata; Euteleostomi; Mammalia; Eutheria; Euarchontoglires; Glires; Rodentia; Sciurognathi; Muroidea; Muridae; Murinae; Mus; Mus	PF01124.13^MAPEG^MAPEG family^8-92^E:4e-15	sigP:0.27^25^0.423^0.299	ExpAA=30.96^PredHel=2^Topology=i2-24o65-87i	.	GO:0005783^cellular_component^endoplasmic reticulum`GO:0005789^cellular_component^endoplasmic reticulum membrane`GO:0016021^cellular_component^integral component of membrane`GO:0005635^cellular_component^nuclear envelope`GO:0004602^molecular_function^glutathione peroxidase activity`GO:0004364^molecular_function^glutathione transferase activity`GO:0008152^biological_process^metabolic process`GO:00…	.
c1395_g1	c1395_g1_i1	cds.c1395_g1_i1|m.268	3-683[+]	sp|Q642C0|DNJC8_RAT^Q642C0^Q:13-212,H:52-250^35.24%ID^E:1e-23^RecName: Full=DnaJ homolog subfamily C member 8;^Eukaryota; Metazoa; Chordata; Craniata; Vertebrata; Euteleostomi; Mammalia; Eutheria; Euarchontoglires; Glires; Rodentia; Sciurognathi; Muroidea; Muridae; Murinae; Rattus	PF00226.26^DnaJ^DnaJ domain^18-75^E:1.7e-13	sigP:0.108^11^0.12^0.107	.	NOG120088^n-acetylmuramoyl-l-alanine amidase family 2	.	.
c1408_g1	c1408_g1_i1	cds.c1408_g1_i1|m.273	1-879[+]	sp|P04988|CYSP1_DICDI^P04988^Q:1-293,H:3-317^35.51%ID^E:3e-48^RecName: Full=Cysteine proteinase 1;^Eukaryota; Amoebozoa; Mycetozoa; Dictyosteliida; Dictyostelium	PF08246.7^Inhibitor_I29^Cathepsin propeptide inhibitor domain (I29)^26-82^E:2.4e-09`PF00112.18^Peptidase_C1^Papain family cysteine protease^111-293^E:1.1e-51	sigP:0.233^11^0.558^0.345	.	COG4870^cysteine	GO:0005764^cellular_component^lysosome`GO:0008234^molecular_function^cysteine-type peptidase activity`GO:0006972^biological_process^hyperosmotic response	GO:0008234^molecular_function^cysteine-type peptidase activity`GO:0006508^biological_process^proteolysis
c1410_g1	c1410_g1_i1	cds.c1410_g1_i1|m.274	1-390[+]	sp|P28748|SPI1_SCHPO^P28748^Q:1-127,H:87-213^70.87%ID^E:2e-59^RecName: Full=GTP-binding nuclear protein spi1;^Eukaryota; Fungi; Dikarya; Ascomycota; Taphrinomycotina; Schizosaccharomycetes; Schizosaccharomycetales; Schizosaccharomycetaceae; Schizosaccharomyces	PF00071.17^Ras^Ras family^1-82^E:3.6e-20	sigP:0.172^28^0.167^0.139	.	COG1100^GTP-binding Protein	GO:0005829^cellular_component^cytosol`GO:0005634^cellular_component^nucleus`GO:0005525^molecular_function^GTP binding`GO:0003924^molecular_function^GTPase activity`GO:0005515^molecular_function^protein binding`GO:0006886^biological_process^intracellular protein transport`GO:0010972^biological_process^negative regulation of G2/M transition of mitotic cell cycle`GO:0006913^biological_process^nucleo…	GO:0005525^molecular_function^GTP binding`GO:0007264^biological_process^small GTPase mediated signal transduction
c1437_g1	c1437_g1_i1	cds.c1437_g1_i1|m.281	2-745[+]	sp|P62343|CDPK1_PLAFK^P62343^Q:9-226,H:110-327^52.29%ID^E:2e-80^RecName: Full=Calcium-dependent protein kinase 1;^Eukaryota; Alveolata; Apicomplexa; Aconoidasida; Haemosporida; Plasmodium; Plasmodium (Laverania)	PF07714.12^Pkinase_Tyr^Protein tyrosine kinase^5-217^E:1.6e-33`PF00069.20^Pkinase^Protein kinase domain^6-224^E:1.4e-68`PF06293.9^Kdo^Lipopolysaccharide kinase (Kdo/WaaP) family^41-122^E:2.9e-05`PF14531.1^Kinase-like^Kinase-like^59-212^E:6.9e-07`PF10707.4^YrbL-PhoP_reg^PhoP regulatory network protein YrbL^64-116^E:2.9e-05	sigP:0.104^70^0.118^0.100	.	.	GO:0016020^cellular_component^membrane`GO:0005524^molecular_function^ATP binding`GO:0005509^molecular_function^calcium ion binding`GO:0004674^molecular_function^protein serine/threonine kinase activity	GO:0004672^molecular_function^protein kinase activity`GO:0006468^biological_process^protein phosphorylation`GO:0005524^molecular_function^ATP binding`GO:0016773^molecular_function^phosphotransferase activity, alcohol group as acceptor`GO:0009103^biological_process^lipopolysaccharide biosynthetic process`GO:0016020^cellular_component^membrane
c1441_g1	c1441_g1_i1	cds.c1441_g1_i1|m.283	2-826[+]	sp|O04203|HSPR2_ARATH^O04203^Q:23-274,H:1-255^90.98%ID^E:5e-170^RecName: Full=Nematode resistance protein-like HSPRO2;^Eukaryota; Viridiplantae; Streptophyta; Embryophyta; Tracheophyta; Spermatophyta; Magnoliophyta; eudicotyledons; Gunneridae; Pentapetalae; rosids; malvids; Brassicales; Brassicaceae; Camelineae; Arabidopsis	PF07231.7^Hs1pro-1_N^Hs1pro-1 N-terminus^23-193^E:1.2e-80`PF07014.7^Hs1pro-1_C^Hs1pro-1 protein C-terminus^196-274^E:5.1e-39	sigP:0.106^25^0.128^0.105	.	.	GO:0005737^cellular_component^cytoplasm`GO:0005515^molecular_function^protein binding`GO:0009816^biological_process^defense response to bacterium, incompatible interaction`GO:0006979^biological_process^response to oxidative stress`GO:0009751^biological_process^response to salicylic acid	.
c1483_g1	c1483_g1_i1	cds.c1483_g1_i1|m.291	3-983[+]	sp|P83775|GRP2_CANAL^P83775^Q:5-311,H:7-340^31.75%ID^E:4e-31^RecName: Full=Putative NADPH-dependent methylglyoxal reductase GRP2;^Eukaryota; Fungi; Dikarya; Ascomycota; Saccharomycotina; Saccharomycetes; Saccharomycetales; mitosporic Saccharomycetales; Candida	PF01370.16^Epimerase^NAD dependent epimerase/dehydratase family^5-244^E:5.2e-20`PF13460.1^NAD_binding_10^NADH(P)-binding^5-233^E:1.1e-12`PF05368.8^NmrA^NmrA-like family^5-125^E:8.3e-08`PF02719.10^Polysacc_synt_2^Polysaccharide biosynthesis protein^5-122^E:2.1e-05`PF01073.14^3Beta_HSD^3-beta hydroxysteroid dehydrogenase/isomerase family^7-247^E:2.6e-17`PF07993.7^NAD_binding_4^Male sterility protei…	sigP:0.19^25^0.487^0.258	.	COG0451^Nad-dependent epimerase dehydratase	GO:0005737^cellular_component^cytoplasm`GO:0050662^molecular_function^coenzyme binding`GO:0043892^molecular_function^methylglyoxal reductase (NADPH-dependent) activity`GO:0016491^molecular_function^oxidoreductase activity`GO:0044237^biological_process^cellular metabolic process`GO:0034599^biological_process^cellular response to oxidative stress`GO:0030447^biological_process^filamentous growth`GO:…	GO:0003824^molecular_function^catalytic activity`GO:0050662^molecular_function^coenzyme binding`GO:0044237^biological_process^cellular metabolic process`GO:0009058^biological_process^biosynthetic process`GO:0003854^molecular_function^3-beta-hydroxy-delta5-steroid dehydrogenase activity`GO:0016616^molecular_function^oxidoreductase activity, acting on the CH-OH group of donors, NAD or NADP as accep…
c1493_g1	c1493_g1_i1	cds.c1493_g1_i1|m.292	2-502[+]	sp|P11976|PSTA_DICDI^P11976^Q:69-160,H:582-674^53.19%ID^E:1e-16^RecName: Full=Prestalk protein;^Eukaryota; Amoebozoa; Mycetozoa; Dictyosteliida; Dictyostelium	PF00526.13^Dicty_CTDC^Dictyostelium (slime mold) repeat^101-124^E:4.1e-06	sigP:0.115^48^0.135^0.104	.	.	GO:0031012^cellular_component^extracellular matrix`GO:0005578^cellular_component^proteinaceous extracellular matrix`GO:0005198^molecular_function^structural molecule activity`GO:0030198^biological_process^extracellular matrix organization	.
c1503_g1	c1503_g1_i1	cds.c1503_g1_i1|m.294	47-1957[+]	sp|Q5ZM98|GRP75_CHICK^Q5ZM98^Q:34-635,H:58-658^64.07%ID^E:0^RecName: Full=Stress-70 protein, mitochondrial;^Eukaryota; Metazoa; Chordata; Craniata; Vertebrata; Euteleostomi; Testudines + Archosauria group; Archosauria; Dinosauria; Saurischia; Theropoda; Coelurosauria; Aves; Neognathae; Galliformes; Phasianidae; Phasianinae; Gallus	PF00012.15^HSP70^Hsp70 protein^34-626^E:2.9e-250	sigP:0.149^21^0.212^0.151	.	COG0443^heat shock protein 70	GO:0005739^cellular_component^mitochondrion`GO:0005524^molecular_function^ATP binding`GO:0006457^biological_process^protein folding	.
c1503_g1	c1503_g1_i2	cds.c1503_g1_i2|m.297	47-1957[+]	sp|Q5ZM98|GRP75_CHICK^Q5ZM98^Q:34-630,H:58-650^64.99%ID^E:0^RecName: Full=Stress-70 protein, mitochondrial;^Eukaryota; Metazoa; Chordata; Craniata; Vertebrata; Euteleostomi; Testudines + Archosauria group; Archosauria; Dinosauria; Saurischia; Theropoda; Coelurosauria; Aves; Neognathae; Galliformes; Phasianidae; Phasianinae; Gallus	PF00012.15^HSP70^Hsp70 protein^34-625^E:4.4e-250	sigP:0.149^21^0.212^0.151	.	COG0443^heat shock protein 70	GO:0005739^cellular_component^mitochondrion`GO:0005524^molecular_function^ATP binding`GO:0006457^biological_process^protein folding	.
c1557_g1	c1557_g1_i1	cds.c1557_g1_i1|m.303	1-1434[+]	sp|Q68XA5|IDH_RICTY^Q68XA5^Q:49-477,H:6-435^55.32%ID^E:5e-165^RecName: Full=Isocitrate dehydrogenase [NADP];^Bacteria; Proteobacteria; Alphaproteobacteria; Rickettsiales; Rickettsiaceae; Rickettsieae; Rickettsia; typhus group	PF00180.15^Iso_dh^Isocitrate/isopropylmalate dehydrogenase^50-382^E:2e-92	sigP:0.117^11^0.185^0.132	.	COG0473^Catalyzes the oxidation of 3-carboxy-2-hydroxy-4- methylpentanoate (3-isopropylmalate) to 3-carboxy-4-methyl-2- oxopentanoate. The product decarboxylates to 4-methyl-2 oxopentanoate (By similarity)	GO:0004450^molecular_function^isocitrate dehydrogenase (NADP+) activity`GO:0000287^molecular_function^magnesium ion binding`GO:0051287^molecular_function^NAD binding`GO:0006097^biological_process^glyoxylate cycle`GO:0006099^biological_process^tricarboxylic acid cycle	GO:0016616^molecular_function^oxidoreductase activity, acting on the CH-OH group of donors, NAD or NADP as acceptor`GO:0055114^biological_process^oxidation-reduction process
c1589_g1	c1589_g1_i1	cds.c1589_g1_i1|m.307	2-511[+]	sp|Q8PTN8|Y2678_METMA^Q8PTN8^Q:3-155,H:228-375^44.16%ID^E:5e-31^RecName: Full=Uncharacterized serpin-like protein MM_2675;^Archaea; Euryarchaeota; Methanomicrobia; Methanosarcinales; Methanosarcinaceae; Methanosarcina	PF00079.15^Serpin^Serpin (serine protease inhibitor)^1-156^E:1.6e-49	sigP:0.106^64^0.104^0.099	.	COG4826^Serpin peptidase inhibitor, clade	GO:0005615^cellular_component^extracellular space`GO:0004867^molecular_function^serine-type endopeptidase inhibitor activity	.
c1600_g1	c1600_g1_i1	cds.c1600_g1_i1|m.309	1-726[+]	sp|Q86A77|VATD_DICDI^Q86A77^Q:1-240,H:12-255^67.48%ID^E:1e-94^RecName: Full=V-type proton ATPase subunit D;^Eukaryota; Amoebozoa; Mycetozoa; Dictyosteliida; Dictyostelium	PF01813.12^ATP-synt_D^ATP synthase subunit D^3-201^E:2.7e-63	sigP:0.165^16^0.248^0.166	.	COG1394^Produces ATP from ADP in the presence of a proton gradient across the membrane (By similarity)	GO:0045335^cellular_component^phagocytic vesicle`GO:0016471^cellular_component^vacuolar proton-transporting V-type ATPase complex`GO:0046961^molecular_function^proton-transporting ATPase activity, rotational mechanism`GO:1902600^biological_process^hydrogen ion transmembrane transport`GO:0007035^biological_process^vacuolar acidification	GO:0042626^molecular_function^ATPase activity, coupled to transmembrane movement of substances
c1623_g1	c1623_g1_i1	cds.c1623_g1_i1|m.310	1-507[+]	sp|Q9URY9|YI06_SCHPO^Q9URY9^Q:1-169,H:9-169^22.35%ID^E:6e-07^RecName: Full=Uncharacterized hemerythrin-like protein C869.06c;^Eukaryota; Fungi; Dikarya; Ascomycota; Taphrinomycotina; Schizosaccharomycetes; Schizosaccharomycetales; Schizosaccharomycetaceae; Schizosaccharomyces	PF01814.18^Hemerythrin^Hemerythrin HHE cation binding domain^27-144^E:2.7e-12	sigP:0.121^40^0.116^0.108	.	.	GO:0005739^cellular_component^mitochondrion`GO:0043169^molecular_function^cation binding	.
c1632_g1	c1632_g1_i1	cds.c1632_g1_i1|m.311	3-521[+]	sp|O34787|PKSE_BACSU^O34787^Q:5-173,H:367-536^48.24%ID^E:1e-44^RecName: Full=Polyketide biosynthesis protein PksE;^Bacteria; Firmicutes; Bacilli; Bacillales; Bacillaceae; Bacillus	PF09851.4^SHOCT^Short C-terminal domain^102-118^E:0.0039	sigP:0.108^15^0.137^0.102	.	COG0331^Malonyl coA-acyl carrier protein transacylase	GO:0005737^cellular_component^cytoplasm`GO:0004314^molecular_function^[acyl-carrier-protein] S-malonyltransferase activity`GO:0018580^molecular_function^nitronate monooxygenase activity`GO:0017000^biological_process^antibiotic biosynthetic process	.
c1663_g1	c1663_g1_i1	cds.c1663_g1_i1|m.314	3-710[+]	sp|P24805|TSJT1_TOBAC^P24805^Q:13-161,H:1-148^38%ID^E:9e-30^RecName: Full=Stem-specific protein TSJT1;^Eukaryota; Viridiplantae; Streptophyta; Embryophyta; Tracheophyta; Spermatophyta; Magnoliophyta; eudicotyledons; Gunneridae; Pentapetalae; asterids; lamiids; Solanales; Solanaceae; Nicotianoideae; Nicotianeae; Nicotiana	PF12481.3^DUF3700^Aluminium induced protein^14-209^E:1.2e-83`PF13537.1^GATase_7^Glutamine amidotransferase domain^88-190^E:2.8e-07	sigP:0.15^23^0.201^0.138	.	.	.	GO:0008152^biological_process^metabolic process
c1663_g1	c1663_g1_i2	cds.c1663_g1_i2|m.315	3-758[+]	sp|P24805|TSJT1_TOBAC^P24805^Q:13-161,H:1-148^38%ID^E:2e-29^RecName: Full=Stem-specific protein TSJT1;^Eukaryota; Viridiplantae; Streptophyta; Embryophyta; Tracheophyta; Spermatophyta; Magnoliophyta; eudicotyledons; Gunneridae; Pentapetalae; asterids; lamiids; Solanales; Solanaceae; Nicotianoideae; Nicotianeae; Nicotiana	PF12481.3^DUF3700^Aluminium induced protein^14-241^E:2.5e-104`PF13537.1^GATase_7^Glutamine amidotransferase domain^88-190^E:3.4e-07	sigP:0.15^23^0.201^0.138	.	.	.	GO:0008152^biological_process^metabolic process
c1699_g1	c1699_g1_i1	cds.c1699_g1_i1|m.320	1-984[+]	sp|P23321|PSBO1_ARATH^P23321^Q:11-328,H:1-318^100%ID^E:0^RecName: Full=Oxygen-evolving enhancer protein 1-1, chloroplastic;^Eukaryota; Viridiplantae; Streptophyta; Embryophyta; Tracheophyta; Spermatophyta; Magnoliophyta; eudicotyledons; Gunneridae; Pentapetalae; rosids; malvids; Brassicales; Brassicaceae; Camelineae; Arabidopsis	PF01716.13^MSP^Manganese-stabilising protein / photosystem II polypeptide^106-328^E:7e-100	sigP:0.185^20^0.43^0.242	.	.	GO:0048046^cellular_component^apoplast`GO:0009279^cellular_component^cell outer membrane`GO:0009507^cellular_component^chloroplast`GO:0009570^cellular_component^chloroplast stroma`GO:0009534^cellular_component^chloroplast thylakoid`GO:0009543^cellular_component^chloroplast thylakoid lumen`GO:0009535^cellular_component^chloroplast thylakoid membrane`GO:0019898^cellular_component^extrinsic componen…	GO:0005509^molecular_function^calcium ion binding`GO:0015979^biological_process^photosynthesis`GO:0042549^biological_process^photosystem II stabilization`GO:0009523^cellular_component^photosystem II`GO:0009654^cellular_component^photosystem II oxygen evolving complex`GO:0019898^cellular_component^extrinsic component of membrane
c1707_g1	c1707_g1_i1	cds.c1707_g1_i1|m.322	3-563[+]	sp|F4HQD4|HSP7P_ARATH^F4HQD4^Q:6-172,H:644-803^40.12%ID^E:1e-31^RecName: Full=Heat shock 70 kDa protein 15;^Eukaryota; Viridiplantae; Streptophyta; Embryophyta; Tracheophyta; Spermatophyta; Magnoliophyta; eudicotyledons; Gunneridae; Pentapetalae; rosids; malvids; Brassicales; Brassicaceae; Camelineae; Arabidopsis	.	sigP:0.112^31^0.122^0.109	.	COG0443^heat shock protein 70	GO:0005618^cellular_component^cell wall`GO:0005829^cellular_component^cytosol`GO:0005634^cellular_component^nucleus`GO:0005886^cellular_component^plasma membrane`GO:0009506^cellular_component^plasmodesma`GO:0005524^molecular_function^ATP binding`GO:0006950^biological_process^response to stress	.
c1754_g1	c1754_g1_i1	cds.c1754_g1_i1|m.333	2-571[+]	sp|Q54WN7|BZPF_DICDI^Q54WN7^Q:111-190,H:403-482^53.75%ID^E:2e-21^RecName: Full=Probable basic-leucine zipper transcription factor F;^Eukaryota; Amoebozoa; Mycetozoa; Dictyosteliida; Dictyostelium	PF00170.16^bZIP_1^bZIP transcription factor^111-172^E:1.9e-10`PF03131.12^bZIP_Maf^bZIP Maf transcription factor^112-175^E:6.2e-06`PF07716.10^bZIP_2^Basic region leucine zipper^113-165^E:2.4e-10	sigP:0.106^19^0.122^0.105	.	euNOG04523^thymocyte expressed, positive selection associated 1	GO:0005634^cellular_component^nucleus`GO:0043565^molecular_function^sequence-specific DNA binding`GO:0003700^molecular_function^sequence-specific DNA binding transcription factor activity`GO:0006351^biological_process^transcription, DNA-templated	GO:0003700^molecular_function^sequence-specific DNA binding transcription factor activity`GO:0043565^molecular_function^sequence-specific DNA binding`GO:0006355^biological_process^regulation of transcription, DNA-templated`GO:0003677^molecular_function^DNA binding`GO:0005634^cellular_component^nucleus
c1776_g1	c1776_g1_i1	cds.c1776_g1_i1|m.337	3-941[+]	sp|P12955|PEPD_HUMAN^P12955^Q:1-313,H:67-381^52.68%ID^E:2e-117^RecName: Full=Xaa-Pro dipeptidase;^Eukaryota; Metazoa; Chordata; Craniata; Vertebrata; Euteleostomi; Mammalia; Eutheria; Euarchontoglires; Primates; Haplorrhini; Catarrhini; Hominidae; Homo	PF05195.11^AMP_N^Aminopeptidase P, N-terminal domain^1-80^E:6e-24`PF00557.19^Peptidase_M24^Metallopeptidase family M24^131-311^E:6.1e-44	sigP:0.106^19^0.127^0.100	.	COG0006^peptidase M24	GO:0070062^cellular_component^extracellular vesicular exosome`GO:0004177^molecular_function^aminopeptidase activity`GO:0016805^molecular_function^dipeptidase activity`GO:0030145^molecular_function^manganese ion binding`GO:0004181^molecular_function^metallocarboxypeptidase activity`GO:0006520^biological_process^cellular amino acid metabolic process`GO:0030574^biological_process^collagen catabolic …	GO:0004177^molecular_function^aminopeptidase activity`GO:0030145^molecular_function^manganese ion binding
c1786_g1	c1786_g1_i1	cds.c1786_g1_i1|m.339	3-545[+]	sp|Q949R4|DIOXL_ARATH^Q949R4^Q:17-167,H:109-254^35.71%ID^E:5e-24^RecName: Full=Extradiol ring-cleavage dioxygenase;^Eukaryota; Viridiplantae; Streptophyta; Embryophyta; Tracheophyta; Spermatophyta; Magnoliophyta; eudicotyledons; Gunneridae; Pentapetalae; rosids; malvids; Brassicales; Brassicaceae; Camelineae; Arabidopsis	PF02900.13^LigB^Catalytic LigB subunit of aromatic ring-opening dioxygenase^1-160^E:6.1e-26	sigP:0.148^35^0.126^0.123	.	COG3384^extradiol ring-cleavage dioxygenase class IIi protein subunit b	GO:0051213^molecular_function^dioxygenase activity`GO:0008198^molecular_function^ferrous iron binding`GO:0016701^molecular_function^oxidoreductase activity, acting on single donors with incorporation of molecular oxygen`GO:0008270^molecular_function^zinc ion binding`GO:0006725^biological_process^cellular aromatic compound metabolic process	GO:0008198^molecular_function^ferrous iron binding`GO:0016491^molecular_function^oxidoreductase activity`GO:0006725^biological_process^cellular aromatic compound metabolic process
c1821_g1	c1821_g1_i1	cds.c1821_g1_i1|m.341	3-440[+]	sp|B3ME25|EIF3B_DROAN^B3ME25^Q:1-137,H:541-677^38.69%ID^E:2e-26^RecName: Full=Eukaryotic translation initiation factor 3 subunit B;^Eukaryota; Metazoa; Ecdysozoa; Arthropoda; Hexapoda; Insecta; Pterygota; Neoptera; Endopterygota; Diptera; Brachycera; Muscomorpha; Ephydroidea; Drosophilidae; Drosophila; Sophophora	PF08662.6^eIF2A^Eukaryotic translation initiation factor eIF2A^1-39^E:2.2e-08	sigP:0.127^15^0.233^0.142	.	COG5354^Component of the eukaryotic translation initiation factor 3 (eIF-3) complex, which is involved in protein synthesis and, together with other initiation factors, stimulates binding of mRNA and methionyl-tRNAi to the 40S ribosome (By similarity)	GO:0016282^cellular_component^eukaryotic 43S preinitiation complex`GO:0033290^cellular_component^eukaryotic 48S preinitiation complex`GO:0005852^cellular_component^eukaryotic translation initiation factor 3 complex`GO:0000166^molecular_function^nucleotide binding`GO:0003743^molecular_function^translation initiation factor activity`GO:0001731^biological_process^formation of translation preinitiati…	.
c1867_g1	c1867_g1_i1	cds.c1867_g1_i1|m.349	1-501[+]	sp|O23052|Y1515_ARATH^O23052^Q:1-167,H:423-589^98.2%ID^E:2e-110^RecName: Full=Uncharacterized TPR repeat-containing protein At1g05150;^Eukaryota; Viridiplantae; Streptophyta; Embryophyta; Tracheophyta; Spermatophyta; Magnoliophyta; eudicotyledons; Gunneridae; Pentapetalae; rosids; malvids; Brassicales; Brassicaceae; Camelineae; Arabidopsis	PF14559.1^TPR_19^Tetratricopeptide repeat^1-56^E:1.5e-06`PF13432.1^TPR_16^Tetratricopeptide repeat^2-54^E:4.9e-08`PF13414.1^TPR_11^TPR repeat^3-53^E:5.6e-08`PF07721.9^TPR_4^Tetratricopeptide repeat^24-47^E:0.063`PF00515.23^TPR_1^Tetratricopeptide repeat^25-53^E:0.029`PF07719.12^TPR_2^Tetratricopeptide repeat^25-54^E:0.0039`PF13174.1^TPR_6^Tetratricopeptide repeat^26-52^E:0.32`PF13181.1^TPR_8^Tetr…	sigP:0.15^19^0.191^0.138	.	COG0457^repeat-containing protein	GO:0005768^cellular_component^endosome`GO:0005794^cellular_component^Golgi apparatus`GO:0005886^cellular_component^plasma membrane`GO:0009506^cellular_component^plasmodesma`GO:0005802^cellular_component^trans-Golgi network`GO:0005509^molecular_function^calcium ion binding`GO:0008270^molecular_function^zinc ion binding	GO:0042802^molecular_function^identical protein binding`GO:0005515^molecular_function^protein binding
c1889_g1	c1889_g1_i1	cds.c1889_g1_i1|m.351	2-577[+]	sp|P24867|PCL1_YEAST^P24867^Q:2-80,H:120-192^43.04%ID^E:2e-13^RecName: Full=PHO85 cyclin-1;^Eukaryota; Fungi; Dikarya; Ascomycota; Saccharomycotina; Saccharomycetes; Saccharomycetales; Saccharomycetaceae; Saccharomyces	.	sigP:0.127^15^0.184^0.136	.	.	GO:0000307^cellular_component^cyclin-dependent protein kinase holoenzyme complex`GO:0005737^cellular_component^cytoplasm`GO:0000131^cellular_component^incipient cellular bud site`GO:0005634^cellular_component^nucleus`GO:0016538^molecular_function^cyclin-dependent protein serine/threonine kinase regulator activity`GO:0005515^molecular_function^protein binding`GO:0007049^biological_process^cell cyc…	.
c1905_g1	c1905_g1_i1	cds.c1905_g1_i1|m.355	1-540[+]	sp|O18499|ACT1_SACKO^O18499^Q:2-159,H:185-342^75.32%ID^E:4e-86^RecName: Full=Actin-1;^Eukaryota; Metazoa; Hemichordata; Enteropneusta; Harrimaniidae; Saccoglossus	PF00022.14^Actin^Actin^10-159^E:1.4e-53	sigP:0.115^18^0.117^0.106	.	.	GO:0005737^cellular_component^cytoplasm`GO:0005856^cellular_component^cytoskeleton`GO:0005524^molecular_function^ATP binding	.
c1906_g1	c1906_g1_i1	cds.c1906_g1_i1|m.356	88-597[+]	sp|P61866|RL12_CAEEL^P61866^Q:1-164,H:1-161^62.8%ID^E:1e-71^RecName: Full=60S ribosomal protein L12;^Eukaryota; Metazoa; Ecdysozoa; Nematoda; Chromadorea; Rhabditida; Rhabditoidea; Rhabditidae; Peloderinae; Caenorhabditis	PF03946.9^Ribosomal_L11_N^Ribosomal protein L11, N-terminal domain^13-69^E:1.4e-17`PF00298.14^Ribosomal_L11^Ribosomal protein L11, RNA binding domain^74-146^E:9.1e-12	sigP:0.157^23^0.207^0.147	.	COG0080^This protein binds directly to 23S ribosomal RNA (By similarity)	GO:0005840^cellular_component^ribosome`GO:0003723^molecular_function^RNA binding`GO:0003735^molecular_function^structural constituent of ribosome`GO:0006412^biological_process^translation	GO:0003735^molecular_function^structural constituent of ribosome`GO:0006412^biological_process^translation`GO:0005840^cellular_component^ribosome
c1915_g1	c1915_g1_i1	cds.c1915_g1_i1|m.357	354-1427[+]	sp|Q0WW40|FBK5_ARATH^Q0WW40^Q:39-255,H:71-271^30.14%ID^E:6e-23^RecName: Full=F-box/kelch-repeat protein At1g16250;^Eukaryota; Viridiplantae; Streptophyta; Embryophyta; Tracheophyta; Spermatophyta; Magnoliophyta; eudicotyledons; Gunneridae; Pentapetalae; rosids; malvids; Brassicales; Brassicaceae; Camelineae; Arabidopsis	PF01344.20^Kelch_1^Kelch motif^34-57^E:4.1e-05`PF01344.20^Kelch_1^Kelch motif^67-125^E:1.7e-08`PF13964.1^Kelch_6^Kelch motif^67-126^E:8.3e-08`PF01344.20^Kelch_1^Kelch motif^128-176^E:7.6e-13`PF13418.1^Kelch_4^Galactose oxidase, central domain^128-175^E:0.00021`PF13964.1^Kelch_6^Kelch motif^129-176^E:3.2e-07	sigP:0.106^58^0.135^0.104	.	.	.	GO:0005515^molecular_function^protein binding
c1946_g1	c1946_g1_i1	cds.c1946_g1_i1|m.360	140-541[+]	sp|P31402|VATE_MANSE^P31402^Q:1-133,H:1-134^52.99%ID^E:3e-36^RecName: Full=V-type proton ATPase subunit E;^Eukaryota; Metazoa; Ecdysozoa; Arthropoda; Hexapoda; Insecta; Pterygota; Neoptera; Endopterygota; Lepidoptera; Glossata; Ditrysia; Bombycoidea; Sphingidae; Sphinginae; Sphingini; Manduca	PF01991.13^vATP-synt_E^ATP synthase (E/31 kDa) subunit^18-133^E:7.7e-34	sigP:0.106^50^0.112^0.103	.	.	GO:0033178^cellular_component^proton-transporting two-sector ATPase complex, catalytic domain`GO:0046961^molecular_function^proton-transporting ATPase activity, rotational mechanism`GO:0015991^biological_process^ATP hydrolysis coupled proton transport	GO:0046961^molecular_function^proton-transporting ATPase activity, rotational mechanism`GO:0015991^biological_process^ATP hydrolysis coupled proton transport`GO:0033178^cellular_component^proton-transporting two-sector ATPase complex, catalytic domain
c1951_g1	c1951_g1_i1	cds.c1951_g1_i1|m.361	2-757[+]	sp|Q10327|YD72_SCHPO^Q10327^Q:3-239,H:364-607^24.11%ID^E:3e-12^RecName: Full=Uncharacterized protein C32A11.02c;^Eukaryota; Fungi; Dikarya; Ascomycota; Taphrinomycotina; Schizosaccharomycetes; Schizosaccharomycetales; Schizosaccharomycetaceae; Schizosaccharomyces	.	sigP:0.106^11^0.119^0.101	.	NOG73333^parvalbumin	.	.
c1967_g1	c1967_g1_i1	cds.c1967_g1_i1|m.364	2-418[+]	sp|P17076|RL8A_YEAST^P17076^Q:1-135,H:122-256^68.89%ID^E:6e-63^RecName: Full=60S ribosomal protein L8-A;^Eukaryota; Fungi; Dikarya; Ascomycota; Saccharomycotina; Saccharomycetes; Saccharomycetales; Saccharomycetaceae; Saccharomyces	PF01248.21^Ribosomal_L7Ae^Ribosomal protein L7Ae/L30e/S12e/Gadd45 family^5-90^E:1.8e-20	sigP:0.11^16^0.134^0.106	.	.	GO:0022625^cellular_component^cytosolic large ribosomal subunit`GO:0003735^molecular_function^structural constituent of ribosome`GO:0002181^biological_process^cytoplasmic translation`GO:0000470^biological_process^maturation of LSU-rRNA	.
c1997_g1	c1997_g1_i1	cds.c1997_g1_i1|m.366	3-602[+]	sp|Q5EAJ7|MVP_STRPU^Q5EAJ7^Q:1-200,H:527-729^69.95%ID^E:4e-86^RecName: Full=Major vault protein;^Eukaryota; Metazoa; Echinodermata; Eleutherozoa; Echinozoa; Echinoidea; Euechinoidea; Echinacea; Echinoida; Strongylocentrotidae; Strongylocentrotus	PF11978.3^MVP_shoulder^Shoulder domain^1-110^E:8.8e-48	sigP:0.106^43^0.114^0.101	.	NOG70525^outer membrane chaperone Skp (OmpH)	GO:0005737^cellular_component^cytoplasm`GO:0005634^cellular_component^nucleus`GO:0030529^cellular_component^ribonucleoprotein complex	.
c1998_g1	c1998_g1_i1	cds.c1998_g1_i1|m.367	2-571[+]	sp|Q54LR3|Y6447_DICDI^Q54LR3^Q:2-183,H:61-236^51.91%ID^E:4e-43^RecName: Full=Uncharacterized protein DDB_G0286447;^Eukaryota; Amoebozoa; Mycetozoa; Dictyosteliida; Dictyostelium	.	sigP:0.115^46^0.155^0.111	.	.	GO:0005634^cellular_component^nucleus`GO:0043565^molecular_function^sequence-specific DNA binding	.
c2011_g1	c2011_g1_i1	cds.c2011_g1_i1|m.369	3-575[+]	sp|Q8GYA6|PS13B_ARATH^Q8GYA6^Q:1-188,H:195-383^48.15%ID^E:4e-54^RecName: Full=26S proteasome non-ATPase regulatory subunit 13 homolog B;^Eukaryota; Viridiplantae; Streptophyta; Embryophyta; Tracheophyta; Spermatophyta; Magnoliophyta; eudicotyledons; Gunneridae; Pentapetalae; rosids; malvids; Brassicales; Brassicaceae; Camelineae; Arabidopsis	PF01399.22^PCI^PCI domain^42-149^E:4.8e-12	sigP:0.198^12^0.408^0.257	.	.	GO:0005829^cellular_component^cytosol`GO:0005634^cellular_component^nucleus`GO:0000502^cellular_component^proteasome complex`GO:0030163^biological_process^protein catabolic process	GO:0005515^molecular_function^protein binding
c2025_g1	c2025_g1_i1	cds.c2025_g1_i1|m.373	37-486[+]	sp|P84175|RS12_CHICK^P84175^Q:24-147,H:9-132^70.97%ID^E:4e-58^RecName: Full=40S ribosomal protein S12;^Eukaryota; Metazoa; Chordata; Craniata; Vertebrata; Euteleostomi; Testudines + Archosauria group; Archosauria; Dinosauria; Saurischia; Theropoda; Coelurosauria; Aves; Neognathae; Galliformes; Phasianidae; Phasianinae; Gallus	PF01248.21^Ribosomal_L7Ae^Ribosomal protein L7Ae/L30e/S12e/Gadd45 family^32-125^E:5.7e-29	sigP:0.103^24^0.114^0.100	.	COG1358^(ribosomal) protein	GO:0022627^cellular_component^cytosolic small ribosomal subunit`GO:0003735^molecular_function^structural constituent of ribosome`GO:0006412^biological_process^translation	.
c2100_g1	c2100_g1_i1	cds.c2100_g1_i1|m.381	75-530[+]	sp|P14130|RS14_DROME^P14130^Q:1-140,H:1-140^94.29%ID^E:2e-92^RecName: Full=40S ribosomal protein S14;^Eukaryota; Metazoa; Ecdysozoa; Arthropoda; Hexapoda; Insecta; Pterygota; Neoptera; Endopterygota; Diptera; Brachycera; Muscomorpha; Ephydroidea; Drosophilidae; Drosophila; Sophophora	PF00411.14^Ribosomal_S11^Ribosomal protein S11^29-147^E:6e-39	sigP:0.105^64^0.119^0.101	.	COG0100^Located on the platform of the 30S subunit, it bridges several disparate RNA helices of the 16S rRNA. Forms part of the Shine-Dalgarno cleft in the 70S ribosome (By similarity)	GO:0005840^cellular_component^ribosome`GO:0003735^molecular_function^structural constituent of ribosome`GO:0006412^biological_process^translation	GO:0003735^molecular_function^structural constituent of ribosome`GO:0006412^biological_process^translation`GO:0005840^cellular_component^ribosome
c2152_g1	c2152_g1_i1	cds.c2152_g1_i1|m.389	53-634[+]	sp|P19244|HSP41_PEA^P19244^Q:47-193,H:51-196^51.68%ID^E:1e-42^RecName: Full=22.7 kDa class IV heat shock protein;^Eukaryota; Viridiplantae; Streptophyta; Embryophyta; Tracheophyta; Spermatophyta; Magnoliophyta; eudicotyledons; Gunneridae; Pentapetalae; rosids; fabids; Fabales; Fabaceae; Papilionoideae; Fabeae; Pisum	PF04969.11^CS^CS domain^70-120^E:0.0077`PF00011.16^HSP20^Hsp20/alpha crystallin family^72-178^E:1.3e-28	sigP:0.587^18^0.884^0.681	ExpAA=21.39^PredHel=1^Topology=i7-29o	.	GO:0005788^cellular_component^endoplasmic reticulum lumen`GO:0006950^biological_process^response to stress	.
c2159_g1	c2159_g1_i1	cds.c2159_g1_i1|m.393	2-532[+]	sp|Q9RX93|TAM_DEIRA^Q9RX93^Q:62-162,H:26-127^33.33%ID^E:9e-09^RecName: Full=Trans-aconitate 2-methyltransferase;^Bacteria; Deinococcus-Thermus; Deinococci; Deinococcales; Deinococcaceae; Deinococcus	PF13489.1^Methyltransf_23^Methyltransferase domain^64-165^E:2e-21`PF12847.2^Methyltransf_18^Methyltransferase domain^66-161^E:5.7e-09`PF13847.1^Methyltransf_31^Methyltransferase domain^67-165^E:3.5e-10`PF13649.1^Methyltransf_25^Methyltransferase domain^70-157^E:2.1e-06`PF08241.7^Methyltransf_11^Methyltransferase domain^71-159^E:4.3e-08	sigP:0.11^57^0.118^0.103	.	COG4106^Catalyzes the S-adenosylmethionine monomethyl esterification of trans-aconitate (By similarity)	GO:0005737^cellular_component^cytoplasm`GO:0030798^molecular_function^trans-aconitate 2-methyltransferase activity	GO:0008168^molecular_function^methyltransferase activity`GO:0008152^biological_process^metabolic process
c2162_g1	c2162_g1_i1	cds.c2162_g1_i1|m.394	1-558[+]	sp|P35685|RL7A_ORYSJ^P35685^Q:1-185,H:66-247^59.46%ID^E:5e-69^RecName: Full=60S ribosomal protein L7a;^Eukaryota; Viridiplantae; Streptophyta; Embryophyta; Tracheophyta; Spermatophyta; Magnoliophyta; Liliopsida; Poales; Poaceae; BEP clade; Ehrhartoideae; Oryzeae; Oryza	PF01248.21^Ribosomal_L7Ae^Ribosomal protein L7Ae/L30e/S12e/Gadd45 family^59-133^E:9.5e-22	sigP:0.108^42^0.13^0.103	.	COG1358^(ribosomal) protein	GO:0022625^cellular_component^cytosolic large ribosomal subunit`GO:0005774^cellular_component^vacuolar membrane`GO:0042254^biological_process^ribosome biogenesis	.
c2172_g1	c2172_g1_i1	cds.c2172_g1_i1|m.397	3-1517[+]	sp|P54644|KRAC_DICDI^P54644^Q:35-500,H:10-440^58.89%ID^E:0^RecName: Full=RAC family serine/threonine-protein kinase homolog;^Eukaryota; Amoebozoa; Mycetozoa; Dictyosteliida; Dictyostelium	PF00169.24^PH^PH domain^32-121^E:1.2e-16`PF00069.20^Pkinase^Protein kinase domain^180-433^E:1.6e-75`PF07714.12^Pkinase_Tyr^Protein tyrosine kinase^181-423^E:5.8e-39`PF14531.1^Kinase-like^Kinase-like^285-421^E:1.2e-06`PF00433.19^Pkinase_C^Protein kinase C terminal domain^455-500^E:2.7e-07	sigP:0.549^27^0.981^0.748	.	COG0515^Serine Threonine protein kinase	GO:0005938^cellular_component^cell cortex`GO:0005524^molecular_function^ATP binding`GO:0004691^molecular_function^cAMP-dependent protein kinase activity`GO:0005515^molecular_function^protein binding`GO:0019887^molecular_function^protein kinase regulator activity`GO:0004674^molecular_function^protein serine/threonine kinase activity`GO:0006935^biological_process^chemotaxis`GO:0043327^biological_pr…	GO:0004672^molecular_function^protein kinase activity`GO:0005524^molecular_function^ATP binding`GO:0006468^biological_process^protein phosphorylation`GO:0004674^molecular_function^protein serine/threonine kinase activity
c2184_g1	c2184_g1_i1	cds.c2184_g1_i1|m.400	1-594[+]	sp|Q9I2Q2|METH_PSEAE^Q9I2Q2^Q:1-198,H:36-233^65.15%ID^E:7e-84^RecName: Full=Methionine synthase;^Bacteria; Proteobacteria; Gammaproteobacteria; Pseudomonadales; Pseudomonadaceae; Pseudomonas	PF02574.11^S-methyl_trans^Homocysteine S-methyltransferase^2-198^E:2.3e-54	sigP:0.111^39^0.116^0.102	.	COG1410^methionine synthase	GO:0005622^cellular_component^intracellular`GO:0031419^molecular_function^cobalamin binding`GO:0008898^molecular_function^S-adenosylmethionine-homocysteine S-methyltransferase activity`GO:0008705^molecular_function^methionine synthase activity`GO:0008270^molecular_function^zinc ion binding`GO:0042558^biological_process^pteridine-containing compound metabolic process	GO:0008898^molecular_function^S-adenosylmethionine-homocysteine S-methyltransferase activity
c2263_g1	c2263_g1_i1	cds.c2263_g1_i1|m.407	3-563[+]	sp|P23704|ATPB_NEUCR^P23704^Q:2-187,H:1-187^71.96%ID^E:3e-81^RecName: Full=ATP synthase subunit beta, mitochondrial;^Eukaryota; Fungi; Dikarya; Ascomycota; Pezizomycotina; Sordariomycetes; Sordariomycetidae; Sordariales; Sordariaceae; Neurospora	PF02874.18^ATP-synt_ab_N^ATP synthase alpha/beta family, beta-barrel domain^51-118^E:6.8e-25	sigP:0.122^27^0.183^0.125	.	COG0055^Produces ATP from ADP in the presence of a proton gradient across the membrane. The catalytic sites are hosted primarily by the beta subunits (By similarity)	GO:0005754^cellular_component^mitochondrial proton-transporting ATP synthase, catalytic core`GO:0005524^molecular_function^ATP binding`GO:0046933^molecular_function^proton-transporting ATP synthase activity, rotational mechanism`GO:0015991^biological_process^ATP hydrolysis coupled proton transport`GO:0015986^biological_process^ATP synthesis coupled proton transport	GO:0015992^biological_process^proton transport`GO:0046034^biological_process^ATP metabolic process
c2269_g1	c2269_g1_i1	cds.c2269_g1_i1|m.408	1-789[+]	sp|Q0WRB2|P2C73_ARATH^Q0WRB2^Q:14-220,H:137-340^39.71%ID^E:6e-34^RecName: Full=Probable protein phosphatase 2C 73;^Eukaryota; Viridiplantae; Streptophyta; Embryophyta; Tracheophyta; Spermatophyta; Magnoliophyta; eudicotyledons; Gunneridae; Pentapetalae; rosids; malvids; Brassicales; Brassicaceae; Camelineae; Arabidopsis	PF00481.16^PP2C^Protein phosphatase 2C^4-214^E:1.4e-43	sigP:0.102^70^0.105^0.098	.	COG0631^Phosphatase	GO:0046872^molecular_function^metal ion binding`GO:0004721^molecular_function^phosphoprotein phosphatase activity	GO:0003824^molecular_function^catalytic activity
c2316_g1	c2316_g1_i1	cds.c2316_g1_i1|m.410	216-518[+]	sp|Q9C788|C70B1_ARATH^Q9C788^Q:1-80,H:319-398^62.5%ID^E:6e-27^RecName: Full=Cytochrome P450 704B1;^Eukaryota; Viridiplantae; Streptophyta; Embryophyta; Tracheophyta; Spermatophyta; Magnoliophyta; eudicotyledons; Gunneridae; Pentapetalae; rosids; malvids; Brassicales; Brassicaceae; Camelineae; Arabidopsis	PF00067.17^p450^Cytochrome P450^45-89^E:1.1e-05	sigP:0.106^45^0.115^0.104	.	.	GO:0016021^cellular_component^integral component of membrane`GO:0018685^molecular_function^alkane 1-monooxygenase activity`GO:0020037^molecular_function^heme binding`GO:0005506^molecular_function^iron ion binding`GO:0010584^biological_process^pollen exine formation`GO:0080110^biological_process^sporopollenin biosynthetic process	GO:0005506^molecular_function^iron ion binding`GO:0016705^molecular_function^oxidoreductase activity, acting on paired donors, with incorporation or reduction of molecular oxygen`GO:0020037^molecular_function^heme binding`GO:0055114^biological_process^oxidation-reduction process
c2401_g1	c2401_g1_i1	cds.c2401_g1_i1|m.416	3-563[+]	sp|P40392|RIC1_ORYSJ^P40392^Q:19-187,H:4-172^73.37%ID^E:8e-88^RecName: Full=Ras-related protein RIC1;^Eukaryota; Viridiplantae; Streptophyta; Embryophyta; Tracheophyta; Spermatophyta; Magnoliophyta; Liliopsida; Poales; Poaceae; BEP clade; Ehrhartoideae; Oryzeae; Oryza	PF00025.16^Arf^ADP-ribosylation factor family^23-174^E:2.5e-15`PF00071.17^Ras^Ras family^25-185^E:1.1e-65`PF08477.8^Miro^Miro-like protein^25-139^E:4.2e-17`PF04670.7^Gtr1_RagA^Gtr1/RagA G protein conserved region^25-143^E:1.1e-05`PF01926.18^MMR_HSR1^50S ribosome-binding GTPase^26-118^E:8.5e-05`PF00009.22^GTP_EFTU^Elongation factor Tu GTP binding domain^60-179^E:7.6e-05	sigP:0.104^50^0.116^0.099	.	COG1100^GTP-binding Protein	GO:0005886^cellular_component^plasma membrane`GO:0005525^molecular_function^GTP binding`GO:0009860^biological_process^pollen tube growth`GO:0015031^biological_process^protein transport`GO:0007264^biological_process^small GTPase mediated signal transduction	GO:0005525^molecular_function^GTP binding`GO:0007264^biological_process^small GTPase mediated signal transduction`GO:0005622^cellular_component^intracellular`GO:0005634^cellular_component^nucleus`GO:0005737^cellular_component^cytoplasm`GO:0003924^molecular_function^GTPase activity
c2417_g1	c2417_g1_i1	cds.c2417_g1_i1|m.420	3-536[+]	sp|Q80ZF0|CORA1_RAT^Q80ZF0^Q:34-177,H:1348-1515^45.24%ID^E:5e-24^RecName: Full=Collagen alpha-1(XXVII) chain;^Eukaryota; Metazoa; Chordata; Craniata; Vertebrata; Euteleostomi; Mammalia; Eutheria; Euarchontoglires; Glires; Rodentia; Sciurognathi; Muroidea; Muridae; Murinae; Rattus	PF01391.13^Collagen^Collagen triple helix repeat (20 copies)^34-90^E:8.8e-11`PF01391.13^Collagen^Collagen triple helix repeat (20 copies)^71-119^E:2.7e-06`PF01391.13^Collagen^Collagen triple helix repeat (20 copies)^119-177^E:3.5e-10	sigP:0.111^37^0.127^0.111	.	.	GO:0005583^cellular_component^fibrillar collagen trimer`GO:0005201^molecular_function^extracellular matrix structural constituent`GO:0046872^molecular_function^metal ion binding	.
c2457_g1	c2457_g1_i1	cds.c2457_g1_i1|m.424	1-1089[+]	sp|Q23221|FAT3_CAEEL^Q23221^Q:24-362,H:12-407^32.01%ID^E:6e-42^RecName: Full=Delta(6)-fatty-acid desaturase fat-3;^Eukaryota; Metazoa; Ecdysozoa; Nematoda; Chromadorea; Rhabditida; Rhabditoidea; Rhabditidae; Peloderinae; Caenorhabditis	PF00173.23^Cyt-b5^Cytochrome b5-like Heme/Steroid binding domain^21-73^E:1.5e-10`PF00487.19^FA_desaturase^Fatty acid desaturase^136-362^E:1.8e-29	sigP:0.188^18^0.297^0.206	ExpAA=82.06^PredHel=3^Topology=o110-132i229-251o266-288i	COG3239^Fatty acid desaturase	GO:0016021^cellular_component^integral component of membrane`GO:0020037^molecular_function^heme binding`GO:0005506^molecular_function^iron ion binding`GO:0004768^molecular_function^stearoyl-CoA 9-desaturase activity`GO:0014055^biological_process^acetylcholine secretion, neurotransmission`GO:0040002^biological_process^collagen and cuticulin-based cuticle development`GO:0030421^biological_process^d…	GO:0020037^molecular_function^heme binding`GO:0006629^biological_process^lipid metabolic process
c2478_g1	c2478_g1_i1	cds.c2478_g1_i1|m.425	3-521[+]	sp|Q95UQ1|GDIR1_DICDI^Q95UQ1^Q:3-173,H:1-169^48.85%ID^E:3e-53^RecName: Full=Putative rho GDP-dissociation inhibitor 1;^Eukaryota; Amoebozoa; Mycetozoa; Dictyosteliida; Dictyostelium	PF02115.12^Rho_GDI^RHO protein GDP dissociation inhibitor^7-173^E:4.9e-48	sigP:0.105^59^0.121^0.100	.	.	GO:0045335^cellular_component^phagocytic vesicle`GO:0005096^molecular_function^GTPase activator activity`GO:0005094^molecular_function^Rho GDP-dissociation inhibitor activity`GO:0017048^molecular_function^Rho GTPase binding`GO:0030036^biological_process^actin cytoskeleton organization`GO:0000902^biological_process^cell morphogenesis`GO:0000281^biological_process^mitotic cytokinesis`GO:0006907^bio…	GO:0005094^molecular_function^Rho GDP-dissociation inhibitor activity`GO:0005737^cellular_component^cytoplasm
c2489_g1	c2489_g1_i1	cds.c2489_g1_i1|m.426	128-982[+]	sp|Q9LMN6|WAK4_ARATH^Q9LMN6^Q:1-268,H:380-648^58.74%ID^E:3e-104^RecName: Full=Wall-associated receptor kinase 4;^Eukaryota; Viridiplantae; Streptophyta; Embryophyta; Tracheophyta; Spermatophyta; Magnoliophyta; eudicotyledons; Gunneridae; Pentapetalae; rosids; malvids; Brassicales; Brassicaceae; Camelineae; Arabidopsis	PF00069.20^Pkinase^Protein kinase domain^33-245^E:6.9e-46`PF07714.12^Pkinase_Tyr^Protein tyrosine kinase^34-230^E:1.5e-43	sigP:0.105^38^0.112^0.100	.	COG0515^Serine Threonine protein kinase	GO:0016021^cellular_component^integral component of membrane`GO:0005524^molecular_function^ATP binding`GO:0005509^molecular_function^calcium ion binding`GO:0030247^molecular_function^polysaccharide binding`GO:0004674^molecular_function^protein serine/threonine kinase activity`GO:0048527^biological_process^lateral root development`GO:0009826^biological_process^unidimensional cell growth	GO:0004672^molecular_function^protein kinase activity`GO:0005524^molecular_function^ATP binding`GO:0006468^biological_process^protein phosphorylation
c2490_g1	c2490_g1_i1	cds.c2490_g1_i1|m.427	1-804[+]	sp|P93026|VSR1_ARATH^P93026^Q:1-268,H:289-556^96.27%ID^E:0^RecName: Full=Vacuolar-sorting receptor 1;^Eukaryota; Viridiplantae; Streptophyta; Embryophyta; Tracheophyta; Spermatophyta; Magnoliophyta; eudicotyledons; Gunneridae; Pentapetalae; rosids; malvids; Brassicales; Brassicaceae; Camelineae; Arabidopsis	PF07645.10^EGF_CA^Calcium-binding EGF domain^224-265^E:3.1e-05	sigP:0.127^12^0.181^0.130	.	.	GO:0030665^cellular_component^clathrin-coated vesicle membrane`GO:0005783^cellular_component^endoplasmic reticulum`GO:0005794^cellular_component^Golgi apparatus`GO:0000139^cellular_component^Golgi membrane`GO:0016021^cellular_component^integral component of membrane`GO:0031902^cellular_component^late endosome membrane`GO:0005886^cellular_component^plasma membrane`GO:0009940^molecular_function^ami…	GO:0005509^molecular_function^calcium ion binding
c2521_g1	c2521_g1_i1	cds.c2521_g1_i1|m.433	2-814[+]	sp|Q9STN3|SPT51_ARATH^Q9STN3^Q:108-270,H:146-301^43.9%ID^E:8e-33^RecName: Full=Putative transcription elongation factor SPT5 homolog 1;^Eukaryota; Viridiplantae; Streptophyta; Embryophyta; Tracheophyta; Spermatophyta; Magnoliophyta; eudicotyledons; Gunneridae; Pentapetalae; rosids; malvids; Brassicales; Brassicaceae; Camelineae; Arabidopsis	PF03439.8^Spt5-NGN^Early transcription elongation factor of RNA pol II, NGN section^150-234^E:2e-24	sigP:0.116^38^0.148^0.112	.	COG5164^Transcription elongation factor	GO:0005634^cellular_component^nucleus`GO:0005840^cellular_component^ribosome`GO:0003735^molecular_function^structural constituent of ribosome`GO:0032784^biological_process^regulation of DNA-templated transcription, elongation`GO:0006357^biological_process^regulation of transcription from RNA polymerase II promoter`GO:0006351^biological_process^transcription, DNA-templated`GO:0006412^biological_pr…	.
c2551_g1	c2551_g1_i1	cds.c2551_g1_i1|m.437	87-731[+]	sp|Q9ZV31|PUB12_ARATH^Q9ZV31^Q:43-204,H:353-515^28.22%ID^E:1e-08^RecName: Full=U-box domain-containing protein 12;^Eukaryota; Viridiplantae; Streptophyta; Embryophyta; Tracheophyta; Spermatophyta; Magnoliophyta; eudicotyledons; Gunneridae; Pentapetalae; rosids; malvids; Brassicales; Brassicaceae; Camelineae; Arabidopsis	.	sigP:0.171^23^0.319^0.189	.	COG0197^Binds 23S rRNA and is also seen to make contacts with the A and possibly P site tRNAs (By similarity)	GO:0000151^cellular_component^ubiquitin ligase complex`GO:0004842^molecular_function^ubiquitin-protein transferase activity	.
c2609_g1	c2609_g1_i1	cds.c2609_g1_i1|m.438	3-506[+]	sp|Q43362|VATL_PLECA^Q43362^Q:5-165,H:4-162^55.9%ID^E:1e-49^RecName: Full=V-type proton ATPase 16 kDa proteolipid subunit;^Eukaryota; Haptophyceae; Coccolithales; Pleurochrysidaceae; Pleurochrysis	PF00137.16^ATP-synt_C^ATP synthase subunit C^14-77^E:1.6e-12`PF00137.16^ATP-synt_C^ATP synthase subunit C^100-159^E:5.7e-14	sigP:0.335^22^0.59^0.376	ExpAA=92.11^PredHel=4^Topology=o10-32i55-77o97-119i140-162o	.	GO:0016021^cellular_component^integral component of membrane`GO:0033179^cellular_component^proton-transporting V-type ATPase, V0 domain`GO:0005774^cellular_component^vacuolar membrane`GO:0015078^molecular_function^hydrogen ion transmembrane transporter activity`GO:0015991^biological_process^ATP hydrolysis coupled proton transport	GO:0015078^molecular_function^hydrogen ion transmembrane transporter activity`GO:0015991^biological_process^ATP hydrolysis coupled proton transport`GO:0033177^cellular_component^proton-transporting two-sector ATPase complex, proton-transporting domain
c2672_g1	c2672_g1_i1	cds.c2672_g1_i1|m.444	199-1161[+]	sp|Q92890|UFD1_HUMAN^Q92890^Q:17-236,H:19-238^41.52%ID^E:7e-54^RecName: Full=Ubiquitin fusion degradation protein 1 homolog;^Eukaryota; Metazoa; Chordata; Craniata; Vertebrata; Euteleostomi; Mammalia; Eutheria; Euarchontoglires; Primates; Haplorrhini; Catarrhini; Hominidae; Homo	PF03152.9^UFD1^Ubiquitin fusion degradation protein UFD1^17-192^E:6.7e-66	sigP:0.114^12^0.145^0.121	.	COG5140^Ubiquitin fusion degradation protein	GO:0005829^cellular_component^cytosol`GO:0005634^cellular_component^nucleus`GO:0005515^molecular_function^protein binding`GO:0004843^molecular_function^ubiquitin-specific protease activity`GO:0043161^biological_process^proteasome-mediated ubiquitin-dependent protein catabolic process`GO:0001501^biological_process^skeletal system development`GO:0006511^biological_process^ubiquitin-dependent protei…	GO:0006511^biological_process^ubiquitin-dependent protein catabolic process
c2688_g1	c2688_g1_i1	cds.c2688_g1_i1|m.445	467-1060[+]	sp|Q8GSM7|HST_TOBAC^Q8GSM7^Q:9-186,H:268-435^24.73%ID^E:6e-09^RecName: Full=Shikimate O-hydroxycinnamoyltransferase;^Eukaryota; Viridiplantae; Streptophyta; Embryophyta; Tracheophyta; Spermatophyta; Magnoliophyta; eudicotyledons; Gunneridae; Pentapetalae; asterids; lamiids; Solanales; Solanaceae; Nicotianoideae; Nicotianeae; Nicotiana	PF02458.10^Transferase^Transferase family^18-184^E:7.6e-27	sigP:0.137^35^0.251^0.133	.	.	GO:0047172^molecular_function^shikimate O-hydroxycinnamoyltransferase activity	GO:0016747^molecular_function^transferase activity, transferring acyl groups other than amino-acyl groups
c2688_g1	c2688_g1_i2	cds.c2688_g1_i2|m.446	101-634[+]	sp|Q9FI78|HST_ARATH^Q9FI78^Q:3-160,H:281-427^26.09%ID^E:7e-09^RecName: Full=Shikimate O-hydroxycinnamoyltransferase;^Eukaryota; Viridiplantae; Streptophyta; Embryophyta; Tracheophyta; Spermatophyta; Magnoliophyta; eudicotyledons; Gunneridae; Pentapetalae; rosids; malvids; Brassicales; Brassicaceae; Camelineae; Arabidopsis	PF02458.10^Transferase^Transferase family^1-164^E:5.8e-26	sigP:0.105^31^0.125^0.096	.	.	GO:0005737^cellular_component^cytoplasm`GO:0005829^cellular_component^cytosol`GO:0016020^cellular_component^membrane`GO:0005515^molecular_function^protein binding`GO:0047205^molecular_function^quinate O-hydroxycinnamoyltransferase activity`GO:0047172^molecular_function^shikimate O-hydroxycinnamoyltransferase activity`GO:0010252^biological_process^auxin homeostasis`GO:0009809^biological_process^li…	GO:0016747^molecular_function^transferase activity, transferring acyl groups other than amino-acyl groups
c2706_g1	c2706_g1_i1	cds.c2706_g1_i1|m.447	1-561[+]	sp|Q8IWF6|DEN6A_HUMAN^Q8IWF6^Q:4-183,H:214-412^38.61%ID^E:1e-36^RecName: Full=Protein DENND6A;^Eukaryota; Metazoa; Chordata; Craniata; Vertebrata; Euteleostomi; Mammalia; Eutheria; Euarchontoglires; Primates; Haplorrhini; Catarrhini; Hominidae; Homo	PF08616.5^SPA^Stabilization of polarity axis^43-151^E:3.8e-12	sigP:0.116^38^0.154^0.115	.	.	GO:0005737^cellular_component^cytoplasm`GO:0055037^cellular_component^recycling endosome`GO:0017112^molecular_function^Rab guanyl-nucleotide exchange factor activity`GO:2000049^biological_process^positive regulation of cell-cell adhesion mediated by cadherin`GO:0032313^biological_process^regulation of Rab GTPase activity	.
c2711_g1	c2711_g1_i1	cds.c2711_g1_i1|m.448	3-572[+]	sp|Q9KWS5|AMNC_PSESP^Q9KWS5^Q:30-190,H:37-199^32.34%ID^E:3e-16^RecName: Full=2-aminomuconic 6-semialdehyde dehydrogenase;^Bacteria; Proteobacteria	PF00171.17^Aldedh^Aldehyde dehydrogenase family^15-190^E:3.7e-31	sigP:0.107^21^0.124^0.100	.	.	GO:0047102^molecular_function^aminomuconate-semialdehyde dehydrogenase activity`GO:0019439^biological_process^aromatic compound catabolic process	GO:0016491^molecular_function^oxidoreductase activity`GO:0008152^biological_process^metabolic process`GO:0055114^biological_process^oxidation-reduction process
c2764_g1	c2764_g1_i1	cds.c2764_g1_i1|m.454	1-819[+]	sp|Q14596|NBR1_HUMAN^Q14596^Q:14-265,H:224-461^27.65%ID^E:1e-13^RecName: Full=Next to BRCA1 gene 1 protein;^Eukaryota; Metazoa; Chordata; Craniata; Vertebrata; Euteleostomi; Mammalia; Eutheria; Euarchontoglires; Primates; Haplorrhini; Catarrhini; Hominidae; Homo	PF00569.12^ZZ^Zinc finger, ZZ type^14-41^E:2e-05	sigP:0.137^23^0.146^0.131	.	.	GO:0005776^cellular_component^autophagic vacuole`GO:0031410^cellular_component^cytoplasmic vesicle`GO:0005829^cellular_component^cytosol`GO:0005770^cellular_component^late endosome`GO:0005764^cellular_component^lysosome`GO:0031430^cellular_component^M band`GO:0000407^cellular_component^pre-autophagosomal structure`GO:0051019^molecular_function^mitogen-activated protein kinase binding`GO:0005515^m…	GO:0008270^molecular_function^zinc ion binding
c2838_g1	c2838_g1_i1	cds.c2838_g1_i1|m.468	57-512[+]	sp|P42839|VNX1_YEAST^P42839^Q:111-152,H:172-213^42.86%ID^E:4e-07^RecName: Full=Low affinity vacuolar monovalent cation/H(+) antiporter;^Eukaryota; Fungi; Dikarya; Ascomycota; Saccharomycotina; Saccharomycetes; Saccharomycetales; Saccharomycetaceae; Saccharomyces	.	sigP:0.105^32^0.115^0.102	.	COG0387^Calcium Proton	GO:0005789^cellular_component^endoplasmic reticulum membrane`GO:0000324^cellular_component^fungal-type vacuole`GO:0000329^cellular_component^fungal-type vacuole membrane`GO:0016021^cellular_component^integral component of membrane`GO:0015369^molecular_function^calcium:proton antiporter activity`GO:0015386^molecular_function^potassium:proton antiporter activity`GO:0015385^molecular_function^sodium…	.
c2891_g1	c2891_g1_i1	cds.c2891_g1_i1|m.479	127-570[+]	sp|O80567|LRP6B_ARATH^O80567^Q:1-148,H:1-146^89.4%ID^E:6e-36^RecName: Full=La-related protein 6B;^Eukaryota; Viridiplantae; Streptophyta; Embryophyta; Tracheophyta; Spermatophyta; Magnoliophyta; eudicotyledons; Gunneridae; Pentapetalae; rosids; malvids; Brassicales; Brassicaceae; Camelineae; Arabidopsis	PF07145.10^PAM2^Ataxin-2 C-terminal region^47-61^E:0.0003	sigP:0.106^63^0.117^0.101	.	.	GO:0005634^cellular_component^nucleus`GO:0030529^cellular_component^ribonucleoprotein complex`GO:0000166^molecular_function^nucleotide binding`GO:0003723^molecular_function^RNA binding`GO:0006355^biological_process^regulation of transcription, DNA-templated`GO:0006396^biological_process^RNA processing`GO:0006351^biological_process^transcription, DNA-templated	.
c2924_g1	c2924_g1_i1	cds.c2924_g1_i1|m.482	3-425[+]	sp|Q0IUB5|VATL_ORYSJ^Q0IUB5^Q:1-140,H:18-159^73.94%ID^E:1e-63^RecName: Full=V-type proton ATPase 16 kDa proteolipid subunit;^Eukaryota; Viridiplantae; Streptophyta; Embryophyta; Tracheophyta; Spermatophyta; Magnoliophyta; Liliopsida; Poales; Poaceae; BEP clade; Ehrhartoideae; Oryzeae; Oryza	PF00137.16^ATP-synt_C^ATP synthase subunit C^1-60^E:1.9e-12`PF00137.16^ATP-synt_C^ATP synthase subunit C^74-138^E:4.5e-19	sigP:0.352^21^0.566^0.381	ExpAA=90.82^PredHel=4^Topology=i7-29o39-61i74-96o111-133i	COG0636^F(1)F(0) ATP synthase produces ATP from ADP in the presence of a proton or sodium gradient. F-type ATPases consist of two structural domains, F(1) containing the extramembraneous catalytic core and F(0) containing the membrane proton channel, linked together by a central stalk and a peripheral stalk. During catalysis, ATP synthesis in the catalytic domain of F(1) is coupled via a rotary m…	GO:0016021^cellular_component^integral component of membrane`GO:0005886^cellular_component^plasma membrane`GO:0033179^cellular_component^proton-transporting V-type ATPase, V0 domain`GO:0005774^cellular_component^vacuolar membrane`GO:0015078^molecular_function^hydrogen ion transmembrane transporter activity`GO:0015991^biological_process^ATP hydrolysis coupled proton transport	GO:0015078^molecular_function^hydrogen ion transmembrane transporter activity`GO:0015991^biological_process^ATP hydrolysis coupled proton transport`GO:0033177^cellular_component^proton-transporting two-sector ATPase complex, proton-transporting domain
c2926_g1	c2926_g1_i1	cds.c2926_g1_i1|m.483	1-627[+]	sp|Q9LU64|SODF2_ARATH^Q9LU64^Q:30-153,H:147-284^38.85%ID^E:3e-22^RecName: Full=Superoxide dismutase [Fe] 2, chloroplastic;^Eukaryota; Viridiplantae; Streptophyta; Embryophyta; Tracheophyta; Spermatophyta; Magnoliophyta; eudicotyledons; Gunneridae; Pentapetalae; rosids; malvids; Brassicales; Brassicaceae; Camelineae; Arabidopsis	PF02777.13^Sod_Fe_C^Iron/manganese superoxide dismutases, C-terminal domain^29-131^E:5.6e-31	sigP:0.102^37^0.111^0.099	.	COG0605^Destroys radicals which are normally produced within the cells and which are toxic to biological systems (By similarity)	GO:0009507^cellular_component^chloroplast`GO:0042644^cellular_component^chloroplast nucleoid`GO:0009534^cellular_component^chloroplast thylakoid`GO:0009295^cellular_component^nucleoid`GO:0009579^cellular_component^thylakoid`GO:0046872^molecular_function^metal ion binding`GO:0005515^molecular_function^protein binding`GO:0004784^molecular_function^superoxide dismutase activity`GO:0055114^biological…	GO:0004784^molecular_function^superoxide dismutase activity`GO:0046872^molecular_function^metal ion binding`GO:0006801^biological_process^superoxide metabolic process`GO:0055114^biological_process^oxidation-reduction process
c2975_g1	c2975_g1_i1	cds.c2975_g1_i1|m.487	1-687[+]	sp|O00370|LORF2_HUMAN^O00370^Q:1-228,H:666-893^95.61%ID^E:1e-144^RecName: Full=LINE-1 retrotransposable element ORF2 protein;^Eukaryota; Metazoa; Chordata; Craniata; Vertebrata; Euteleostomi; Mammalia; Eutheria; Euarchontoglires; Primates; Haplorrhini; Catarrhini; Hominidae; Homo	PF00078.22^RVT_1^Reverse transcriptase (RNA-dependent DNA polymerase)^1-108^E:3.7e-11	sigP:0.221^17^0.469^0.269	.	.	GO:0046872^molecular_function^metal ion binding`GO:0003723^molecular_function^RNA binding`GO:0003964^molecular_function^RNA-directed DNA polymerase activity`GO:0009036^molecular_function^Type II site-specific deoxyribonuclease activity`GO:0000737^biological_process^DNA catabolic process, endonucleolytic`GO:0006310^biological_process^DNA recombination`GO:0090305^biological_process^nucleic acid pho…	.
c2990_g1	c2990_g1_i1	cds.c2990_g1_i1|m.494	84-1055[+]	sp|O80624|MAKR4_ARATH^O80624^Q:14-272,H:12-240^42.8%ID^E:3e-39^RecName: Full=Probable membrane-associated kinase regulator 4;^Eukaryota; Viridiplantae; Streptophyta; Embryophyta; Tracheophyta; Spermatophyta; Magnoliophyta; eudicotyledons; Gunneridae; Pentapetalae; rosids; malvids; Brassicales; Brassicaceae; Camelineae; Arabidopsis	.	sigP:0.113^36^0.158^0.104	.	.	GO:0005886^cellular_component^plasma membrane`GO:0009506^cellular_component^plasmodesma	.
c2995_g1	c2995_g1_i1	cds.c2995_g1_i1|m.497	1-639[+]	sp|Q7DLR9|PSB4_ARATH^Q7DLR9^Q:1-202,H:34-233^52.48%ID^E:1e-74^RecName: Full=Proteasome subunit beta type-4;^Eukaryota; Viridiplantae; Streptophyta; Embryophyta; Tracheophyta; Spermatophyta; Magnoliophyta; eudicotyledons; Gunneridae; Pentapetalae; rosids; malvids; Brassicales; Brassicaceae; Camelineae; Arabidopsis	PF00227.21^Proteasome^Proteasome subunit^1-182^E:3.2e-29	sigP:0.109^19^0.125^0.104	.	COG0638^The proteasome is a multicatalytic proteinase complex which is characterized by its ability to cleave peptides with Arg, Phe, Tyr, Leu, and Glu adjacent to the leaving group at neutral or slightly basic pH. The proteasome has an ATP-dependent proteolytic activity (By similarity)	GO:0005829^cellular_component^cytosol`GO:0022626^cellular_component^cytosolic ribosome`GO:0005634^cellular_component^nucleus`GO:0000502^cellular_component^proteasome complex`GO:0005839^cellular_component^proteasome core complex`GO:0004298^molecular_function^threonine-type endopeptidase activity`GO:0051603^biological_process^proteolysis involved in cellular protein catabolic process`GO:0046686^bio…	GO:0004298^molecular_function^threonine-type endopeptidase activity`GO:0051603^biological_process^proteolysis involved in cellular protein catabolic process`GO:0005839^cellular_component^proteasome core complex
c3021_g1	c3021_g1_i1	cds.c3021_g1_i1|m.499	79-735[+]	sp|O96827|EF1B_DROME^O96827^Q:1-218,H:1-222^76.23%ID^E:2e-99^RecName: Full=Probable elongation factor 1-beta;^Eukaryota; Metazoa; Ecdysozoa; Arthropoda; Hexapoda; Insecta; Pterygota; Neoptera; Endopterygota; Diptera; Brachycera; Muscomorpha; Ephydroidea; Drosophilidae; Drosophila; Sophophora	PF10587.4^EF-1_beta_acid^Eukaryotic elongation factor 1 beta central acidic region^96-123^E:1.3e-13`PF00736.14^EF1_GNE^EF-1 guanine nucleotide exchange domain^132-218^E:2e-33	sigP:0.112^28^0.118^0.100	.	COG2092^Promotes the exchange of GDP for GTP in EF-1-alpha GDP, thus allowing the regeneration of EF-1-alpha GTP that could then be used to form the ternary complex EF-1-alpha GTP AAtRNA (By similarity)	GO:0005829^cellular_component^cytosol`GO:0005853^cellular_component^eukaryotic translation elongation factor 1 complex`GO:0005811^cellular_component^lipid particle`GO:0003746^molecular_function^translation elongation factor activity`GO:0006414^biological_process^translational elongation	GO:0003746^molecular_function^translation elongation factor activity`GO:0006414^biological_process^translational elongation`GO:0005853^cellular_component^eukaryotic translation elongation factor 1 complex
c3049_g1	c3049_g1_i1	cds.c3049_g1_i1|m.503	2-601[+]	sp|Q5AWI5|AGDC_EMENI^Q5AWI5^Q:1-200,H:56-258^61.58%ID^E:4e-77^RecName: Full=Alpha/beta-glucosidase agdC;^Eukaryota; Fungi; Dikarya; Ascomycota; Pezizomycotina; Eurotiomycetes; Eurotiomycetidae; Eurotiales; Aspergillaceae; Aspergillus	PF13802.1^Gal_mutarotas_2^Galactose mutarotase-like^104-165^E:1.2e-09	sigP:0.103^61^0.108^0.098	.	COG1501^hydrolase, family 31	GO:0005576^cellular_component^extracellular region`GO:0004558^molecular_function^alpha-glucosidase activity`GO:0008422^molecular_function^beta-glucosidase activity`GO:0030246^molecular_function^carbohydrate binding`GO:0015926^molecular_function^glucosidase activity`GO:0004553^molecular_function^hydrolase activity, hydrolyzing O-glycosyl compounds`GO:0032450^molecular_function^maltose alpha-glucos…	.
c3057_g1	c3057_g1_i1	cds.c3057_g1_i1|m.510	119-961[+]	sp|Q96XE0|ADH_SULTO^Q96XE0^Q:1-275,H:1-304^30.74%ID^E:4e-25^RecName: Full=NAD-dependent alcohol dehydrogenase;^Archaea; Crenarchaeota; Thermoprotei; Sulfolobales; Sulfolobaceae; Sulfolobus	PF08240.7^ADH_N^Alcohol dehydrogenase GroES-like domain^26-122^E:5.2e-19`PF00107.21^ADH_zinc_N^Zinc-binding dehydrogenase^167-279^E:2.5e-13	sigP:0.104^30^0.145^0.101	.	COG1064^alcohol dehydrogenase	GO:0004022^molecular_function^alcohol dehydrogenase (NAD) activity`GO:0008270^molecular_function^zinc ion binding	GO:0016491^molecular_function^oxidoreductase activity`GO:0055114^biological_process^oxidation-reduction process`GO:0008270^molecular_function^zinc ion binding
c3078_g1	c3078_g1_i1	cds.c3078_g1_i1|m.512	43-735[+]	sp|P22465|ANX10_DROME^P22465^Q:1-231,H:6-295^31.72%ID^E:8e-37^RecName: Full=Annexin B10;^Eukaryota; Metazoa; Ecdysozoa; Arthropoda; Hexapoda; Insecta; Pterygota; Neoptera; Endopterygota; Diptera; Brachycera; Muscomorpha; Ephydroidea; Drosophilidae; Drosophila; Sophophora	PF00191.15^Annexin^Annexin^14-79^E:5.4e-10`PF00191.15^Annexin^Annexin^96-139^E:6.8e-09`PF00191.15^Annexin^Annexin^190-230^E:5.4e-06	sigP:0.102^66^0.11^0.099	.	.	GO:0016020^cellular_component^membrane`GO:0003779^molecular_function^actin binding`GO:0005509^molecular_function^calcium ion binding`GO:0005544^molecular_function^calcium-dependent phospholipid binding	GO:0005509^molecular_function^calcium ion binding`GO:0005544^molecular_function^calcium-dependent phospholipid binding
c3082_g1	c3082_g1_i1	cds.c3082_g1_i1|m.513	2-982[+]	sp|Q7ZTP2|ARP2A_XENLA^Q7ZTP2^Q:3-325,H:65-388^69.75%ID^E:7e-168^RecName: Full=Actin-related protein 2-A;^Eukaryota; Metazoa; Chordata; Craniata; Vertebrata; Euteleostomi; Amphibia; Batrachia; Anura; Pipoidea; Pipidae; Xenopodinae; Xenopus; Xenopus	PF00022.14^Actin^Actin^2-326^E:1.1e-94	sigP:0.122^33^0.108^0.108	.	.	GO:0042995^cellular_component^cell projection`GO:0005737^cellular_component^cytoplasm`GO:0005856^cellular_component^cytoskeleton`GO:0005524^molecular_function^ATP binding	.
c3087_g1	c3087_g1_i1	cds.c3087_g1_i1|m.514	1-522[+]	sp|P24748|G3P_CITFR^P24748^Q:2-167,H:128-293^77.71%ID^E:5e-88^RecName: Full=Glyceraldehyde-3-phosphate dehydrogenase;^Bacteria; Proteobacteria; Gammaproteobacteria; Enterobacteriales; Enterobacteriaceae; Citrobacter; Citrobacter freundii complex	PF02800.15^Gp_dh_C^Glyceraldehyde 3-phosphate dehydrogenase, C-terminal domain^14-168^E:1.4e-68	sigP:0.124^11^0.172^0.122	.	.	GO:0005737^cellular_component^cytoplasm`GO:0004365^molecular_function^glyceraldehyde-3-phosphate dehydrogenase (NAD+) (phosphorylating) activity`GO:0051287^molecular_function^NAD binding`GO:0050661^molecular_function^NADP binding`GO:0006006^biological_process^glucose metabolic process`GO:0006096^biological_process^glycolytic process	GO:0016620^molecular_function^oxidoreductase activity, acting on the aldehyde or oxo group of donors, NAD or NADP as acceptor`GO:0055114^biological_process^oxidation-reduction process
c3090_g1	c3090_g1_i1	cds.c3090_g1_i1|m.515	3-539[+]	sp|Q6P3L0|MVP_DANRE^Q6P3L0^Q:4-178,H:685-859^43.43%ID^E:6e-39^RecName: Full=Major vault protein;^Eukaryota; Metazoa; Chordata; Craniata; Vertebrata; Euteleostomi; Actinopterygii; Neopterygii; Teleostei; Ostariophysi; Cypriniformes; Cyprinidae; Danio	.	sigP:0.107^62^0.117^0.103	.	NOG70525^outer membrane chaperone Skp (OmpH)	GO:0005737^cellular_component^cytoplasm`GO:0005634^cellular_component^nucleus`GO:0030529^cellular_component^ribonucleoprotein complex	.
c3118_g1	c3118_g1_i1	cds.c3118_g1_i1|m.516	2-796[+]	sp|O05218|YWRD_BACSU^O05218^Q:4-265,H:160-411^37.4%ID^E:5e-52^RecName: Full=Putative gamma-glutamyltransferase YwrD;^Bacteria; Firmicutes; Bacilli; Bacillales; Bacillaceae; Bacillus	PF01019.16^G_glu_transpept^Gamma-glutamyltranspeptidase^4-265^E:9.6e-84	sigP:0.106^28^0.112^0.102	.	COG0405^Gamma-glutamyltranspeptidase (EC 2.3.2.2)	GO:0003840^molecular_function^gamma-glutamyltransferase activity`GO:0036374^molecular_function^glutathione hydrolase activity`GO:0006749^biological_process^glutathione metabolic process	GO:0003840^molecular_function^gamma-glutamyltransferase activity`GO:0006749^biological_process^glutathione metabolic process
c3122_g1	c3122_g1_i1	cds.c3122_g1_i1|m.517	23-709[+]	sp|Q9LFP1|VA713_ARATH^Q9LFP1^Q:119-223,H:110-213^29.52%ID^E:3e-08^RecName: Full=Vesicle-associated membrane protein 713;^Eukaryota; Viridiplantae; Streptophyta; Embryophyta; Tracheophyta; Spermatophyta; Magnoliophyta; eudicotyledons; Gunneridae; Pentapetalae; rosids; malvids; Brassicales; Brassicaceae; Camelineae; Arabidopsis	PF00957.16^Synaptobrevin^Synaptobrevin^135-220^E:7.7e-22	sigP:0.133^25^0.183^0.126	ExpAA=21.61^PredHel=1^Topology=i202-224o	COG5143^vesicle-associated membrane protein	GO:0005794^cellular_component^Golgi apparatus`GO:0016021^cellular_component^integral component of membrane`GO:0005774^cellular_component^vacuolar membrane`GO:0005773^cellular_component^vacuole`GO:0015031^biological_process^protein transport`GO:0009651^biological_process^response to salt stress`GO:0016192^biological_process^vesicle-mediated transport	GO:0016192^biological_process^vesicle-mediated transport`GO:0016021^cellular_component^integral component of membrane
c3124_g1	c3124_g1_i1	cds.c3124_g1_i1|m.518	2-553[+]	sp|Q86JA1|PRS7_DICDI^Q86JA1^Q:1-184,H:151-334^91.85%ID^E:2e-121^RecName: Full=26S protease regulatory subunit 7;^Eukaryota; Amoebozoa; Mycetozoa; Dictyosteliida; Dictyostelium	PF05673.8^DUF815^Protein of unknown function (DUF815)^8-122^E:2.5e-05`PF07728.9^AAA_5^AAA domain (dynein-related subfamily)^56-130^E:1.1e-06`PF05496.7^RuvB_N^Holliday junction DNA helicase ruvB N-terminus^56-122^E:0.00012`PF00004.24^AAA^ATPase family associated with various cellular activities (AAA)^57-184^E:6.5e-41`PF07724.9^AAA_2^AAA domain (Cdc48 subfamily)^57-149^E:1.7e-05	sigP:0.104^41^0.107^0.097	.	COG1222^26S protease regulatory subunit	GO:0005634^cellular_component^nucleus`GO:0045335^cellular_component^phagocytic vesicle`GO:0000502^cellular_component^proteasome complex`GO:0005524^molecular_function^ATP binding`GO:0016887^molecular_function^ATPase activity`GO:0006200^biological_process^ATP catabolic process`GO:0006511^biological_process^ubiquitin-dependent protein catabolic process	GO:0005524^molecular_function^ATP binding`GO:0016887^molecular_function^ATPase activity`GO:0009378^molecular_function^four-way junction helicase activity`GO:0006281^biological_process^DNA repair`GO:0006310^biological_process^DNA recombination
c3128_g1	c3128_g1_i1	cds.c3128_g1_i1|m.519	2-1036[+]	sp|Q9FFD0|PIN8_ARATH^Q9FFD0^Q:15-345,H:1-334^73.95%ID^E:5e-178^RecName: Full=Putative auxin efflux carrier component 8;^Eukaryota; Viridiplantae; Streptophyta; Embryophyta; Tracheophyta; Spermatophyta; Magnoliophyta; eudicotyledons; Gunneridae; Pentapetalae; rosids; malvids; Brassicales; Brassicaceae; Camelineae; Arabidopsis	PF03547.13^Mem_trans^Membrane transport protein^24-176^E:9.8e-41`PF03547.13^Mem_trans^Membrane transport protein^200-345^E:1.2e-45	sigP:0.13^28^0.175^0.126	ExpAA=165.94^PredHel=7^Topology=i21-40o81-103i110-132o147-166i206-228o243-265i277-299o	NOG85075^	GO:0005783^cellular_component^endoplasmic reticulum`GO:0016021^cellular_component^integral component of membrane`GO:0080161^molecular_function^auxin transmembrane transporter activity`GO:0010252^biological_process^auxin homeostasis`GO:0009734^biological_process^auxin-activated signaling pathway`GO:0080162^biological_process^intracellular auxin transport`GO:0009555^biological_process^pollen develo…	GO:0055085^biological_process^transmembrane transport`GO:0016021^cellular_component^integral component of membrane
c3146_g1	c3146_g1_i1	cds.c3146_g1_i1|m.521	21-767[+]	sp|Q2PQM1|RS6_GLOMM^Q2PQM1^Q:1-238,H:1-238^82.77%ID^E:4e-141^RecName: Full=40S ribosomal protein S6;^Eukaryota; Metazoa; Ecdysozoa; Arthropoda; Hexapoda; Insecta; Pterygota; Neoptera; Endopterygota; Diptera; Brachycera; Muscomorpha; Hippoboscoidea; Glossinidae; Glossina	PF01092.14^Ribosomal_S6e^Ribosomal protein S6e^1-126^E:9.9e-65	sigP:0.104^53^0.114^0.100	.	.	GO:0005840^cellular_component^ribosome`GO:0003735^molecular_function^structural constituent of ribosome`GO:0006412^biological_process^translation	GO:0003735^molecular_function^structural constituent of ribosome`GO:0006412^biological_process^translation`GO:0005622^cellular_component^intracellular`GO:0005840^cellular_component^ribosome
c3175_g1	c3175_g1_i1	cds.c3175_g1_i1|m.530	3-395[+]	sp|Q4WY33|NHP6_ASPFU^Q4WY33^Q:32-128,H:13-103^52.58%ID^E:3e-24^RecName: Full=Non-histone chromosomal protein 6;^Eukaryota; Fungi; Dikarya; Ascomycota; Pezizomycotina; Eurotiomycetes; Eurotiomycetidae; Eurotiales; Aspergillaceae; Aspergillus	PF09011.5^HMG_box_2^HMG-box domain^41-112^E:2.3e-19`PF00505.14^HMG_box^HMG (high mobility group) box^44-112^E:7.9e-25	sigP:0.108^37^0.127^0.104	.	COG5648^high mobility group	GO:0005694^cellular_component^chromosome`GO:0005634^cellular_component^nucleus`GO:0003677^molecular_function^DNA binding`GO:0006281^biological_process^DNA repair`GO:0006355^biological_process^regulation of transcription, DNA-templated`GO:0006351^biological_process^transcription, DNA-templated	.
c3199_g1	c3199_g1_i1	cds.c3199_g1_i1|m.534	3-518[+]	sp|Q26636|CATL_SARPE^Q26636^Q:2-168,H:174-335^37.28%ID^E:4e-28^RecName: Full=Cathepsin L;^Eukaryota; Metazoa; Ecdysozoa; Arthropoda; Hexapoda; Insecta; Pterygota; Neoptera; Endopterygota; Diptera; Brachycera; Muscomorpha; Oestroidea; Sarcophagidae; Sarcophaga; Boettcherisca	PF00112.18^Peptidase_C1^Papain family cysteine protease^1-167^E:5.8e-36	sigP:0.121^29^0.178^0.115	.	.	GO:0005764^cellular_component^lysosome`GO:0008234^molecular_function^cysteine-type peptidase activity`GO:0030154^biological_process^cell differentiation`GO:0007275^biological_process^multicellular organismal development	GO:0008234^molecular_function^cysteine-type peptidase activity`GO:0006508^biological_process^proteolysis
c3202_g1	c3202_g1_i1	cds.c3202_g1_i1|m.535	2-781[+]	sp|O74233|PGK_FUNMO^O74233^Q:1-260,H:127-386^83.08%ID^E:4e-154^RecName: Full=Phosphoglycerate kinase;^Eukaryota; Fungi; Glomeromycota; Glomeromycetes; Glomerales; Glomeraceae; Funneliformis	PF00162.14^PGK^Phosphoglycerate kinase^16-260^E:1e-93	sigP:0.113^61^0.119^0.105	.	.	GO:0005737^cellular_component^cytoplasm`GO:0005524^molecular_function^ATP binding`GO:0004618^molecular_function^phosphoglycerate kinase activity`GO:0006096^biological_process^glycolytic process	GO:0004618^molecular_function^phosphoglycerate kinase activity`GO:0006096^biological_process^glycolytic process
c3203_g1	c3203_g1_i1	cds.c3203_g1_i1|m.536	2-475[+]	sp|Q9CPU4|MGST3_MOUSE^Q9CPU4^Q:18-147,H:3-132^40.15%ID^E:1e-27^RecName: Full=Microsomal glutathione S-transferase 3;^Eukaryota; Metazoa; Chordata; Craniata; Vertebrata; Euteleostomi; Mammalia; Eutheria; Euarchontoglires; Glires; Rodentia; Sciurognathi; Muroidea; Muridae; Murinae; Mus; Mus	PF01124.13^MAPEG^MAPEG family^27-147^E:3.9e-21	sigP:0.154^47^0.273^0.139	ExpAA=66.82^PredHel=3^Topology=i23-45o90-112i133-155o	.	GO:0005783^cellular_component^endoplasmic reticulum`GO:0005789^cellular_component^endoplasmic reticulum membrane`GO:0016021^cellular_component^integral component of membrane`GO:0005635^cellular_component^nuclear envelope`GO:0004602^molecular_function^glutathione peroxidase activity`GO:0004364^molecular_function^glutathione transferase activity`GO:0008152^biological_process^metabolic process`GO:00…	.
c3205_g1	c3205_g1_i1	cds.c3205_g1_i1|m.537	1-516[+]	sp|P47739|AL3A1_MOUSE^P47739^Q:3-172,H:103-272^56.47%ID^E:1e-62^RecName: Full=Aldehyde dehydrogenase, dimeric NADP-preferring;^Eukaryota; Metazoa; Chordata; Craniata; Vertebrata; Euteleostomi; Mammalia; Eutheria; Euarchontoglires; Glires; Rodentia; Sciurognathi; Muroidea; Muridae; Murinae; Mus; Mus	PF00171.17^Aldedh^Aldehyde dehydrogenase family^1-168^E:1.1e-46	sigP:0.241^32^0.643^0.235	.	COG1012^Dehydrogenase	GO:0005737^cellular_component^cytoplasm`GO:0005829^cellular_component^cytosol`GO:0005783^cellular_component^endoplasmic reticulum`GO:0004028^molecular_function^3-chloroallyl aldehyde dehydrogenase activity`GO:0008106^molecular_function^alcohol dehydrogenase (NADP+) activity`GO:0004029^molecular_function^aldehyde dehydrogenase (NAD) activity`GO:0004030^molecular_function^aldehyde dehydrogenase [NA…	GO:0016491^molecular_function^oxidoreductase activity`GO:0008152^biological_process^metabolic process`GO:0055114^biological_process^oxidation-reduction process
c3236_g1	c3236_g1_i1	cds.c3236_g1_i1|m.539	1-522[+]	sp|P53487|ARP2_ACACA^P53487^Q:1-174,H:56-229^70.11%ID^E:7e-87^RecName: Full=Actin-related protein 2;^Eukaryota; Amoebozoa; Discosea; Longamoebia; Centramoebida; Acanthamoebidae; Acanthamoeba	PF00022.14^Actin^Actin^1-170^E:1.3e-49	sigP:0.105^70^0.11^0.101	.	.	GO:0042995^cellular_component^cell projection`GO:0005737^cellular_component^cytoplasm`GO:0005856^cellular_component^cytoskeleton`GO:0005524^molecular_function^ATP binding	.
c3251_g1	c3251_g1_i1	cds.c3251_g1_i1|m.544	2-475[+]	sp|Q1E5N0|H2B_COCIM^Q1E5N0^Q:26-157,H:6-137^63.24%ID^E:4e-52^RecName: Full=Histone H2B;^Eukaryota; Fungi; Dikarya; Ascomycota; Pezizomycotina; Eurotiomycetes; Eurotiomycetidae; Onygenales; mitosporic Onygenales; Coccidioides	PF00125.19^Histone^Core histone H2A/H2B/H3/H4^68-133^E:1.6e-21`PF00808.18^CBFD_NFYB_HMF^Histone-like transcription factor (CBF/NF-Y) and archaeal histone^74-131^E:0.00018	sigP:0.105^65^0.113^0.101	.	.	GO:0000786^cellular_component^nucleosome`GO:0005634^cellular_component^nucleus`GO:0003677^molecular_function^DNA binding`GO:0006334^biological_process^nucleosome assembly	GO:0003677^molecular_function^DNA binding`GO:0043565^molecular_function^sequence-specific DNA binding`GO:0005622^cellular_component^intracellular
c3251_g1	c3251_g1_i2	cds.c3251_g1_i2|m.545	2-475[+]	sp|Q1E5N0|H2B_COCIM^Q1E5N0^Q:26-157,H:6-137^63.24%ID^E:4e-52^RecName: Full=Histone H2B;^Eukaryota; Fungi; Dikarya; Ascomycota; Pezizomycotina; Eurotiomycetes; Eurotiomycetidae; Onygenales; mitosporic Onygenales; Coccidioides	PF00125.19^Histone^Core histone H2A/H2B/H3/H4^68-133^E:1.6e-21`PF00808.18^CBFD_NFYB_HMF^Histone-like transcription factor (CBF/NF-Y) and archaeal histone^74-131^E:0.00018	sigP:0.105^65^0.113^0.101	.	.	GO:0000786^cellular_component^nucleosome`GO:0005634^cellular_component^nucleus`GO:0003677^molecular_function^DNA binding`GO:0006334^biological_process^nucleosome assembly	GO:0003677^molecular_function^DNA binding`GO:0043565^molecular_function^sequence-specific DNA binding`GO:0005622^cellular_component^intracellular
c3304_g1	c3304_g1_i1	cds.c3304_g1_i1|m.556	3-560[+]	sp|Q9FNY0|E2FA_ARATH^Q9FNY0^Q:2-176,H:174-349^39.78%ID^E:2e-30^RecName: Full=Transcription factor E2FA;^Eukaryota; Viridiplantae; Streptophyta; Embryophyta; Tracheophyta; Spermatophyta; Magnoliophyta; eudicotyledons; Gunneridae; Pentapetalae; rosids; malvids; Brassicales; Brassicaceae; Camelineae; Arabidopsis	PF02319.15^E2F_TDP^E2F/DP family winged-helix DNA-binding domain^3-60^E:4.1e-20	sigP:0.118^11^0.159^0.118	.	.	GO:0005737^cellular_component^cytoplasm`GO:0005634^cellular_component^nucleus`GO:0005667^cellular_component^transcription factor complex`GO:0003677^molecular_function^DNA binding`GO:0005515^molecular_function^protein binding`GO:0003700^molecular_function^sequence-specific DNA binding transcription factor activity`GO:0007049^biological_process^cell cycle`GO:0051446^biological_process^positive regu…	GO:0003700^molecular_function^sequence-specific DNA binding transcription factor activity`GO:0006355^biological_process^regulation of transcription, DNA-templated`GO:0005667^cellular_component^transcription factor complex
c3309_g1	c3309_g1_i1	cds.c3309_g1_i1|m.558	3-551[+]	sp|Q8VZF6|EDR2L_ARATH^Q8VZF6^Q:33-182,H:499-638^30.32%ID^E:5e-14^RecName: Full=Protein ENHANCED DISEASE RESISTANCE 2-like;^Eukaryota; Viridiplantae; Streptophyta; Embryophyta; Tracheophyta; Spermatophyta; Magnoliophyta; eudicotyledons; Gunneridae; Pentapetalae; rosids; malvids; Brassicales; Brassicaceae; Camelineae; Arabidopsis	PF07059.7^DUF1336^Protein of unknown function (DUF1336)^37-183^E:6.6e-28	sigP:0.116^14^0.151^0.118	.	.	GO:0008289^molecular_function^lipid binding	.
c3329_g1	c3329_g1_i1	cds.c3329_g1_i1|m.561	18-539[+]	sp|P42027|NDUS7_BRAOL^P42027^Q:1-174,H:1-170^90.8%ID^E:4e-112^RecName: Full=NADH dehydrogenase [ubiquinone] iron-sulfur protein 7, mitochondrial;^Eukaryota; Viridiplantae; Streptophyta; Embryophyta; Tracheophyta; Spermatophyta; Magnoliophyta; eudicotyledons; Gunneridae; Pentapetalae; rosids; malvids; Brassicales; Brassicaceae; Brassiceae; Brassica	PF01058.17^Oxidored_q6^NADH ubiquinone oxidoreductase, 20 Kd subunit^94-167^E:1.3e-11	sigP:0.262^25^0.625^0.290	.	.	GO:0005739^cellular_component^mitochondrion`GO:0070469^cellular_component^respiratory chain`GO:0051539^molecular_function^4 iron, 4 sulfur cluster binding`GO:0046872^molecular_function^metal ion binding`GO:0008137^molecular_function^NADH dehydrogenase (ubiquinone) activity`GO:0048038^molecular_function^quinone binding	GO:0051536^molecular_function^iron-sulfur cluster binding`GO:0055114^biological_process^oxidation-reduction process
c3332_g1	c3332_g1_i1	cds.c3332_g1_i1|m.562	40-654[+]	sp|O82528|RL15_PETHY^O82528^Q:1-204,H:1-204^70.59%ID^E:8e-100^RecName: Full=60S ribosomal protein L15;^Eukaryota; Viridiplantae; Streptophyta; Embryophyta; Tracheophyta; Spermatophyta; Magnoliophyta; eudicotyledons; Gunneridae; Pentapetalae; asterids; lamiids; Solanales; Solanaceae; Petunioideae; Petunia	PF00827.12^Ribosomal_L15e^Ribosomal L15^2-193^E:1e-90	sigP:0.109^46^0.131^0.104	.	.	GO:0005840^cellular_component^ribosome`GO:0003735^molecular_function^structural constituent of ribosome`GO:0006412^biological_process^translation	GO:0003735^molecular_function^structural constituent of ribosome`GO:0006412^biological_process^translation`GO:0005840^cellular_component^ribosome
c3385_g1	c3385_g1_i1	cds.c3385_g1_i1|m.570	2-595[+]	sp|Q3E757|RL11B_YEAST^Q3E757^Q:24-195,H:3-174^71.51%ID^E:3e-92^RecName: Full=60S ribosomal protein L11-B;^Eukaryota; Fungi; Dikarya; Ascomycota; Saccharomycotina; Saccharomycetes; Saccharomycetales; Saccharomycetaceae; Saccharomyces	PF00281.14^Ribosomal_L5^Ribosomal protein L5^28-81^E:3.5e-16`PF00673.16^Ribosomal_L5_C^ribosomal L5P family C-terminus^85-183^E:2.3e-21	sigP:0.11^55^0.14^0.106	.	COG0094^This is 1 of the proteins that binds and probably mediates the attachment of the 5S RNA into the large ribosomal subunit, where it forms part of the central protuberance. In the 70S ribosome it contacts protein S13 of the 30S subunit (bridge B1b), connecting the 2 subunits	GO:0022625^cellular_component^cytosolic large ribosomal subunit`GO:0005634^cellular_component^nucleus`GO:0019843^molecular_function^rRNA binding`GO:0003735^molecular_function^structural constituent of ribosome`GO:0002181^biological_process^cytoplasmic translation`GO:0000027^biological_process^ribosomal large subunit assembly	GO:0003735^molecular_function^structural constituent of ribosome`GO:0006412^biological_process^translation`GO:0005840^cellular_component^ribosome
c3410_g1	c3410_g1_i1	cds.c3410_g1_i1|m.576	149-1297[+]	sp|Q9SFC7|FB135_ARATH^Q9SFC7^Q:19-361,H:28-393^25.32%ID^E:3e-18^RecName: Full=F-box protein At3g07870;^Eukaryota; Viridiplantae; Streptophyta; Embryophyta; Tracheophyta; Spermatophyta; Magnoliophyta; eudicotyledons; Gunneridae; Pentapetalae; rosids; malvids; Brassicales; Brassicaceae; Camelineae; Arabidopsis	PF00646.28^F-box^F-box domain^15-56^E:3.8e-08`PF12937.2^F-box-like^F-box-like^18-53^E:9.4e-06`PF07734.8^FBA_1^F-box associated^233-375^E:4.5e-06`PF08268.7^FBA_3^F-box associated domain^240-338^E:2.2e-05	sigP:0.11^12^0.13^0.110	.	.	GO:0009506^cellular_component^plasmodesma	GO:0005515^molecular_function^protein binding
c3460_g1	c3460_g1_i1	cds.c3460_g1_i1|m.583	3-497[+]	sp|P49148|RLA1_ALTAL^P49148^Q:55-164,H:1-110^73.87%ID^E:2e-34^RecName: Full=60S acidic ribosomal protein P1;^Eukaryota; Fungi; Dikarya; Ascomycota; Pezizomycotina; Dothideomycetes; Pleosporomycetidae; Pleosporales; Pleosporineae; Pleosporaceae; Alternaria; Alternaria alternata group	PF00428.14^Ribosomal_60s^60s Acidic ribosomal protein^76-163^E:4.4e-25	sigP:0.148^45^0.222^0.139	.	.	GO:0005840^cellular_component^ribosome`GO:0003735^molecular_function^structural constituent of ribosome`GO:0006414^biological_process^translational elongation	GO:0003735^molecular_function^structural constituent of ribosome`GO:0006414^biological_process^translational elongation`GO:0005622^cellular_component^intracellular`GO:0005840^cellular_component^ribosome
c3482_g1	c3482_g1_i1	cds.c3482_g1_i1|m.588	77-454[+]	sp|Q8L8T2|GRXC1_ARATH^Q8L8T2^Q:1-125,H:1-125^86.4%ID^E:2e-78^RecName: Full=Glutaredoxin-C1;^Eukaryota; Viridiplantae; Streptophyta; Embryophyta; Tracheophyta; Spermatophyta; Magnoliophyta; eudicotyledons; Gunneridae; Pentapetalae; rosids; malvids; Brassicales; Brassicaceae; Camelineae; Arabidopsis	PF00462.19^Glutaredoxin^Glutaredoxin^31-93^E:4.4e-22	sigP:0.105^43^0.113^0.099	.	COG0695^Glutaredoxin	GO:0005737^cellular_component^cytoplasm`GO:0009055^molecular_function^electron carrier activity`GO:0015035^molecular_function^protein disulfide oxidoreductase activity`GO:0045454^biological_process^cell redox homeostasis	GO:0009055^molecular_function^electron carrier activity`GO:0015035^molecular_function^protein disulfide oxidoreductase activity`GO:0045454^biological_process^cell redox homeostasis
c3510_g1	c3510_g1_i1	cds.c3510_g1_i1|m.595	2-682[+]	sp|P21158|CSGA_MYXXA^P21158^Q:68-226,H:13-166^36.65%ID^E:3e-24^RecName: Full=C-factor;^Bacteria; Proteobacteria; Deltaproteobacteria; Myxococcales; Cystobacterineae; Myxococcaceae; Myxococcus	PF00106.20^adh_short^short chain dehydrogenase^1-167^E:1.9e-15`PF13561.1^adh_short_C2^Enoyl-(Acyl carrier protein) reductase^1-169^E:2.1e-15`PF08659.5^KR^KR domain^1-142^E:3.9e-07	sigP:0.122^25^0.133^0.118	.	.	GO:0005576^cellular_component^extracellular region`GO:0016491^molecular_function^oxidoreductase activity`GO:0030435^biological_process^sporulation resulting in formation of a cellular spore	GO:0016491^molecular_function^oxidoreductase activity`GO:0008152^biological_process^metabolic process
c3534_g1	c3534_g1_i1	cds.c3534_g1_i1|m.600	1-645[+]	sp|Q96AX1|VP33A_HUMAN^Q96AX1^Q:1-215,H:180-387^41.67%ID^E:4e-48^RecName: Full=Vacuolar protein sorting-associated protein 33A;^Eukaryota; Metazoa; Chordata; Craniata; Vertebrata; Euteleostomi; Mammalia; Eutheria; Euarchontoglires; Primates; Haplorrhini; Catarrhini; Hominidae; Homo	PF00995.18^Sec1^Sec1 family^2-213^E:1.8e-45	sigP:0.114^20^0.13^0.105	.	COG5158^Vacuolar protein sorting-associated protein	GO:0005769^cellular_component^early endosome`GO:0005770^cellular_component^late endosome`GO:0031902^cellular_component^late endosome membrane`GO:0005765^cellular_component^lysosomal membrane`GO:0048471^cellular_component^perinuclear region of cytoplasm`GO:0005515^molecular_function^protein binding`GO:0032418^biological_process^lysosome localization`GO:0032400^biological_process^melanosome localiz…	GO:0006904^biological_process^vesicle docking involved in exocytosis`GO:0016192^biological_process^vesicle-mediated transport
c3543_g1	c3543_g1_i1	cds.c3543_g1_i1|m.603	2-550[+]	sp|Q05825|ATPB_DROME^Q05825^Q:1-183,H:313-495^81.97%ID^E:4e-103^RecName: Full=ATP synthase subunit beta, mitochondrial;^Eukaryota; Metazoa; Ecdysozoa; Arthropoda; Hexapoda; Insecta; Pterygota; Neoptera; Endopterygota; Diptera; Brachycera; Muscomorpha; Ephydroidea; Drosophilidae; Drosophila; Sophophora	PF00006.20^ATP-synt_ab^ATP synthase alpha/beta family, nucleotide-binding domain^2-70^E:2.1e-15`PF00306.22^ATP-synt_ab_C^ATP synthase alpha/beta chain, C terminal domain^84-179^E:8.1e-23	sigP:0.106^25^0.117^0.096	.	COG0055^Produces ATP from ADP in the presence of a proton gradient across the membrane. The catalytic sites are hosted primarily by the beta subunits (By similarity)	GO:0005811^cellular_component^lipid particle`GO:0005743^cellular_component^mitochondrial inner membrane`GO:0005739^cellular_component^mitochondrion`GO:0045261^cellular_component^proton-transporting ATP synthase complex, catalytic core F(1)`GO:0005524^molecular_function^ATP binding`GO:0046933^molecular_function^proton-transporting ATP synthase activity, rotational mechanism`GO:0015991^biological_p…	GO:0005524^molecular_function^ATP binding`GO:0016820^molecular_function^hydrolase activity, acting on acid anhydrides, catalyzing transmembrane movement of substances`GO:0015991^biological_process^ATP hydrolysis coupled proton transport`GO:0033178^cellular_component^proton-transporting two-sector ATPase complex, catalytic domain
c3559_g1	c3559_g1_i1	cds.c3559_g1_i1|m.605	66-638[+]	sp|Q94AU2|SEC22_ARATH^Q94AU2^Q:1-191,H:1-197^43.65%ID^E:2e-47^RecName: Full=25.3 kDa vesicle transport protein;^Eukaryota; Viridiplantae; Streptophyta; Embryophyta; Tracheophyta; Spermatophyta; Magnoliophyta; eudicotyledons; Gunneridae; Pentapetalae; rosids; malvids; Brassicales; Brassicaceae; Camelineae; Arabidopsis	PF13774.1^Longin^Regulated-SNARE-like domain^31-113^E:1.7e-21`PF00957.16^Synaptobrevin^Synaptobrevin^128-189^E:2.6e-10	sigP:0.169^11^0.327^0.205	.	COG5143^vesicle-associated membrane protein	GO:0005783^cellular_component^endoplasmic reticulum`GO:0005789^cellular_component^endoplasmic reticulum membrane`GO:0005794^cellular_component^Golgi apparatus`GO:0000139^cellular_component^Golgi membrane`GO:0016021^cellular_component^integral component of membrane`GO:0005886^cellular_component^plasma membrane`GO:0015031^biological_process^protein transport`GO:0016192^biological_process^vesicle-me…	GO:0016192^biological_process^vesicle-mediated transport`GO:0016021^cellular_component^integral component of membrane
c3580_g1	c3580_g1_i1	cds.c3580_g1_i1|m.609	3-752[+]	sp|F4J5S1|CLU_ARATH^F4J5S1^Q:1-250,H:1110-1359^98.4%ID^E:9e-171^RecName: Full=Clustered mitochondria protein;^Eukaryota; Viridiplantae; Streptophyta; Embryophyta; Tracheophyta; Spermatophyta; Magnoliophyta; eudicotyledons; Gunneridae; Pentapetalae; rosids; malvids; Brassicales; Brassicaceae; Camelineae; Arabidopsis	PF13424.1^TPR_12^Tetratricopeptide repeat^2-70^E:2.2e-12`PF13374.1^TPR_10^Tetratricopeptide repeat^2-40^E:0.34`PF13374.1^TPR_10^Tetratricopeptide repeat^41-81^E:8.5e-09`PF00515.23^TPR_1^Tetratricopeptide repeat^42-73^E:0.00012`PF13181.1^TPR_8^Tetratricopeptide repeat^44-72^E:0.0012`PF07719.12^TPR_2^Tetratricopeptide repeat^44-73^E:0.014`PF13174.1^TPR_6^Tetratricopeptide repeat^48-71^E:0.31	sigP:0.144^16^0.247^0.161	.	COG0457^repeat-containing protein	GO:0005737^cellular_component^cytoplasm`GO:0048312^biological_process^intracellular distribution of mitochondria	GO:0005515^molecular_function^protein binding
c3606_g1	c3606_g1_i1	cds.c3606_g1_i1|m.614	143-868[+]	sp|A1ZA47|ZASP_DROME^A1ZA47^Q:3-216,H:5-216^74.42%ID^E:1e-100^RecName: Full=PDZ and LIM domain protein Zasp;^Eukaryota; Metazoa; Ecdysozoa; Arthropoda; Hexapoda; Insecta; Pterygota; Neoptera; Endopterygota; Diptera; Brachycera; Muscomorpha; Ephydroidea; Drosophilidae; Drosophila; Sophophora	PF00595.19^PDZ^PDZ domain (Also known as DHR or GLGF)^7-85^E:1.7e-13	sigP:0.177^15^0.212^0.162	.	.	GO:0015629^cellular_component^actin cytoskeleton`GO:0005927^cellular_component^muscle tendon junction`GO:0030018^cellular_component^Z disc`GO:0003779^molecular_function^actin binding`GO:0051371^molecular_function^muscle alpha-actinin binding`GO:0005515^molecular_function^protein binding`GO:0008270^molecular_function^zinc ion binding`GO:0061061^biological_process^muscle structure development`GO:00…	GO:0005515^molecular_function^protein binding
c3613_g1	c3613_g1_i1	cds.c3613_g1_i1|m.615	3-731[+]	sp|Q8VYG9|PIRL9_ARATH^Q8VYG9^Q:22-243,H:200-415^31.14%ID^E:6e-14^RecName: Full=Plant intracellular Ras-group-related LRR protein 9;^Eukaryota; Viridiplantae; Streptophyta; Embryophyta; Tracheophyta; Spermatophyta; Magnoliophyta; eudicotyledons; Gunneridae; Pentapetalae; rosids; malvids; Brassicales; Brassicaceae; Camelineae; Arabidopsis	PF13306.1^LRR_5^Leucine rich repeats (6 copies)^16-133^E:2.6e-06`PF13516.1^LRR_6^Leucine Rich repeat^20-35^E:0.7`PF13855.1^LRR_8^Leucine rich repeat^21-80^E:1.7e-13`PF00560.28^LRR_1^Leucine Rich Repeat^21-43^E:0.098`PF13504.1^LRR_7^Leucine rich repeat^22-35^E:1`PF00560.28^LRR_1^Leucine Rich Repeat^45-66^E:0.72`PF13504.1^LRR_7^Leucine rich repeat^45-60^E:35`PF13855.1^LRR_8^Leucine rich repeat^48-1…	sigP:0.11^23^0.127^0.105	.	COG4886^leucine Rich Repeat	GO:0055046^biological_process^microgametogenesis`GO:0009555^biological_process^pollen development	GO:0005515^molecular_function^protein binding
c3619_g1	c3619_g1_i1	cds.c3619_g1_i1|m.619	3-479[+]	sp|Q9UTM4|TCPE_SCHPO^Q9UTM4^Q:1-158,H:391-545^67.09%ID^E:4e-68^RecName: Full=T-complex protein 1 subunit epsilon;^Eukaryota; Fungi; Dikarya; Ascomycota; Taphrinomycotina; Schizosaccharomycetes; Schizosaccharomycetales; Schizosaccharomycetaceae; Schizosaccharomyces	PF00118.19^Cpn60_TCP1^TCP-1/cpn60 chaperonin family^1-151^E:5.2e-41	sigP:0.118^12^0.154^0.118	.	COG0459^Prevents misfolding and promotes the refolding and proper assembly of unfolded polypeptides generated under stress conditions (By similarity)	GO:0005832^cellular_component^chaperonin-containing T-complex`GO:0005737^cellular_component^cytoplasm`GO:0005856^cellular_component^cytoskeleton`GO:0005524^molecular_function^ATP binding`GO:0051082^molecular_function^unfolded protein binding`GO:0007010^biological_process^cytoskeleton organization`GO:0006457^biological_process^protein folding`GO:0007021^biological_process^tubulin complex assembly	GO:0005524^molecular_function^ATP binding`GO:0044267^biological_process^cellular protein metabolic process
c3632_g1	c3632_g1_i1	cds.c3632_g1_i1|m.620	3-506[+]	sp|P25323|MYLKA_DICDI^P25323^Q:4-159,H:143-293^63.06%ID^E:2e-65^RecName: Full=Myosin light chain kinase A;^Eukaryota; Amoebozoa; Mycetozoa; Dictyosteliida; Dictyostelium	PF07714.12^Pkinase_Tyr^Protein tyrosine kinase^3-119^E:1.1e-11`PF00069.20^Pkinase^Protein kinase domain^4-126^E:6.2e-36	sigP:0.106^31^0.123^0.100	.	COG0515^Serine Threonine protein kinase	GO:0005737^cellular_component^cytoplasm`GO:0030898^molecular_function^actin-dependent ATPase activity`GO:0005524^molecular_function^ATP binding`GO:0004687^molecular_function^myosin light chain kinase activity`GO:0004674^molecular_function^protein serine/threonine kinase activity`GO:0006200^biological_process^ATP catabolic process`GO:0019933^biological_process^cAMP-mediated signaling`GO:0019934^bi…	GO:0004672^molecular_function^protein kinase activity`GO:0006468^biological_process^protein phosphorylation`GO:0005524^molecular_function^ATP binding
c3634_g1	c3634_g1_i1	cds.c3634_g1_i1|m.621	1-543[+]	sp|P29691|EF2_CAEEL^P29691^Q:1-181,H:228-407^58.56%ID^E:4e-66^RecName: Full=Elongation factor 2;^Eukaryota; Metazoa; Ecdysozoa; Nematoda; Chromadorea; Rhabditida; Rhabditoidea; Rhabditidae; Peloderinae; Caenorhabditis	.	sigP:0.122^12^0.182^0.124	.	COG0480^Catalyzes the GTP-dependent ribosomal translocation step during translation elongation. During this step, the ribosome changes from the pre-translocational (PRE) to the post- translocational (POST) state as the newly formed A-site-bound peptidyl-tRNA and P-site-bound deacylated tRNA move to the P and E sites, respectively. Catalyzes the coordinated movement of the two tRNA molecules, the …	GO:0005737^cellular_component^cytoplasm`GO:0005525^molecular_function^GTP binding`GO:0003924^molecular_function^GTPase activity`GO:0003746^molecular_function^translation elongation factor activity	.
c3638_g1	c3638_g1_i1	cds.c3638_g1_i1|m.623	1-513[+]	sp|P02255|H1_DROME^P02255^Q:17-164,H:1-147^56.41%ID^E:1e-40^RecName: Full=Histone H1;^Eukaryota; Metazoa; Ecdysozoa; Arthropoda; Hexapoda; Insecta; Pterygota; Neoptera; Endopterygota; Diptera; Brachycera; Muscomorpha; Ephydroidea; Drosophilidae; Drosophila; Sophophora	PF00538.14^Linker_histone^linker histone H1 and H5 family^53-126^E:8.4e-30	sigP:0.16^26^0.18^0.132	.	.	GO:0000786^cellular_component^nucleosome`GO:0005634^cellular_component^nucleus`GO:0003677^molecular_function^DNA binding`GO:0006334^biological_process^nucleosome assembly	GO:0003677^molecular_function^DNA binding`GO:0006334^biological_process^nucleosome assembly`GO:0000786^cellular_component^nucleosome`GO:0005634^cellular_component^nucleus
c3646_g1	c3646_g1_i1	cds.c3646_g1_i1|m.624	3-605[+]	sp|P00787|CATB_RAT^P00787^Q:1-200,H:103-327^39.65%ID^E:4e-45^RecName: Full=Cathepsin B;^Eukaryota; Metazoa; Chordata; Craniata; Vertebrata; Euteleostomi; Mammalia; Eutheria; Euarchontoglires; Glires; Rodentia; Sciurognathi; Muroidea; Muridae; Murinae; Rattus	PF00112.18^Peptidase_C1^Papain family cysteine protease^1-200^E:5.2e-55	sigP:0.117^12^0.144^0.117	.	COG4870^cysteine	GO:0016324^cellular_component^apical plasma membrane`GO:0009986^cellular_component^cell surface`GO:0005737^cellular_component^cytoplasm`GO:0009897^cellular_component^external side of plasma membrane`GO:0005576^cellular_component^extracellular region`GO:0005615^cellular_component^extracellular space`GO:0005764^cellular_component^lysosome`GO:0042470^cellular_component^melanosome`GO:0005739^cellular…	GO:0008234^molecular_function^cysteine-type peptidase activity`GO:0006508^biological_process^proteolysis
c3671_g1	c3671_g1_i1	cds.c3671_g1_i1|m.626	75-434[+]	sp|P12075|COX5B_RAT^P12075^Q:33-114,H:42-123^49.4%ID^E:1e-20^RecName: Full=Cytochrome c oxidase subunit 5B, mitochondrial;^Eukaryota; Metazoa; Chordata; Craniata; Vertebrata; Euteleostomi; Mammalia; Eutheria; Euarchontoglires; Glires; Rodentia; Sciurognathi; Muroidea; Muridae; Murinae; Rattus	PF01215.14^COX5B^Cytochrome c oxidase subunit Vb^32-115^E:2.8e-20	sigP:0.14^14^0.196^0.146	.	.	GO:0005743^cellular_component^mitochondrial inner membrane`GO:0004129^molecular_function^cytochrome-c oxidase activity`GO:0046872^molecular_function^metal ion binding`GO:1902600^biological_process^hydrogen ion transmembrane transport`GO:0009725^biological_process^response to hormone`GO:0043434^biological_process^response to peptide hormone	GO:0004129^molecular_function^cytochrome-c oxidase activity`GO:0005740^cellular_component^mitochondrial envelope
c3671_g1	c3671_g1_i2	cds.c3671_g1_i2|m.627	75-434[+]	sp|P12075|COX5B_RAT^P12075^Q:33-114,H:42-123^49.4%ID^E:1e-20^RecName: Full=Cytochrome c oxidase subunit 5B, mitochondrial;^Eukaryota; Metazoa; Chordata; Craniata; Vertebrata; Euteleostomi; Mammalia; Eutheria; Euarchontoglires; Glires; Rodentia; Sciurognathi; Muroidea; Muridae; Murinae; Rattus	PF01215.14^COX5B^Cytochrome c oxidase subunit Vb^32-115^E:2.8e-20	sigP:0.14^14^0.196^0.146	.	.	GO:0005743^cellular_component^mitochondrial inner membrane`GO:0004129^molecular_function^cytochrome-c oxidase activity`GO:0046872^molecular_function^metal ion binding`GO:1902600^biological_process^hydrogen ion transmembrane transport`GO:0009725^biological_process^response to hormone`GO:0043434^biological_process^response to peptide hormone	GO:0004129^molecular_function^cytochrome-c oxidase activity`GO:0005740^cellular_component^mitochondrial envelope
c3696_g1	c3696_g1_i1	cds.c3696_g1_i1|m.631	2-526[+]	sp|Q42262|RS3A2_ARATH^Q42262^Q:1-175,H:72-244^69.14%ID^E:6e-83^RecName: Full=40S ribosomal protein S3a-2;^Eukaryota; Viridiplantae; Streptophyta; Embryophyta; Tracheophyta; Spermatophyta; Magnoliophyta; eudicotyledons; Gunneridae; Pentapetalae; rosids; malvids; Brassicales; Brassicaceae; Camelineae; Arabidopsis	PF01015.13^Ribosomal_S3Ae^Ribosomal S3Ae family^1-151^E:1.4e-60	sigP:0.11^62^0.114^0.102	.	COG1890^Ribosomal protein	GO:0005618^cellular_component^cell wall`GO:0005829^cellular_component^cytosol`GO:0022626^cellular_component^cytosolic ribosome`GO:0022627^cellular_component^cytosolic small ribosomal subunit`GO:0016020^cellular_component^membrane`GO:0005730^cellular_component^nucleolus`GO:0005886^cellular_component^plasma membrane`GO:0009506^cellular_component^plasmodesma`GO:0003735^molecular_function^structural …	GO:0003735^molecular_function^structural constituent of ribosome`GO:0006412^biological_process^translation`GO:0005622^cellular_component^intracellular`GO:0005840^cellular_component^ribosome
c3715_g1	c3715_g1_i1	cds.c3715_g1_i1|m.635	3-620[+]	sp|Q9LNU4|PSD3A_ARATH^Q9LNU4^Q:3-201,H:287-487^60.89%ID^E:6e-80^RecName: Full=26S proteasome non-ATPase regulatory subunit 3 homolog A;^Eukaryota; Viridiplantae; Streptophyta; Embryophyta; Tracheophyta; Spermatophyta; Magnoliophyta; eudicotyledons; Gunneridae; Pentapetalae; rosids; malvids; Brassicales; Brassicaceae; Camelineae; Arabidopsis	PF01399.22^PCI^PCI domain^28-130^E:1.3e-21`PF08375.6^Rpn3_C^Proteasome regulatory subunit C-terminal^134-200^E:2.6e-23	sigP:0.147^11^0.234^0.159	.	.	GO:0005829^cellular_component^cytosol`GO:0005886^cellular_component^plasma membrane`GO:0009506^cellular_component^plasmodesma`GO:0000502^cellular_component^proteasome complex`GO:0030234^molecular_function^enzyme regulator activity`GO:0042176^biological_process^regulation of protein catabolic process	GO:0005515^molecular_function^protein binding`GO:0030234^molecular_function^enzyme regulator activity`GO:0042176^biological_process^regulation of protein catabolic process`GO:0000502^cellular_component^proteasome complex
c3733_g1	c3733_g1_i1	cds.c3733_g1_i1|m.636	2-547[+]	sp|Q54TI6|UBC12_DICDI^Q54TI6^Q:3-181,H:53-230^45%ID^E:1e-50^RecName: Full=NEDD8-conjugating enzyme Ubc12;^Eukaryota; Amoebozoa; Mycetozoa; Dictyosteliida; Dictyostelium	PF00179.21^UQ_con^Ubiquitin-conjugating enzyme^30-163^E:1.7e-35	sigP:0.106^28^0.12^0.104	.	COG5078^ubiquitin-conjugating enzyme	GO:0005524^molecular_function^ATP binding`GO:0019788^molecular_function^NEDD8 ligase activity`GO:0018169^molecular_function^ribosomal S6-glutamic acid ligase activity`GO:0004842^molecular_function^ubiquitin-protein transferase activity`GO:0006464^biological_process^cellular protein modification process`GO:0045116^biological_process^protein neddylation`GO:0016567^biological_process^protein ubiquit…	GO:0016881^molecular_function^acid-amino acid ligase activity
c3747_g1	c3747_g1_i1	cds.c3747_g1_i1|m.639	1-519[+]	sp|Q12324|YVC1_YEAST^Q12324^Q:16-150,H:424-557^46.67%ID^E:2e-34^RecName: Full=Calcium channel YVC1;^Eukaryota; Fungi; Dikarya; Ascomycota; Saccharomycotina; Saccharomycetes; Saccharomycetales; Saccharomycetaceae; Saccharomyces	PF08016.7^PKD_channel^Polycystin cation channel^6-56^E:1.9e-05	sigP:0.11^19^0.169^0.106	ExpAA=62.61^PredHel=3^Topology=o28-50i82-104o114-131i	NOG68558^	GO:0000324^cellular_component^fungal-type vacuole`GO:0000329^cellular_component^fungal-type vacuole membrane`GO:0016021^cellular_component^integral component of membrane`GO:0005227^molecular_function^calcium activated cation channel activity`GO:0005262^molecular_function^calcium channel activity`GO:0005267^molecular_function^potassium channel activity`GO:0005272^molecular_function^sodium channel …	.
c3767_g1	c3767_g1_i1	cds.c3767_g1_i1|m.642	1-570[+]	sp|Q60587|ECHB_RAT^Q60587^Q:2-190,H:51-239^60.85%ID^E:3e-71^RecName: Full=Trifunctional enzyme subunit beta, mitochondrial;^Eukaryota; Metazoa; Chordata; Craniata; Vertebrata; Euteleostomi; Mammalia; Eutheria; Euarchontoglires; Glires; Rodentia; Sciurognathi; Muroidea; Muridae; Murinae; Rattus	PF00108.18^Thiolase_N^Thiolase, N-terminal domain^4-190^E:2.1e-46`PF00109.21^ketoacyl-synt^Beta-ketoacyl synthase, N-terminal domain^82-121^E:9.1e-05	sigP:0.144^20^0.215^0.143	.	COG0183^acetyl-coa acetyltransferase	GO:0005783^cellular_component^endoplasmic reticulum`GO:0016507^cellular_component^mitochondrial fatty acid beta-oxidation multienzyme complex`GO:0005743^cellular_component^mitochondrial inner membrane`GO:0042645^cellular_component^mitochondrial nucleoid`GO:0005741^cellular_component^mitochondrial outer membrane`GO:0005739^cellular_component^mitochondrion`GO:0003857^molecular_function^3-hydroxyacy…	GO:0016747^molecular_function^transferase activity, transferring acyl groups other than amino-acyl groups`GO:0008152^biological_process^metabolic process
c3796_g1	c3796_g1_i1	cds.c3796_g1_i1|m.649	2-502[+]	sp|P70718|6PGD_AGGAC^P70718^Q:1-167,H:131-296^68.26%ID^E:1e-75^RecName: Full=6-phosphogluconate dehydrogenase, decarboxylating;^Bacteria; Proteobacteria; Gammaproteobacteria; Pasteurellales; Pasteurellaceae; Aggregatibacter	PF03446.10^NAD_binding_2^NAD binding domain of 6-phosphogluconate dehydrogenase^1-46^E:2.1e-09`PF00393.14^6PGD^6-phosphogluconate dehydrogenase, C-terminal domain^51-166^E:1.7e-58	sigP:0.111^34^0.144^0.113	.	.	GO:0050661^molecular_function^NADP binding`GO:0004616^molecular_function^phosphogluconate dehydrogenase (decarboxylating) activity`GO:0019521^biological_process^D-gluconate metabolic process`GO:0006098^biological_process^pentose-phosphate shunt	GO:0004616^molecular_function^phosphogluconate dehydrogenase (decarboxylating) activity`GO:0006098^biological_process^pentose-phosphate shunt`GO:0055114^biological_process^oxidation-reduction process`GO:0050661^molecular_function^NADP binding
c3803_g1	c3803_g1_i1	cds.c3803_g1_i1|m.651	53-475[+]	sp|P27202|PSBR_ARATH^P27202^Q:1-140,H:1-140^100%ID^E:4e-95^RecName: Full=Photosystem II 10 kDa polypeptide, chloroplastic;^Eukaryota; Viridiplantae; Streptophyta; Embryophyta; Tracheophyta; Spermatophyta; Magnoliophyta; eudicotyledons; Gunneridae; Pentapetalae; rosids; malvids; Brassicales; Brassicaceae; Camelineae; Arabidopsis	PF04725.7^PsbR^Photosystem II 10 kDa polypeptide PsbR^42-140^E:2.1e-50	sigP:0.161^19^0.279^0.185	ExpAA=22.27^PredHel=1^Topology=o111-133i	.	GO:0009507^cellular_component^chloroplast`GO:0009534^cellular_component^chloroplast thylakoid`GO:0009535^cellular_component^chloroplast thylakoid membrane`GO:0009654^cellular_component^photosystem II oxygen evolving complex`GO:0009579^cellular_component^thylakoid`GO:0005515^molecular_function^protein binding`GO:0010270^biological_process^photosystem II oxygen evolving complex assembly	GO:0015979^biological_process^photosynthesis`GO:0009523^cellular_component^photosystem II`GO:0009654^cellular_component^photosystem II oxygen evolving complex`GO:0042651^cellular_component^thylakoid membrane
c3851_g1	c3851_g1_i1	cds.c3851_g1_i1|m.657	2-958[+]	sp|O00841|CUDA_DICDI^O00841^Q:34-213,H:180-353^48.33%ID^E:3e-36^RecName: Full=Putative transcriptional regulator cudA;^Eukaryota; Amoebozoa; Mycetozoa; Dictyosteliida; Dictyostelium	.	sigP:0.164^20^0.218^0.164	.	.	GO:0005654^cellular_component^nucleoplasm`GO:0005634^cellular_component^nucleus`GO:0043565^molecular_function^sequence-specific DNA binding`GO:0030154^biological_process^cell differentiation`GO:0031154^biological_process^culmination involved in sorocarp development`GO:0007275^biological_process^multicellular organismal development`GO:0010628^biological_process^positive regulation of gene expressi…	.
c3867_g1	c3867_g1_i1	cds.c3867_g1_i1|m.658	1-627[+]	sp|P04795|HSP15_SOYBN^P04795^Q:78-209,H:15-143^39.26%ID^E:4e-19^RecName: Full=17.6 kDa class I heat shock protein;^Eukaryota; Viridiplantae; Streptophyta; Embryophyta; Tracheophyta; Spermatophyta; Magnoliophyta; eudicotyledons; Gunneridae; Pentapetalae; rosids; fabids; Fabales; Fabaceae; Papilionoideae; Phaseoleae; Glycine; Soja	PF00011.16^HSP20^Hsp20/alpha crystallin family^116-208^E:1.6e-22`PF04969.11^CS^CS domain^118-152^E:0.9	sigP:0.107^48^0.122^0.105	.	.	GO:0005737^cellular_component^cytoplasm`GO:0006950^biological_process^response to stress	.
c3872_g1	c3872_g1_i1	cds.c3872_g1_i1|m.659	2-937[+]	sp|Q8T1E3|DCAM_DICDI^Q8T1E3^Q:1-287,H:66-355^49.32%ID^E:1e-99^RecName: Full=S-adenosylmethionine decarboxylase proenzyme;^Eukaryota; Amoebozoa; Mycetozoa; Dictyosteliida; Dictyostelium	PF01536.11^SAM_decarbox^Adenosylmethionine decarboxylase^1-275^E:3.8e-94	sigP:0.103^46^0.113^0.099	.	.	GO:0004014^molecular_function^adenosylmethionine decarboxylase activity`GO:0006557^biological_process^S-adenosylmethioninamine biosynthetic process`GO:0008295^biological_process^spermidine biosynthetic process`GO:0006597^biological_process^spermine biosynthetic process	GO:0004014^molecular_function^adenosylmethionine decarboxylase activity`GO:0006597^biological_process^spermine biosynthetic process`GO:0008295^biological_process^spermidine biosynthetic process
c3947_g1	c3947_g1_i1	cds.c3947_g1_i1|m.672	1-528[+]	sp|Q9SFU0|SC24A_ARATH^Q9SFU0^Q:5-176,H:526-697^46.24%ID^E:3e-45^RecName: Full=Protein transport protein Sec24-like At3g07100;^Eukaryota; Viridiplantae; Streptophyta; Embryophyta; Tracheophyta; Spermatophyta; Magnoliophyta; eudicotyledons; Gunneridae; Pentapetalae; rosids; malvids; Brassicales; Brassicaceae; Camelineae; Arabidopsis	PF04811.10^Sec23_trunk^Sec23/Sec24 trunk domain^4-158^E:6.4e-45	sigP:0.108^48^0.185^0.106	.	COG5028^SEC24 family, member	GO:0030127^cellular_component^COPII vesicle coat`GO:0005789^cellular_component^endoplasmic reticulum membrane`GO:0033116^cellular_component^endoplasmic reticulum-Golgi intermediate compartment membrane`GO:0000139^cellular_component^Golgi membrane`GO:0008270^molecular_function^zinc ion binding`GO:0080119^biological_process^ER body organization`GO:0006888^biological_process^ER to Golgi vesicle-medi…	GO:0006886^biological_process^intracellular protein transport`GO:0006888^biological_process^ER to Golgi vesicle-mediated transport`GO:0030127^cellular_component^COPII vesicle coat
c3953_g1	c3953_g1_i1	cds.c3953_g1_i1|m.673	55-516[+]	sp|Q9SUT9|RTNLB_ARATH^Q9SUT9^Q:1-154,H:1-154^91.56%ID^E:7e-83^RecName: Full=Reticulon-like protein B2;^Eukaryota; Viridiplantae; Streptophyta; Embryophyta; Tracheophyta; Spermatophyta; Magnoliophyta; eudicotyledons; Gunneridae; Pentapetalae; rosids; malvids; Brassicales; Brassicaceae; Camelineae; Arabidopsis	PF02453.12^Reticulon^Reticulon^86-153^E:8.8e-21	sigP:0.106^61^0.117^0.102	ExpAA=35.86^PredHel=2^Topology=i97-114o118-140i	.	GO:0005783^cellular_component^endoplasmic reticulum`GO:0005789^cellular_component^endoplasmic reticulum membrane`GO:0071782^cellular_component^endoplasmic reticulum tubular network`GO:0005794^cellular_component^Golgi apparatus`GO:0071458^cellular_component^integral component of cytoplasmic side of endoplasmic reticulum membrane`GO:0005886^cellular_component^plasma membrane`GO:0071786^biological_p…	.
c3973_g1	c3973_g1_i1	cds.c3973_g1_i1|m.675	1-501[+]	sp|Q5UNS9|COLL7_MIMIV^Q5UNS9^Q:3-167,H:295-460^51.81%ID^E:1e-24^RecName: Full=Collagen-like protein 7;^Viruses; dsDNA viruses, no RNA stage; Mimiviridae; Mimivirus	PF01391.13^Collagen^Collagen triple helix repeat (20 copies)^72-127^E:1.2e-08`PF01391.13^Collagen^Collagen triple helix repeat (20 copies)^115-166^E:2e-09	sigP:0.109^41^0.116^0.106	.	.	GO:0005581^cellular_component^collagen trimer`GO:0019012^cellular_component^virion	.
c3985_g1	c3985_g1_i1	cds.c3985_g1_i1|m.677	94-591[+]	sp|Q9P5U4|GRPE_NEUCR^Q9P5U4^Q:9-165,H:8-158^35.37%ID^E:1e-13^RecName: Full=GrpE protein homolog, mitochondrial;^Eukaryota; Fungi; Dikarya; Ascomycota; Pezizomycotina; Sordariomycetes; Sordariomycetidae; Sordariales; Sordariaceae; Neurospora	PF01025.14^GrpE^GrpE^73-152^E:5.4e-16	sigP:0.209^11^0.545^0.277	.	COG0576^Participates actively in the response to hyperosmotic and heat shock by preventing the aggregation of stress-denatured proteins, in association with DnaK and GrpE. It is the nucleotide exchange factor for DnaK and may function as a thermosensor. Unfolded proteins bind initially to DnaJ	GO:0005759^cellular_component^mitochondrial matrix`GO:0001405^cellular_component^presequence translocase-associated import motor`GO:0000774^molecular_function^adenyl-nucleotide exchange factor activity`GO:0042026^biological_process^protein refolding	GO:0000774^molecular_function^adenyl-nucleotide exchange factor activity`GO:0042803^molecular_function^protein homodimerization activity`GO:0051087^molecular_function^chaperone binding`GO:0006457^biological_process^protein folding
c4008_g1	c4008_g1_i1	cds.c4008_g1_i1|m.680	3-560[+]	sp|P74667|DAPF_SYNY3^P74667^Q:14-186,H:102-246^32.18%ID^E:6e-22^RecName: Full=Diaminopimelate epimerase;^Bacteria; Cyanobacteria; Oscillatoriophycideae; Chroococcales; Synechocystis	PF01678.14^DAP_epimerase^Diaminopimelate epimerase^81-185^E:1.4e-10	sigP:0.127^14^0.184^0.127	.	COG0253^Catalyzes the stereoinversion of LL-2,6- diaminoheptanedioate (L,L-DAP) to meso-diaminoheptanedioate (meso- DAP), a precursor of L-lysine and an essential component of the bacterial peptidoglycan (By similarity)	GO:0005737^cellular_component^cytoplasm`GO:0008837^molecular_function^diaminopimelate epimerase activity`GO:0009089^biological_process^lysine biosynthetic process via diaminopimelate	GO:0008837^molecular_function^diaminopimelate epimerase activity`GO:0009089^biological_process^lysine biosynthetic process via diaminopimelate
c4042_g1	c4042_g1_i1	cds.c4042_g1_i1|m.681	1-711[+]	sp|P16641|KTRC_SCHMA^P16641^Q:1-236,H:486-716^41.8%ID^E:7e-47^RecName: Full=Taurocyamine kinase;^Eukaryota; Metazoa; Platyhelminthes; Trematoda; Digenea; Strigeidida; Schistosomatoidea; Schistosomatidae; Schistosoma	PF00217.14^ATP-gua_Ptrans^ATP:guanido phosphotransferase, C-terminal catalytic domain^18-236^E:1.5e-68	sigP:0.136^13^0.215^0.148	.	.	GO:0005524^molecular_function^ATP binding`GO:0046872^molecular_function^metal ion binding`GO:0016491^molecular_function^oxidoreductase activity`GO:0050324^molecular_function^taurocyamine kinase activity	GO:0016301^molecular_function^kinase activity`GO:0016772^molecular_function^transferase activity, transferring phosphorus-containing groups
c4095_g1	c4095_g1_i1	cds.c4095_g1_i1|m.691	3-434[+]	sp|Q43472|GRP_HORVU^Q43472^Q:1-59,H:28-86^59.32%ID^E:9e-17^RecName: Full=Glycine-rich RNA-binding protein blt801;^Eukaryota; Viridiplantae; Streptophyta; Embryophyta; Tracheophyta; Spermatophyta; Magnoliophyta; Liliopsida; Poales; Poaceae; BEP clade; Pooideae; Triticeae; Hordeum	PF00076.17^RRM_1^RNA recognition motif. (a.k.a. RRM, RBD, or RNP domain)^1-51^E:3.9e-15`PF14259.1^RRM_6^RNA recognition motif (a.k.a. RRM, RBD, or RNP domain)^1-51^E:3.3e-09`PF13893.1^RRM_5^RNA recognition motif. (a.k.a. RRM, RBD, or RNP domain)^1-54^E:8.9e-09	sigP:0.125^34^0.144^0.113	.	.	GO:0000166^molecular_function^nucleotide binding`GO:0003723^molecular_function^RNA binding`GO:0003697^molecular_function^single-stranded DNA binding`GO:0006397^biological_process^mRNA processing`GO:0009737^biological_process^response to abscisic acid`GO:0009409^biological_process^response to cold`GO:0006351^biological_process^transcription, DNA-templated	GO:0003676^molecular_function^nucleic acid binding
c4119_g2	c4119_g2_i1	cds.c4119_g2_i1|m.694	2-1207[+]	sp|Q9V411|NOG1_DROME^Q9V411^Q:1-401,H:245-652^69.61%ID^E:0^RecName: Full=Probable nucleolar GTP-binding protein 1;^Eukaryota; Metazoa; Ecdysozoa; Arthropoda; Hexapoda; Insecta; Pterygota; Neoptera; Endopterygota; Diptera; Brachycera; Muscomorpha; Ephydroidea; Drosophilidae; Drosophila; Sophophora	PF06858.9^NOG1^Nucleolar GTP-binding protein 1 (NOG1)^1-48^E:1.1e-21`PF08155.6^NOGCT^NOGCT (NUC087) domain^149-201^E:4.1e-23	sigP:0.159^21^0.235^0.157	.	COG1084^Involved in the biogenesis of the 60S ribosomal subunit (By similarity)	GO:0005730^cellular_component^nucleolus`GO:0005525^molecular_function^GTP binding`GO:0042254^biological_process^ribosome biogenesis	GO:0005525^molecular_function^GTP binding
c4147_g1	c4147_g1_i1	cds.c4147_g1_i1|m.700	1-531[+]	sp|Q9S7N7|PSAG_ARATH^Q9S7N7^Q:17-176,H:1-160^100%ID^E:6e-112^RecName: Full=Photosystem I reaction center subunit V, chloroplastic;^Eukaryota; Viridiplantae; Streptophyta; Embryophyta; Tracheophyta; Spermatophyta; Magnoliophyta; eudicotyledons; Gunneridae; Pentapetalae; rosids; malvids; Brassicales; Brassicaceae; Camelineae; Arabidopsis	PF01241.13^PSI_PSAK^Photosystem I psaG / psaK^78-172^E:1.8e-33	sigP:0.23^34^0.532^0.280	ExpAA=56.99^PredHel=3^Topology=i17-34o78-100i141-163o	.	GO:0009507^cellular_component^chloroplast`GO:0009941^cellular_component^chloroplast envelope`GO:0030093^cellular_component^chloroplast photosystem I`GO:0009534^cellular_component^chloroplast thylakoid`GO:0009535^cellular_component^chloroplast thylakoid membrane`GO:0016021^cellular_component^integral component of membrane`GO:0009579^cellular_component^thylakoid`GO:0016168^molecular_function^chloro…	GO:0015979^biological_process^photosynthesis`GO:0009522^cellular_component^photosystem I`GO:0016020^cellular_component^membrane
c4149_g1	c4149_g1_i1	cds.c4149_g1_i1|m.701	21-1265[+]	sp|O02350|CBPA1_ANOGA^O02350^Q:5-415,H:20-427^37.62%ID^E:3e-100^RecName: Full=Zinc carboxypeptidase A 1;^Eukaryota; Metazoa; Ecdysozoa; Arthropoda; Hexapoda; Insecta; Pterygota; Neoptera; Endopterygota; Diptera; Nematocera; Culicoidea; Culicidae; Anophelinae; Anopheles	PF02244.11^Propep_M14^Carboxypeptidase activation peptide^28-101^E:4.5e-20`PF00246.19^Peptidase_M14^Zinc carboxypeptidase^127-402^E:6.4e-73	sigP:0.76^18^0.946^0.838	.	COG2866^carboxy-peptidase	GO:0005615^cellular_component^extracellular space`GO:0004181^molecular_function^metallocarboxypeptidase activity`GO:0008270^molecular_function^zinc ion binding`GO:0007586^biological_process^digestion	GO:0004180^molecular_function^carboxypeptidase activity`GO:0006508^biological_process^proteolysis`GO:0004181^molecular_function^metallocarboxypeptidase activity`GO:0008270^molecular_function^zinc ion binding
c4149_g1	c4149_g1_i2	cds.c4149_g1_i2|m.702	59-958[+]	sp|P42788|CBPZ_SIMVI^P42788^Q:5-300,H:1-298^44.48%ID^E:5e-92^RecName: Full=Zinc carboxypeptidase;^Eukaryota; Metazoa; Ecdysozoa; Arthropoda; Hexapoda; Insecta; Pterygota; Neoptera; Endopterygota; Diptera; Nematocera; Chironomoidea; Simuliidae; Simulium	PF00246.19^Peptidase_M14^Zinc carboxypeptidase^12-287^E:2.1e-73	sigP:0.134^23^0.119^0.118	.	.	GO:0005576^cellular_component^extracellular region`GO:0004181^molecular_function^metallocarboxypeptidase activity`GO:0008270^molecular_function^zinc ion binding	GO:0004181^molecular_function^metallocarboxypeptidase activity`GO:0008270^molecular_function^zinc ion binding`GO:0006508^biological_process^proteolysis
c4190_g1	c4190_g1_i1	cds.c4190_g1_i1|m.710	30-494[+]	sp|P19804|NDKB_RAT^P19804^Q:1-152,H:1-152^64.47%ID^E:4e-71^RecName: Full=Nucleoside diphosphate kinase B;^Eukaryota; Metazoa; Chordata; Craniata; Vertebrata; Euteleostomi; Mammalia; Eutheria; Euarchontoglires; Glires; Rodentia; Sciurognathi; Muroidea; Muridae; Murinae; Rattus	PF00334.14^NDK^Nucleoside diphosphate kinase^5-138^E:3.6e-54	sigP:0.112^12^0.137^0.110	.	COG0105^Major role in the synthesis of nucleoside triphosphates other than ATP. The ATP gamma phosphate is transferred to the NDP beta phosphate via a ping-pong mechanism, using a phosphorylated active-site intermediate (By similarity)	GO:0071944^cellular_component^cell periphery`GO:0005737^cellular_component^cytoplasm`GO:0030027^cellular_component^lamellipodium`GO:0031966^cellular_component^mitochondrial membrane`GO:0048471^cellular_component^perinuclear region of cytoplasm`GO:0005886^cellular_component^plasma membrane`GO:0001726^cellular_component^ruffle`GO:0005524^molecular_function^ATP binding`GO:0008144^molecular_function^…	GO:0004550^molecular_function^nucleoside diphosphate kinase activity`GO:0005524^molecular_function^ATP binding`GO:0006165^biological_process^nucleoside diphosphate phosphorylation`GO:0006183^biological_process^GTP biosynthetic process`GO:0006228^biological_process^UTP biosynthetic process`GO:0006241^biological_process^CTP biosynthetic process
c4200_g1	c4200_g1_i1	cds.c4200_g1_i1|m.715	3-479[+]	sp|Q55BM4|TCPA_DICDI^Q55BM4^Q:1-158,H:388-546^67.92%ID^E:6e-73^RecName: Full=T-complex protein 1 subunit alpha;^Eukaryota; Amoebozoa; Mycetozoa; Dictyosteliida; Dictyostelium	PF00118.19^Cpn60_TCP1^TCP-1/cpn60 chaperonin family^1-146^E:3.8e-40	sigP:0.123^11^0.18^0.132	.	COG0459^Prevents misfolding and promotes the refolding and proper assembly of unfolded polypeptides generated under stress conditions (By similarity)	GO:0005832^cellular_component^chaperonin-containing T-complex`GO:0045335^cellular_component^phagocytic vesicle`GO:0005524^molecular_function^ATP binding`GO:0051082^molecular_function^unfolded protein binding`GO:0006457^biological_process^protein folding`GO:0030587^biological_process^sorocarp development	GO:0005524^molecular_function^ATP binding`GO:0044267^biological_process^cellular protein metabolic process
c4204_g1	c4204_g1_i1	cds.c4204_g1_i1|m.716	3-773[+]	sp|Q8MIQ9|P_PIG^Q8MIQ9^Q:2-257,H:572-836^45.49%ID^E:7e-65^RecName: Full=P protein;^Eukaryota; Metazoa; Chordata; Craniata; Vertebrata; Euteleostomi; Mammalia; Eutheria; Laurasiatheria; Cetartiodactyla; Suina; Suidae; Sus	PF02040.10^ArsB^Arsenical pump membrane protein^46-243^E:4.6e-12`PF03600.11^CitMHS^Citrate transporter^51-204^E:5.8e-22`PF00939.14^Na_sulph_symp^Sodium:sulfate symporter transmembrane region^58-251^E:1.1e-12	sigP:0.11^43^0.123^0.106	ExpAA=117.81^PredHel=5^Topology=i58-92o107-129i150-168o199-221i234-256o	COG1055^arsenical pump membrane protein	GO:0016021^cellular_component^integral component of membrane`GO:0033162^cellular_component^melanosome membrane`GO:0055085^biological_process^transmembrane transport	GO:0015105^molecular_function^arsenite transmembrane transporter activity`GO:0015700^biological_process^arsenite transport`GO:0016021^cellular_component^integral component of membrane`GO:0055085^biological_process^transmembrane transport`GO:0005215^molecular_function^transporter activity`GO:0006814^biological_process^sodium ion transport`GO:0016020^cellular_component^membrane
c4245_g1	c4245_g1_i1	cds.c4245_g1_i1|m.719	3-623[+]	sp|Q9HDW7|ATC2_SCHPO^Q9HDW7^Q:30-204,H:602-776^39.89%ID^E:1e-30^RecName: Full=Calcium-transporting ATPase 2;^Eukaryota; Fungi; Dikarya; Ascomycota; Taphrinomycotina; Schizosaccharomycetes; Schizosaccharomycetales; Schizosaccharomycetaceae; Schizosaccharomyces	PF13246.1^Hydrolase_like2^Putative hydrolase of sodium-potassium ATPase alpha subunit^42-131^E:9.9e-20	sigP:0.106^56^0.119^0.102	.	.	GO:0071627^cellular_component^integral component of fungal-type vacuolar membrane`GO:0005524^molecular_function^ATP binding`GO:0005509^molecular_function^calcium ion binding`GO:0005388^molecular_function^calcium-transporting ATPase activity`GO:0070588^biological_process^calcium ion transmembrane transport`GO:0006816^biological_process^calcium ion transport`GO:0006874^biological_process^cellular c…	.
c4249_g1	c4249_g1_i1	cds.c4249_g1_i1|m.720	1-345[+]	sp|P53659|VA0D_NEUCR^P53659^Q:1-114,H:251-364^83.33%ID^E:1e-50^RecName: Full=V-type proton ATPase subunit d;^Eukaryota; Fungi; Dikarya; Ascomycota; Pezizomycotina; Sordariomycetes; Sordariomycetidae; Sordariales; Sordariaceae; Neurospora	PF01992.11^vATP-synt_AC39^ATP synthase (C/AC39) subunit^2-111^E:8.1e-26	sigP:0.111^14^0.15^0.109	.	COG1527^ATP synthase, subunit	GO:0000329^cellular_component^fungal-type vacuole membrane`GO:0033179^cellular_component^proton-transporting V-type ATPase, V0 domain`GO:0046961^molecular_function^proton-transporting ATPase activity, rotational mechanism`GO:0015991^biological_process^ATP hydrolysis coupled proton transport`GO:0007034^biological_process^vacuolar transport	.
c4253_g1	c4253_g1_i1	cds.c4253_g1_i1|m.721	2-376[+]	sp|Q9M8J2|GATL4_ARATH^Q9M8J2^Q:1-124,H:228-351^83.06%ID^E:4e-75^RecName: Full=Probable galacturonosyltransferase-like 4;^Eukaryota; Viridiplantae; Streptophyta; Embryophyta; Tracheophyta; Spermatophyta; Magnoliophyta; eudicotyledons; Gunneridae; Pentapetalae; rosids; malvids; Brassicales; Brassicaceae; Camelineae; Arabidopsis	PF01501.15^Glyco_transf_8^Glycosyl transferase family 8^1-97^E:2.3e-29	sigP:0.117^56^0.158^0.111	.	COG1442^Glycosyl transferase family 8	GO:0000139^cellular_component^Golgi membrane`GO:0016021^cellular_component^integral component of membrane`GO:0090406^cellular_component^pollen tube`GO:0047262^molecular_function^polygalacturonate 4-alpha-galacturonosyltransferase activity`GO:0045489^biological_process^pectin biosynthetic process	GO:0016757^molecular_function^transferase activity, transferring glycosyl groups
c4265_g2	c4265_g2_i1	cds.c4265_g2_i1|m.724	3-506[+]	sp|Q9UT59|YKJ7_SCHPO^Q9UT59^Q:27-155,H:1-130^45.38%ID^E:1e-28^RecName: Full=Putative uncharacterized oxidoreductase C513.07;^Eukaryota; Fungi; Dikarya; Ascomycota; Taphrinomycotina; Schizosaccharomycetes; Schizosaccharomycetales; Schizosaccharomycetaceae; Schizosaccharomyces	PF01370.16^Epimerase^NAD dependent epimerase/dehydratase family^32-151^E:1.6e-13`PF13460.1^NAD_binding_10^NADH(P)-binding^32-152^E:1.5e-12`PF05368.8^NmrA^NmrA-like family^32-124^E:1.7e-07`PF02719.10^Polysacc_synt_2^Polysaccharide biosynthesis protein^32-152^E:5.8e-06`PF00106.20^adh_short^short chain dehydrogenase^32-108^E:1.3e-05`PF00056.18^Ldh_1_N^lactate/malate dehydrogenase, NAD binding domain…	sigP:0.121^40^0.15^0.119	.	COG0451^Nad-dependent epimerase dehydratase	GO:0005829^cellular_component^cytosol`GO:0005634^cellular_component^nucleus`GO:0050662^molecular_function^coenzyme binding`GO:0016491^molecular_function^oxidoreductase activity`GO:0044237^biological_process^cellular metabolic process	GO:0003824^molecular_function^catalytic activity`GO:0050662^molecular_function^coenzyme binding`GO:0044237^biological_process^cellular metabolic process`GO:0009058^biological_process^biosynthetic process`GO:0016491^molecular_function^oxidoreductase activity`GO:0008152^biological_process^metabolic process`GO:0055114^biological_process^oxidation-reduction process`GO:0003854^molecular_function^3-bet…
c4270_g1	c4270_g1_i1	cds.c4270_g1_i1|m.728	1-903[+]	sp|Q9UT59|YKJ7_SCHPO^Q9UT59^Q:2-281,H:33-314^31.62%ID^E:3e-26^RecName: Full=Putative uncharacterized oxidoreductase C513.07;^Eukaryota; Fungi; Dikarya; Ascomycota; Taphrinomycotina; Schizosaccharomycetes; Schizosaccharomycetales; Schizosaccharomycetaceae; Schizosaccharomyces	PF01073.14^3Beta_HSD^3-beta hydroxysteroid dehydrogenase/isomerase family^26-237^E:1.3e-07`PF01370.16^Epimerase^NAD dependent epimerase/dehydratase family^28-230^E:8.6e-07	sigP:0.116^39^0.124^0.104	.	COG0451^Nad-dependent epimerase dehydratase	GO:0005829^cellular_component^cytosol`GO:0005634^cellular_component^nucleus`GO:0050662^molecular_function^coenzyme binding`GO:0016491^molecular_function^oxidoreductase activity`GO:0044237^biological_process^cellular metabolic process	GO:0003854^molecular_function^3-beta-hydroxy-delta5-steroid dehydrogenase activity`GO:0016616^molecular_function^oxidoreductase activity, acting on the CH-OH group of donors, NAD or NADP as acceptor`GO:0006694^biological_process^steroid biosynthetic process`GO:0055114^biological_process^oxidation-reduction process`GO:0003824^molecular_function^catalytic activity`GO:0050662^molecular_function^coen…
c4283_g1	c4283_g1_i1	cds.c4283_g1_i1|m.729	2-511[+]	sp|Q6ZNB6|NFXL1_HUMAN^Q6ZNB6^Q:6-170,H:302-454^41.82%ID^E:1e-28^RecName: Full=NF-X1-type zinc finger protein NFXL1;^Eukaryota; Metazoa; Chordata; Craniata; Vertebrata; Euteleostomi; Mammalia; Eutheria; Euarchontoglires; Primates; Haplorrhini; Catarrhini; Hominidae; Homo	.	sigP:0.137^18^0.206^0.139	.	.	GO:0016021^cellular_component^integral component of membrane`GO:0005634^cellular_component^nucleus`GO:0003700^molecular_function^sequence-specific DNA binding transcription factor activity`GO:0008270^molecular_function^zinc ion binding	.
c4296_g1	c4296_g1_i1	cds.c4296_g1_i1|m.733	50-505[+]	sp|P20790|RAB8A_DICDI^P20790^Q:2-152,H:4-154^80.79%ID^E:1e-89^RecName: Full=Ras-related protein Rab-8A;^Eukaryota; Amoebozoa; Mycetozoa; Dictyosteliida; Dictyostelium	PF00025.16^Arf^ADP-ribosylation factor family^14-137^E:7.6e-16`PF00071.17^Ras^Ras family^15-152^E:8.1e-58`PF08477.8^Miro^Miro-like protein^15-129^E:5.5e-22`PF04670.7^Gtr1_RagA^Gtr1/RagA G protein conserved region^15-137^E:1.8e-07`PF01926.18^MMR_HSR1^50S ribosome-binding GTPase^16-126^E:5.6e-06`PF00009.22^GTP_EFTU^Elongation factor Tu GTP binding domain^47-138^E:1e-06	sigP:0.191^11^0.417^0.254	.	COG1100^GTP-binding Protein	GO:0000331^cellular_component^contractile vacuole`GO:0005886^cellular_component^plasma membrane`GO:0005525^molecular_function^GTP binding`GO:0032794^molecular_function^GTPase activating protein binding`GO:0030036^biological_process^actin cytoskeleton organization`GO:0016339^biological_process^calcium-dependent cell-cell adhesion`GO:0033298^biological_process^contractile vacuole organization`GO:00…	GO:0005525^molecular_function^GTP binding`GO:0007264^biological_process^small GTPase mediated signal transduction`GO:0005622^cellular_component^intracellular`GO:0005634^cellular_component^nucleus`GO:0005737^cellular_component^cytoplasm`GO:0003924^molecular_function^GTPase activity
c4388_g1	c4388_g1_i1	cds.c4388_g1_i1|m.742	2-391[+]	sp|Q4J9L3|MSRA_SULAC^Q4J9L3^Q:5-60,H:92-144^46.43%ID^E:9e-09^RecName: Full=Peptide methionine sulfoxide reductase MsrA;^Archaea; Crenarchaeota; Thermoprotei; Sulfolobales; Sulfolobaceae; Sulfolobus	PF01625.16^PMSR^Peptide methionine sulfoxide reductase^3-64^E:2.5e-12	sigP:0.121^53^0.156^0.112	.	COG0225^Has an important function as a repair enzyme for proteins that have been inactivated by oxidation. Catalyzes the reversible oxidation-reduction of methionine sulfoxide in proteins to methionine (By similarity)	GO:0008113^molecular_function^peptide-methionine (S)-S-oxide reductase activity`GO:0006464^biological_process^cellular protein modification process`GO:0030091^biological_process^protein repair`GO:0006979^biological_process^response to oxidative stress	GO:0008113^molecular_function^peptide-methionine (S)-S-oxide reductase activity`GO:0055114^biological_process^oxidation-reduction process
c4388_g1	c4388_g1_i2	cds.c4388_g1_i2|m.743	2-391[+]	sp|Q4J9L3|MSRA_SULAC^Q4J9L3^Q:5-60,H:92-144^46.43%ID^E:9e-09^RecName: Full=Peptide methionine sulfoxide reductase MsrA;^Archaea; Crenarchaeota; Thermoprotei; Sulfolobales; Sulfolobaceae; Sulfolobus	PF01625.16^PMSR^Peptide methionine sulfoxide reductase^3-64^E:2.5e-12	sigP:0.121^53^0.156^0.112	.	COG0225^Has an important function as a repair enzyme for proteins that have been inactivated by oxidation. Catalyzes the reversible oxidation-reduction of methionine sulfoxide in proteins to methionine (By similarity)	GO:0008113^molecular_function^peptide-methionine (S)-S-oxide reductase activity`GO:0006464^biological_process^cellular protein modification process`GO:0030091^biological_process^protein repair`GO:0006979^biological_process^response to oxidative stress	GO:0008113^molecular_function^peptide-methionine (S)-S-oxide reductase activity`GO:0055114^biological_process^oxidation-reduction process
c4396_g1	c4396_g1_i1	cds.c4396_g1_i1|m.745	2-475[+]	sp|P36105|RL14A_YEAST^P36105^Q:14-140,H:13-137^44.88%ID^E:1e-30^RecName: Full=60S ribosomal protein L14-A;^Eukaryota; Fungi; Dikarya; Ascomycota; Saccharomycotina; Saccharomycetes; Saccharomycetales; Saccharomycetaceae; Saccharomyces	PF01929.12^Ribosomal_L14e^Ribosomal protein L14^57-132^E:6.4e-26	sigP:0.181^46^0.18^0.145	.	.	GO:0022625^cellular_component^cytosolic large ribosomal subunit`GO:0003723^molecular_function^RNA binding`GO:0003735^molecular_function^structural constituent of ribosome`GO:0002181^biological_process^cytoplasmic translation	GO:0003735^molecular_function^structural constituent of ribosome`GO:0006412^biological_process^translation`GO:0005622^cellular_component^intracellular`GO:0005840^cellular_component^ribosome
c4410_g1	c4410_g1_i1	cds.c4410_g1_i1|m.747	3-536[+]	sp|P53470|ACT1_SCHMA^P53470^Q:1-178,H:51-228^66.85%ID^E:4e-85^RecName: Full=Actin-1;^Eukaryota; Metazoa; Platyhelminthes; Trematoda; Digenea; Strigeidida; Schistosomatoidea; Schistosomatidae; Schistosoma	PF00022.14^Actin^Actin^3-175^E:1.3e-58	sigP:0.104^44^0.116^0.100	.	.	GO:0005737^cellular_component^cytoplasm`GO:0005856^cellular_component^cytoskeleton`GO:0005524^molecular_function^ATP binding	.
c4422_g1	c4422_g1_i1	cds.c4422_g1_i1|m.748	3-605[+]	sp|P08799|MYS2_DICDI^P08799^Q:1-201,H:1800-2000^41.79%ID^E:1e-24^RecName: Full=Myosin-2 heavy chain;^Eukaryota; Amoebozoa; Mycetozoa; Dictyosteliida; Dictyostelium	PF01576.14^Myosin_tail_1^Myosin tail^4-199^E:9.2e-19	sigP:0.108^66^0.116^0.106	.	COG5022^myosin heavy chain	GO:0042641^cellular_component^actomyosin`GO:0005826^cellular_component^actomyosin contractile ring`GO:0045179^cellular_component^apical cortex`GO:0005938^cellular_component^cell cortex`GO:0031254^cellular_component^cell trailing edge`GO:0005856^cellular_component^cytoskeleton`GO:0005829^cellular_component^cytosol`GO:0032009^cellular_component^early phagosome`GO:0032982^cellular_component^myosin f…	GO:0003774^molecular_function^motor activity`GO:0016459^cellular_component^myosin complex
c4460_g1	c4460_g1_i1	cds.c4460_g1_i1|m.756	2-1339[+]	sp|Q1ZXG4|PRLA_DICDI^Q1ZXG4^Q:54-407,H:5-362^47.35%ID^E:4e-114^RecName: Full=Proliferation-associated protein A;^Eukaryota; Amoebozoa; Mycetozoa; Dictyosteliida; Dictyostelium	PF00557.19^Peptidase_M24^Metallopeptidase family M24^73-279^E:1.4e-29	sigP:0.116^51^0.14^0.111	.	COG0024^Removes the N-terminal methionine from nascent proteins (By similarity)	GO:0045335^cellular_component^phagocytic vesicle`GO:0004177^molecular_function^aminopeptidase activity`GO:0008235^molecular_function^metalloexopeptidase activity	.
c4461_g1	c4461_g1_i1	cds.c4461_g1_i1|m.757	48-548[+]	sp|P48150|RS14_CAEEL^P48150^Q:20-155,H:6-141^83.09%ID^E:4e-78^RecName: Full=40S ribosomal protein S14;^Eukaryota; Metazoa; Ecdysozoa; Nematoda; Chromadorea; Rhabditida; Rhabditoidea; Rhabditidae; Peloderinae; Caenorhabditis	PF00411.14^Ribosomal_S11^Ribosomal protein S11^44-162^E:6e-40	sigP:0.103^37^0.116^0.099	.	COG0100^Located on the platform of the 30S subunit, it bridges several disparate RNA helices of the 16S rRNA. Forms part of the Shine-Dalgarno cleft in the 70S ribosome (By similarity)	GO:0005840^cellular_component^ribosome`GO:0003735^molecular_function^structural constituent of ribosome`GO:0006412^biological_process^translation	GO:0003735^molecular_function^structural constituent of ribosome`GO:0006412^biological_process^translation`GO:0005840^cellular_component^ribosome
c4461_g1	c4461_g1_i2	cds.c4461_g1_i2|m.758	3-545[+]	sp|P62264|RS14_MOUSE^P62264^Q:32-169,H:4-140^79.71%ID^E:3e-75^RecName: Full=40S ribosomal protein S14;^Eukaryota; Metazoa; Chordata; Craniata; Vertebrata; Euteleostomi; Mammalia; Eutheria; Euarchontoglires; Glires; Rodentia; Sciurognathi; Muroidea; Muridae; Murinae; Mus; Mus	PF00411.14^Ribosomal_S11^Ribosomal protein S11^59-176^E:9.3e-39	sigP:0.153^11^0.258^0.166	.	COG0100^Located on the platform of the 30S subunit, it bridges several disparate RNA helices of the 16S rRNA. Forms part of the Shine-Dalgarno cleft in the 70S ribosome (By similarity)	GO:0022627^cellular_component^cytosolic small ribosomal subunit`GO:0005739^cellular_component^mitochondrion`GO:0005730^cellular_component^nucleolus`GO:0048027^molecular_function^mRNA 5'-UTR binding`GO:0003723^molecular_function^RNA binding`GO:0003735^molecular_function^structural constituent of ribosome`GO:0045182^molecular_function^translation regulator activity`GO:0030218^biological_process^ery…	GO:0003735^molecular_function^structural constituent of ribosome`GO:0006412^biological_process^translation`GO:0005840^cellular_component^ribosome
c4477_g1	c4477_g1_i1	cds.c4477_g1_i1|m.760	1-456[+]	sp|O00910|STATA_DICDI^O00910^Q:1-147,H:562-703^35.76%ID^E:3e-24^RecName: Full=Signal transducer and activator of transcription A;^Eukaryota; Amoebozoa; Mycetozoa; Dictyosteliida; Dictyostelium	PF00017.19^SH2^SH2 domain^26-87^E:5.1e-12	sigP:0.168^33^0.456^0.192	.	.	GO:0005829^cellular_component^cytosol`GO:0005634^cellular_component^nucleus`GO:0005509^molecular_function^calcium ion binding`GO:0003677^molecular_function^DNA binding`GO:0042803^molecular_function^protein homodimerization activity`GO:0003700^molecular_function^sequence-specific DNA binding transcription factor activity`GO:0004871^molecular_function^signal transducer activity`GO:0031154^biologica…	GO:0005515^molecular_function^protein binding
c4497_g1	c4497_g1_i1	cds.c4497_g1_i1|m.763	2-526[+]	sp|P9WHK1|Y0571_MYCTU^P9WHK1^Q:2-147,H:63-207^37.67%ID^E:3e-17^RecName: Full=Putative phosphoribosyl transferase Rv0571c;^Bacteria; Actinobacteria; Actinobacteridae; Actinomycetales; Corynebacterineae; Mycobacteriaceae; Mycobacterium; Mycobacterium tuberculosis complex	PF00156.22^Pribosyltran^Phosphoribosyl transferase domain^29-99^E:3.8e-12	sigP:0.104^32^0.108^0.099	.	.	GO:0016740^molecular_function^transferase activity`GO:0009116^biological_process^nucleoside metabolic process	GO:0009116^biological_process^nucleoside metabolic process
c4515_g1	c4515_g1_i1	cds.c4515_g1_i1|m.769	3-797[+]	sp|Q54Q69|DHKG_DICDI^Q54Q69^Q:143-224,H:3336-3417^35.37%ID^E:2e-07^RecName: Full=Hybrid signal transduction histidine kinase G;^Eukaryota; Amoebozoa; Mycetozoa; Dictyosteliida; Dictyostelium	PF00072.19^Response_reg^Response regulator receiver domain^124-225^E:1.2e-08	sigP:0.107^55^0.115^0.104	.	COG0642^Histidine kinase	GO:0016021^cellular_component^integral component of membrane`GO:0005524^molecular_function^ATP binding`GO:0017111^molecular_function^nucleoside-triphosphatase activity`GO:0000156^molecular_function^phosphorelay response regulator activity`GO:0000155^molecular_function^phosphorelay sensor kinase activity`GO:0004674^molecular_function^protein serine/threonine kinase activity`GO:0004713^molecular_fu…	GO:0000156^molecular_function^phosphorelay response regulator activity`GO:0000160^biological_process^phosphorelay signal transduction system
c4537_g1	c4537_g1_i1	cds.c4537_g1_i1|m.775	1-606[+]	sp|A6SDT7|MCA1_BOTFB^A6SDT7^Q:1-200,H:208-407^76.5%ID^E:9e-106^RecName: Full=Metacaspase-1;^Eukaryota; Fungi; Dikarya; Ascomycota; Pezizomycotina; Leotiomycetes; Helotiales; Sclerotiniaceae; Botryotinia	PF00656.17^Peptidase_C14^Caspase domain^1-199^E:4.2e-38	sigP:0.108^41^0.122^0.101	.	.	GO:0004197^molecular_function^cysteine-type endopeptidase activity`GO:0006915^biological_process^apoptotic process	GO:0004197^molecular_function^cysteine-type endopeptidase activity`GO:0006508^biological_process^proteolysis
c4583_g1	c4583_g1_i1	cds.c4583_g1_i1|m.781	2-430[+]	sp|Q23655|NLT1_CAEEL^Q23655^Q:26-138,H:4-112^33.04%ID^E:5e-11^RecName: Full=Non-specific lipid-transfer protein-like;^Eukaryota; Metazoa; Ecdysozoa; Nematoda; Chromadorea; Rhabditida; Rhabditoidea; Rhabditidae; Peloderinae; Caenorhabditis	PF02036.12^SCP2^SCP-2 sterol transfer family^35-132^E:8.1e-17	sigP:0.158^11^0.29^0.170	.	.	GO:0032934^molecular_function^sterol binding`GO:0006810^biological_process^transport	.
c4592_g1	c4592_g1_i1	cds.c4592_g1_i1|m.782	3-509[+]	sp|A2A1A0|NCS1_COPJA^A2A1A0^Q:14-160,H:49-194^40.14%ID^E:2e-30^RecName: Full=S-norcoclaurine synthase 1;^Eukaryota; Viridiplantae; Streptophyta; Embryophyta; Tracheophyta; Spermatophyta; Magnoliophyta; eudicotyledons; Ranunculales; Ranunculaceae; Coptidoideae; Coptis	PF14226.1^DIOX_N^non-haem dioxygenase in morphine synthesis N-terminal^16-126^E:2.2e-25	sigP:0.119^11^0.189^0.130	.	.	GO:0050474^molecular_function^(S)-norcoclaurine synthase activity`GO:0046872^molecular_function^metal ion binding`GO:0016706^molecular_function^oxidoreductase activity, acting on paired donors, with incorporation or reduction of molecular oxygen, 2-oxoglutarate as one donor, and incorporation of one atom each of oxygen into both donors`GO:0009820^biological_process^alkaloid metabolic process	.
c4615_g1	c4615_g1_i1	cds.c4615_g1_i1|m.784	353-895[+]	sp|P32295|ARG7_VIGRR^P32295^Q:48-116,H:16-85^42.86%ID^E:3e-10^RecName: Full=Indole-3-acetic acid-induced protein ARG7;^Eukaryota; Viridiplantae; Streptophyta; Embryophyta; Tracheophyta; Spermatophyta; Magnoliophyta; eudicotyledons; Gunneridae; Pentapetalae; rosids; fabids; Fabales; Fabaceae; Papilionoideae; Phaseoleae; Vigna	PF02519.9^Auxin_inducible^Auxin responsive protein^38-119^E:5.4e-25	sigP:0.14^39^0.266^0.136	.	.	.	.
c4629_g1	c4629_g1_i1	cds.c4629_g1_i1|m.785	3-467[+]	sp|Q9USU9|TOA1_SCHPO^Q9USU9^Q:81-154,H:294-368^54.67%ID^E:4e-21^RecName: Full=Transcription initiation factor IIA large subunit;^Eukaryota; Fungi; Dikarya; Ascomycota; Taphrinomycotina; Schizosaccharomycetes; Schizosaccharomycetales; Schizosaccharomycetaceae; Schizosaccharomyces	PF03153.8^TFIIA^Transcription factor IIA, alpha/beta subunit^18-154^E:5.8e-43	sigP:0.109^13^0.124^0.105	.	COG5149^transcription initiation factor	GO:0005829^cellular_component^cytosol`GO:0005634^cellular_component^nucleus`GO:0005672^cellular_component^transcription factor TFIIA complex`GO:0000991^molecular_function^core RNA polymerase II binding transcription factor activity`GO:0006367^biological_process^transcription initiation from RNA polymerase II promoter	GO:0006367^biological_process^transcription initiation from RNA polymerase II promoter`GO:0005672^cellular_component^transcription factor TFIIA complex
c4670_g1	c4670_g1_i1	cds.c4670_g1_i1|m.791	3-422[+]	sp|P25323|MYLKA_DICDI^P25323^Q:1-131,H:160-289^63.36%ID^E:3e-53^RecName: Full=Myosin light chain kinase A;^Eukaryota; Amoebozoa; Mycetozoa; Dictyosteliida; Dictyostelium	PF00069.20^Pkinase^Protein kinase domain^3-106^E:1.1e-26`PF07714.12^Pkinase_Tyr^Protein tyrosine kinase^7-98^E:1.2e-05	sigP:0.173^51^0.194^0.150	.	COG0515^Serine Threonine protein kinase	GO:0005737^cellular_component^cytoplasm`GO:0030898^molecular_function^actin-dependent ATPase activity`GO:0005524^molecular_function^ATP binding`GO:0004687^molecular_function^myosin light chain kinase activity`GO:0004674^molecular_function^protein serine/threonine kinase activity`GO:0006200^biological_process^ATP catabolic process`GO:0019933^biological_process^cAMP-mediated signaling`GO:0019934^bi…	GO:0004672^molecular_function^protein kinase activity`GO:0005524^molecular_function^ATP binding`GO:0006468^biological_process^protein phosphorylation
c4705_g1	c4705_g1_i1	cds.c4705_g1_i1|m.798	87-518[+]	sp|O60999|CUL1_DICDI^O60999^Q:1-144,H:1-144^39.73%ID^E:2e-31^RecName: Full=Cullin-1;^Eukaryota; Amoebozoa; Mycetozoa; Dictyosteliida; Dictyostelium	PF00888.17^Cullin^Cullin family^17-141^E:1.2e-23	sigP:0.108^11^0.124^0.108	.	COG5647^cullin 1	GO:0019005^cellular_component^SCF ubiquitin ligase complex`GO:0004842^molecular_function^ubiquitin-protein transferase activity`GO:0030154^biological_process^cell differentiation`GO:0006935^biological_process^chemotaxis`GO:0000082^biological_process^G1/S transition of mitotic cell cycle`GO:0030587^biological_process^sorocarp development`GO:0006511^biological_process^ubiquitin-dependent protein ca…	GO:0031625^molecular_function^ubiquitin protein ligase binding`GO:0006511^biological_process^ubiquitin-dependent protein catabolic process`GO:0031461^cellular_component^cullin-RING ubiquitin ligase complex
c4712_g1	c4712_g1_i1	cds.c4712_g1_i1|m.801	3-644[+]	sp|Q8VBT9|ASPC1_MOUSE^Q8VBT9^Q:69-189,H:353-473^37.1%ID^E:6e-12^RecName: Full=Tether containing UBX domain for GLUT4;^Eukaryota; Metazoa; Chordata; Craniata; Vertebrata; Euteleostomi; Mammalia; Eutheria; Euarchontoglires; Glires; Rodentia; Sciurognathi; Muroidea; Muridae; Murinae; Mus; Mus	PF00789.15^UBX^UBX domain^98-173^E:0.00013	sigP:0.104^39^0.107^0.098	.	.	GO:0009898^cellular_component^cytoplasmic side of plasma membrane`GO:0030659^cellular_component^cytoplasmic vesicle membrane`GO:0005829^cellular_component^cytosol`GO:0012505^cellular_component^endomembrane system`GO:0019898^cellular_component^extrinsic component of membrane`GO:0005634^cellular_component^nucleus`GO:0048471^cellular_component^perinuclear region of cytoplasm`GO:0012506^cellular_comp…	GO:0005515^molecular_function^protein binding
c4715_g1	c4715_g1_i1	cds.c4715_g1_i1|m.802	2-574[+]	sp|Q66WM4|MPI_ASPFU^Q66WM4^Q:3-190,H:218-415^51.01%ID^E:4e-59^RecName: Full=Mannose-6-phosphate isomerase;^Eukaryota; Fungi; Dikarya; Ascomycota; Pezizomycotina; Eurotiomycetes; Eurotiomycetidae; Eurotiales; Aspergillaceae; Aspergillus	PF01238.16^PMI_typeI^Phosphomannose isomerase type I^28-182^E:6.7e-54	sigP:0.107^59^0.129^0.101	.	COG1482^mannose-6-phosphate isomerase	GO:0005737^cellular_component^cytoplasm`GO:0004476^molecular_function^mannose-6-phosphate isomerase activity`GO:0008270^molecular_function^zinc ion binding`GO:0009298^biological_process^GDP-mannose biosynthetic process`GO:0006013^biological_process^mannose metabolic process	GO:0004476^molecular_function^mannose-6-phosphate isomerase activity`GO:0008270^molecular_function^zinc ion binding`GO:0005975^biological_process^carbohydrate metabolic process
c4716_g1	c4716_g1_i1	cds.c4716_g1_i1|m.803	2-1591[+]	sp|P31209|PABP_SCHPO^P31209^Q:26-526,H:61-594^37.07%ID^E:5e-106^RecName: Full=Polyadenylate-binding protein, cytoplasmic and nuclear;^Eukaryota; Fungi; Dikarya; Ascomycota; Taphrinomycotina; Schizosaccharomycetes; Schizosaccharomycetales; Schizosaccharomycetaceae; Schizosaccharomyces	PF00076.17^RRM_1^RNA recognition motif. (a.k.a. RRM, RBD, or RNP domain)^52-122^E:8.6e-15`PF14259.1^RRM_6^RNA recognition motif (a.k.a. RRM, RBD, or RNP domain)^52-119^E:1.5e-08`PF00076.17^RRM_1^RNA recognition motif. (a.k.a. RRM, RBD, or RNP domain)^140-208^E:2.4e-19`PF14259.1^RRM_6^RNA recognition motif (a.k.a. RRM, RBD, or RNP domain)^140-209^E:1.9e-12`PF13893.1^RRM_5^RNA recognition motif. (a…	sigP:0.108^55^0.143^0.104	.	COG0724^Rna-binding protein	GO:0005737^cellular_component^cytoplasm`GO:0010494^cellular_component^cytoplasmic stress granule`GO:0005829^cellular_component^cytosol`GO:0005634^cellular_component^nucleus`GO:0000166^molecular_function^nucleotide binding`GO:0008143^molecular_function^poly(A) binding`GO:0002183^biological_process^cytoplasmic translational initiation`GO:0006406^biological_process^mRNA export from nucleus`GO:000639…	GO:0003676^molecular_function^nucleic acid binding
c4748_g1	c4748_g1_i1	cds.c4748_g1_i1|m.812	1-582[+]	sp|P39703|YAA4_YEAST^P39703^Q:1-168,H:46-215^41.18%ID^E:4e-38^RecName: Full=Putative uncharacterized protein YAL004W;^Eukaryota; Fungi; Dikarya; Ascomycota; Saccharomycotina; Saccharomycetes; Saccharomycetales; Saccharomycetaceae; Saccharomyces	PF10712.4^NAD-GH^NAD-specific glutamate dehydrogenase^2-175^E:1.7e-56	sigP:0.102^44^0.127^0.098	.	.	.	.
c4749_g1	c4749_g1_i1	cds.c4749_g1_i1|m.813	2-625[+]	sp|Q9SRQ5|Y3351_ARATH^Q9SRQ5^Q:1-204,H:253-450^46.83%ID^E:3e-44^RecName: Full=BTB/POZ domain-containing protein At3g03510;^Eukaryota; Viridiplantae; Streptophyta; Embryophyta; Tracheophyta; Spermatophyta; Magnoliophyta; eudicotyledons; Gunneridae; Pentapetalae; rosids; malvids; Brassicales; Brassicaceae; Camelineae; Arabidopsis	PF03000.9^NPH3^NPH3 family^2-139^E:1.2e-34	sigP:0.107^43^0.127^0.103	.	.	GO:0016567^biological_process^protein ubiquitination	.
c4755_g1	c4755_g1_i1	cds.c4755_g1_i1|m.817	3-425[+]	sp|P19984|PROF2_ACACA^P19984^Q:15-136,H:1-122^72.95%ID^E:2e-62^RecName: Full=Profilin-2;^Eukaryota; Amoebozoa; Discosea; Longamoebia; Centramoebida; Acanthamoebidae; Acanthamoeba	PF00235.14^Profilin^Profilin^16-135^E:4e-44	sigP:0.108^31^0.117^0.105	.	.	GO:0005737^cellular_component^cytoplasm`GO:0005856^cellular_component^cytoskeleton`GO:0030036^biological_process^actin cytoskeleton organization	GO:0003779^molecular_function^actin binding`GO:0030036^biological_process^actin cytoskeleton organization
c4781_g1	c4781_g1_i1	cds.c4781_g1_i1|m.823	1-1428[+]	sp|O65390|APA1_ARATH^O65390^Q:29-469,H:37-505^46.5%ID^E:3e-141^RecName: Full=Aspartic proteinase A1;^Eukaryota; Viridiplantae; Streptophyta; Embryophyta; Tracheophyta; Spermatophyta; Magnoliophyta; eudicotyledons; Gunneridae; Pentapetalae; rosids; malvids; Brassicales; Brassicaceae; Camelineae; Arabidopsis	PF00026.18^Asp^Eukaryotic aspartyl protease^71-469^E:2.4e-110`PF03489.12^SapB_2^Saposin-like type B, region 2^305-338^E:1.3e-06`PF05184.10^SapB_1^Saposin-like type B, region 1^341-379^E:8.4e-12	sigP:0.536^27^0.69^0.510	ExpAA=18.48^PredHel=1^Topology=i13-30o	.	GO:0005829^cellular_component^cytosol`GO:0009506^cellular_component^plasmodesma`GO:0005773^cellular_component^vacuole`GO:0004190^molecular_function^aspartic-type endopeptidase activity`GO:0004175^molecular_function^endopeptidase activity`GO:0006629^biological_process^lipid metabolic process`GO:0006508^biological_process^proteolysis`GO:0009651^biological_process^response to salt stress	GO:0004190^molecular_function^aspartic-type endopeptidase activity`GO:0006508^biological_process^proteolysis`GO:0006629^biological_process^lipid metabolic process
c4816_g1	c4816_g1_i1	cds.c4816_g1_i1|m.829	1-561[+]	sp|P14325|SYQ_DICDI^P14325^Q:1-186,H:554-736^52.69%ID^E:5e-57^RecName: Full=Probable glutamine--tRNA ligase;^Eukaryota; Amoebozoa; Mycetozoa; Dictyosteliida; Dictyostelium	PF03950.13^tRNA-synt_1c_C^tRNA synthetases class I (E and Q), anti-codon binding domain^15-186^E:5.6e-44	sigP:0.135^31^0.169^0.130	.	COG0008^Catalyzes the attachment of glutamate to tRNA(Glu) in a two-step reaction glutamate is first activated by ATP to form Glu-AMP and then transferred to the acceptor end of tRNA(Glu) (By similarity)	GO:0005737^cellular_component^cytoplasm`GO:0005524^molecular_function^ATP binding`GO:0004819^molecular_function^glutamine-tRNA ligase activity`GO:0006425^biological_process^glutaminyl-tRNA aminoacylation	GO:0000166^molecular_function^nucleotide binding`GO:0004812^molecular_function^aminoacyl-tRNA ligase activity`GO:0005524^molecular_function^ATP binding`GO:0006418^biological_process^tRNA aminoacylation for protein translation`GO:0005737^cellular_component^cytoplasm
c4821_g1	c4821_g1_i1	cds.c4821_g1_i1|m.831	3-629[+]	sp|A8NEP3|TRP_COPC7^A8NEP3^Q:1-209,H:235-445^54.46%ID^E:3e-67^RecName: Full=Tryptophan synthase;^Eukaryota; Fungi; Dikarya; Basidiomycota; Agaricomycotina; Agaricomycetes; Agaricomycetidae; Agaricales; Psathyrellaceae; Coprinopsis	PF00291.20^PALP^Pyridoxal-phosphate dependent enzyme^110-198^E:4.5e-19	sigP:0.136^37^0.12^0.118	.	.	GO:0004834^molecular_function^tryptophan synthase activity	.
c4823_g1	c4823_g1_i1	cds.c4823_g1_i1|m.832	2-928[+]	sp|Q75M08|PDI21_ORYSJ^Q75M08^Q:1-296,H:66-364^48.01%ID^E:2e-96^RecName: Full=Protein disulfide isomerase-like 2-1;^Eukaryota; Viridiplantae; Streptophyta; Embryophyta; Tracheophyta; Spermatophyta; Magnoliophyta; Liliopsida; Poales; Poaceae; BEP clade; Ehrhartoideae; Oryzeae; Oryza	PF00085.15^Thioredoxin^Thioredoxin^1-67^E:8.8e-13`PF00085.15^Thioredoxin^Thioredoxin^86-190^E:3.5e-35`PF13098.1^Thioredoxin_2^Thioredoxin-like domain^98-169^E:3.7e-08`PF07749.7^ERp29^Endoplasmic reticulum protein ERp29, C-terminal domain^207-295^E:4.9e-19	sigP:0.104^51^0.123^0.099	.	COG0526^Thioredoxin	GO:0005783^cellular_component^endoplasmic reticulum`GO:0005576^cellular_component^extracellular region`GO:0003756^molecular_function^protein disulfide isomerase activity`GO:0015035^molecular_function^protein disulfide oxidoreductase activity`GO:0045454^biological_process^cell redox homeostasis`GO:0006662^biological_process^glycerol ether metabolic process	GO:0045454^biological_process^cell redox homeostasis`GO:0005783^cellular_component^endoplasmic reticulum
c4883_g1	c4883_g1_i1	cds.c4883_g1_i1|m.843	3-707[+]	sp|P25870|CLH_DICDI^P25870^Q:2-235,H:1166-1399^57.26%ID^E:5e-91^RecName: Full=Clathrin heavy chain;^Eukaryota; Amoebozoa; Mycetozoa; Dictyosteliida; Dictyostelium	PF00637.15^Clathrin^Region in Clathrin and VPS^3-104^E:1.5e-19`PF00515.23^TPR_1^Tetratricopeptide repeat^63-84^E:0.014`PF07719.12^TPR_2^Tetratricopeptide repeat^63-84^E:0.022`PF00637.15^Clathrin^Region in Clathrin and VPS^112-232^E:2.3e-25	sigP:0.126^33^0.122^0.110	.	.	GO:0030118^cellular_component^clathrin coat`GO:0030132^cellular_component^clathrin coat of coated pit`GO:0030130^cellular_component^clathrin coat of trans-Golgi network vesicle`GO:0071439^cellular_component^clathrin complex`GO:0005515^molecular_function^protein binding`GO:0005198^molecular_function^structural molecule activity`GO:0000915^biological_process^actomyosin contractile ring assembly`GO:…	GO:0006886^biological_process^intracellular protein transport`GO:0016192^biological_process^vesicle-mediated transport`GO:0005515^molecular_function^protein binding
c4884_g1	c4884_g1_i1	cds.c4884_g1_i1|m.844	2-556[+]	sp|Q38896|CSP4_ARATH^Q38896^Q:21-170,H:1-153^84.97%ID^E:1e-58^RecName: Full=Cold shock domain-containing protein 4;^Eukaryota; Viridiplantae; Streptophyta; Embryophyta; Tracheophyta; Spermatophyta; Magnoliophyta; eudicotyledons; Gunneridae; Pentapetalae; rosids; malvids; Brassicales; Brassicaceae; Camelineae; Arabidopsis	PF00313.17^CSD^'Cold-shock' DNA-binding domain^36-100^E:1e-25`PF08206.6^OB_RNB^Ribonuclease B OB domain^44-67^E:2e-05`PF13917.1^zf-CCHC_3^Zinc knuckle^151-170^E:0.048`PF00098.18^zf-CCHC^Zinc knuckle^154-169^E:1.7e-08`PF14392.1^zf-CCHC_4^Zinc knuckle^155-169^E:0.55	sigP:0.183^25^0.329^0.188	.	COG1278^Cold shock protein	GO:0005829^cellular_component^cytosol`GO:0005730^cellular_component^nucleolus`GO:0005634^cellular_component^nucleus`GO:0003677^molecular_function^DNA binding`GO:0003723^molecular_function^RNA binding`GO:0008270^molecular_function^zinc ion binding`GO:0009790^biological_process^embryo development`GO:0010154^biological_process^fruit development`GO:0006355^biological_process^regulation of transcripti…	GO:0003677^molecular_function^DNA binding`GO:0006355^biological_process^regulation of transcription, DNA-templated`GO:0003676^molecular_function^nucleic acid binding`GO:0008270^molecular_function^zinc ion binding
c4887_g1	c4887_g1_i1	cds.c4887_g1_i1|m.846	1-969[+]	sp|Q8VHC8|MA2B1_CAVPO^Q8VHC8^Q:1-292,H:182-481^47.33%ID^E:3e-91^RecName: Full=Lysosomal alpha-mannosidase;^Eukaryota; Metazoa; Chordata; Craniata; Vertebrata; Euteleostomi; Mammalia; Eutheria; Euarchontoglires; Glires; Rodentia; Hystricognathi; Caviidae; Cavia	PF01074.17^Glyco_hydro_38^Glycosyl hydrolases family 38 N-terminal domain^5-191^E:4.6e-42`PF09261.6^Alpha-mann_mid^Alpha mannosidase, middle domain^199-274^E:6.2e-24	sigP:0.109^16^0.127^0.110	.	COG0383^alpha-mannosidase	GO:0005764^cellular_component^lysosome`GO:0004559^molecular_function^alpha-mannosidase activity`GO:0030246^molecular_function^carbohydrate binding`GO:0008270^molecular_function^zinc ion binding`GO:0006013^biological_process^mannose metabolic process	GO:0004559^molecular_function^alpha-mannosidase activity`GO:0005975^biological_process^carbohydrate metabolic process`GO:0004553^molecular_function^hydrolase activity, hydrolyzing O-glycosyl compounds`GO:0008270^molecular_function^zinc ion binding
c4892_g1	c4892_g1_i1	cds.c4892_g1_i1|m.847	2-559[+]	sp|B5XB24|EMC4_SALSA^B5XB24^Q:54-170,H:12-131^34.92%ID^E:1e-12^RecName: Full=ER membrane protein complex subunit 4;^Eukaryota; Metazoa; Chordata; Craniata; Vertebrata; Euteleostomi; Actinopterygii; Neopterygii; Teleostei; Protacanthopterygii; Salmoniformes; Salmonidae; Salmoninae; Salmo	PF06417.7^DUF1077^Protein of unknown function (DUF1077)^101-185^E:1.2e-25	sigP:0.105^70^0.113^0.098	ExpAA=22.21^PredHel=1^Topology=i129-151o	.	GO:0072546^cellular_component^ER membrane protein complex`GO:0016021^cellular_component^integral component of membrane	.
c4906_g1	c4906_g1_i1	cds.c4906_g1_i1|m.848	1-468[+]	sp|P34121|COAA_DICDI^P34121^Q:20-154,H:1-135^33.09%ID^E:2e-22^RecName: Full=Coactosin;^Eukaryota; Amoebozoa; Mycetozoa; Dictyosteliida; Dictyostelium	PF00241.15^Cofilin_ADF^Cofilin/tropomyosin-type actin-binding protein^29-150^E:1.8e-15	sigP:0.436^22^0.863^0.635	.	.	GO:0015629^cellular_component^actin cytoskeleton`GO:0045335^cellular_component^phagocytic vesicle`GO:0051015^molecular_function^actin filament binding`GO:0030833^biological_process^regulation of actin filament polymerization`GO:0009617^biological_process^response to bacterium	GO:0003779^molecular_function^actin binding`GO:0005622^cellular_component^intracellular
c4923_g1	c4923_g1_i1	cds.c4923_g1_i1|m.851	2-1051[+]	sp|Q9LQK0|DRG1_ARATH^Q9LQK0^Q:2-348,H:59-398^63.51%ID^E:5e-157^RecName: Full=Developmentally-regulated G-protein 1;^Eukaryota; Viridiplantae; Streptophyta; Embryophyta; Tracheophyta; Spermatophyta; Magnoliophyta; eudicotyledons; Gunneridae; Pentapetalae; rosids; malvids; Brassicales; Brassicaceae; Camelineae; Arabidopsis	PF01926.18^MMR_HSR1^50S ribosome-binding GTPase^7-104^E:6e-18`PF02421.13^FeoB_N^Ferrous iron transport protein B^7-94^E:8.1e-10`PF02824.16^TGS^TGS domain^238-313^E:2.1e-18	sigP:0.161^20^0.293^0.190	.	COG1163^GTP-Binding protein	GO:0016023^cellular_component^cytoplasmic membrane-bounded vesicle`GO:0019003^molecular_function^GDP binding`GO:0005525^molecular_function^GTP binding`GO:0003924^molecular_function^GTPase activity`GO:0070300^molecular_function^phosphatidic acid binding`GO:0006184^biological_process^GTP catabolic process	GO:0005525^molecular_function^GTP binding`GO:0015093^molecular_function^ferrous iron transmembrane transporter activity`GO:0015684^biological_process^ferrous iron transport`GO:0016021^cellular_component^integral component of membrane
c5039_g1	c5039_g1_i1	cds.c5039_g1_i1|m.873	2-538[+]	sp|Q94688|ALDH9_POLMI^Q94688^Q:3-177,H:8-183^59.66%ID^E:1e-69^RecName: Full=Aldehyde dehydrogenase 9;^Eukaryota; Metazoa; Chordata; Tunicata; Ascidiacea; Stolidobranchia; Styelidae; Polyandrocarpa	PF00171.17^Aldedh^Aldehyde dehydrogenase family^2-176^E:6.2e-67	sigP:0.235^11^0.503^0.322	.	.	GO:0004029^molecular_function^aldehyde dehydrogenase (NAD) activity`GO:0006068^biological_process^ethanol catabolic process	GO:0016491^molecular_function^oxidoreductase activity`GO:0008152^biological_process^metabolic process`GO:0055114^biological_process^oxidation-reduction process
c5059_g1	c5059_g1_i1	cds.c5059_g1_i1|m.876	2-589[+]	sp|P76113|CURA_ECOLI^P76113^Q:4-196,H:134-331^52.53%ID^E:5e-63^RecName: Full=NADPH-dependent curcumin reductase;^Bacteria; Proteobacteria; Gammaproteobacteria; Enterobacteriales; Enterobacteriaceae; Escherichia	PF00107.21^ADH_zinc_N^Zinc-binding dehydrogenase^31-165^E:5.3e-22`PF13602.1^ADH_zinc_N_2^Zinc-binding dehydrogenase^64-192^E:5.9e-06	sigP:0.136^23^0.201^0.142	.	COG2130^alcohol dehydrogenase	GO:0016628^molecular_function^oxidoreductase activity, acting on the CH-CH group of donors, NAD or NADP as acceptor`GO:0008270^molecular_function^zinc ion binding	GO:0008270^molecular_function^zinc ion binding`GO:0016491^molecular_function^oxidoreductase activity`GO:0055114^biological_process^oxidation-reduction process
c5077_g1	c5077_g1_i1	cds.c5077_g1_i1|m.882	3-872[+]	sp|Q9P7E8|APP1_SCHPO^Q9P7E8^Q:145-286,H:730-855^46.48%ID^E:1e-25^RecName: Full=Protein app1;^Eukaryota; Fungi; Dikarya; Ascomycota; Taphrinomycotina; Schizosaccharomycetes; Schizosaccharomycetales; Schizosaccharomycetaceae; Schizosaccharomyces	PF07653.12^SH3_2^Variant SH3 domain^145-197^E:4.5e-05`PF00018.23^SH3_1^SH3 domain^146-192^E:4.7e-09`PF14604.1^SH3_9^Variant SH3 domain^148-196^E:1.9e-11`PF00018.23^SH3_1^SH3 domain^237-282^E:2.8e-12`PF14604.1^SH3_9^Variant SH3 domain^238-286^E:1.1e-15`PF07653.12^SH3_2^Variant SH3 domain^238-286^E:2.9e-05	sigP:0.108^63^0.157^0.105	.	.	GO:0030479^cellular_component^actin cortical patch`GO:0032153^cellular_component^cell division site`GO:0051286^cellular_component^cell tip`GO:0030036^biological_process^actin cytoskeleton organization	GO:0005515^molecular_function^protein binding
c5119_g1	c5119_g1_i1	cds.c5119_g1_i1|m.894	3-1073[+]	sp|Q8T1E3|DCAM_DICDI^Q8T1E3^Q:31-348,H:27-351^44.18%ID^E:1e-87^RecName: Full=S-adenosylmethionine decarboxylase proenzyme;^Eukaryota; Amoebozoa; Mycetozoa; Dictyosteliida; Dictyostelium	PF01536.11^SAM_decarbox^Adenosylmethionine decarboxylase^31-311^E:2.1e-91	sigP:0.144^17^0.23^0.166	.	.	GO:0004014^molecular_function^adenosylmethionine decarboxylase activity`GO:0006557^biological_process^S-adenosylmethioninamine biosynthetic process`GO:0008295^biological_process^spermidine biosynthetic process`GO:0006597^biological_process^spermine biosynthetic process	GO:0004014^molecular_function^adenosylmethionine decarboxylase activity`GO:0006597^biological_process^spermine biosynthetic process`GO:0008295^biological_process^spermidine biosynthetic process
c5124_g1	c5124_g1_i1	cds.c5124_g1_i1|m.898	2-562[+]	sp|Q9S7U0|INO1_WHEAT^Q9S7U0^Q:2-187,H:138-323^62.37%ID^E:1e-82^RecName: Full=Inositol-3-phosphate synthase;^Eukaryota; Viridiplantae; Streptophyta; Embryophyta; Tracheophyta; Spermatophyta; Magnoliophyta; Liliopsida; Poales; Poaceae; BEP clade; Pooideae; Triticeae; Triticum	PF07994.7^NAD_binding_5^Myo-inositol-1-phosphate synthase^1-173^E:4.3e-64	sigP:0.149^17^0.199^0.139	.	.	GO:0005737^cellular_component^cytoplasm`GO:0004512^molecular_function^inositol-3-phosphate synthase activity`GO:0006021^biological_process^inositol biosynthetic process`GO:0008654^biological_process^phospholipid biosynthetic process	GO:0004512^molecular_function^inositol-3-phosphate synthase activity`GO:0006021^biological_process^inositol biosynthetic process`GO:0008654^biological_process^phospholipid biosynthetic process
c5142_g1	c5142_g1_i1	cds.c5142_g1_i1|m.905	3-518[+]	sp|Q8VZD5|KSG5_ARATH^Q8VZD5^Q:1-172,H:237-407^70.35%ID^E:1e-84^RecName: Full=Shaggy-related protein kinase epsilon;^Eukaryota; Viridiplantae; Streptophyta; Embryophyta; Tracheophyta; Spermatophyta; Magnoliophyta; eudicotyledons; Gunneridae; Pentapetalae; rosids; malvids; Brassicales; Brassicaceae; Camelineae; Arabidopsis	PF00069.20^Pkinase^Protein kinase domain^1-122^E:1.6e-21	sigP:0.161^36^0.192^0.150	.	COG0515^Serine Threonine protein kinase	GO:0005829^cellular_component^cytosol`GO:0005524^molecular_function^ATP binding`GO:0004674^molecular_function^protein serine/threonine kinase activity`GO:0006972^biological_process^hyperosmotic response`GO:0046777^biological_process^protein autophosphorylation`GO:0009651^biological_process^response to salt stress	GO:0004672^molecular_function^protein kinase activity`GO:0005524^molecular_function^ATP binding`GO:0006468^biological_process^protein phosphorylation
c5156_g1	c5156_g1_i1	cds.c5156_g1_i1|m.910	141-773[+]	sp|P46254|HS22M_PEA^P46254^Q:52-197,H:41-192^28.57%ID^E:3e-09^RecName: Full=Heat shock 22 kDa protein, mitochondrial;^Eukaryota; Viridiplantae; Streptophyta; Embryophyta; Tracheophyta; Spermatophyta; Magnoliophyta; eudicotyledons; Gunneridae; Pentapetalae; rosids; fabids; Fabales; Fabaceae; Papilionoideae; Fabeae; Pisum	.	sigP:0.121^11^0.168^0.129	ExpAA=25.38^PredHel=1^Topology=o69-91i	.	GO:0005739^cellular_component^mitochondrion`GO:0006950^biological_process^response to stress	.
c5156_g1	c5156_g1_i2	cds.c5156_g1_i2|m.911	141-659[+]	sp|Q39818|HS22M_SOYBN^Q39818^Q:59-159,H:101-201^32.38%ID^E:2e-08^RecName: Full=Heat shock 22 kDa protein, mitochondrial;^Eukaryota; Viridiplantae; Streptophyta; Embryophyta; Tracheophyta; Spermatophyta; Magnoliophyta; eudicotyledons; Gunneridae; Pentapetalae; rosids; fabids; Fabales; Fabaceae; Papilionoideae; Phaseoleae; Glycine; Soja	.	sigP:0.121^11^0.169^0.129	.	.	GO:0005739^cellular_component^mitochondrion`GO:0006950^biological_process^response to stress	.
c5183_g1	c5183_g1_i1	cds.c5183_g1_i1|m.914	202-504[+]	sp|Q9FLP5|SUMO3_ARATH^Q9FLP5^Q:6-99,H:2-92^36.17%ID^E:1e-11^RecName: Full=Small ubiquitin-related modifier 3;^Eukaryota; Viridiplantae; Streptophyta; Embryophyta; Tracheophyta; Spermatophyta; Magnoliophyta; eudicotyledons; Gunneridae; Pentapetalae; rosids; malvids; Brassicales; Brassicaceae; Camelineae; Arabidopsis	PF11976.3^Rad60-SLD^Ubiquitin-2 like Rad60 SUMO-like^25-93^E:1.1e-10	sigP:0.108^44^0.16^0.105	.	COG5227^smt3 suppressor of mif two 3 homolog	GO:0005737^cellular_component^cytoplasm`GO:0005634^cellular_component^nucleus`GO:0031386^molecular_function^protein tag`GO:0016925^biological_process^protein sumoylation	.
c5212_g1	c5212_g1_i1	cds.c5212_g1_i1|m.920	2-523[+]	sp|Q9Y7U6|RGF1_SCHPO^Q9Y7U6^Q:1-174,H:564-727^53.45%ID^E:4e-51^RecName: Full=Rho1 guanine nucleotide exchange factor 1;^Eukaryota; Fungi; Dikarya; Ascomycota; Taphrinomycotina; Schizosaccharomycetes; Schizosaccharomycetales; Schizosaccharomycetaceae; Schizosaccharomyces	PF00621.15^RhoGEF^RhoGEF domain^68-164^E:2.4e-13	sigP:0.113^26^0.129^0.103	.	COG5422^Rho guanine nucleotide exchange factor (GEF)	GO:0000935^cellular_component^barrier septum`GO:0051285^cellular_component^cell cortex of cell tip`GO:0030428^cellular_component^cell septum`GO:0051286^cellular_component^cell tip`GO:0005634^cellular_component^nucleus`GO:0005515^molecular_function^protein binding`GO:0005089^molecular_function^Rho guanyl-nucleotide exchange factor activity`GO:0005083^molecular_function^small GTPase regulator activ…	GO:0005089^molecular_function^Rho guanyl-nucleotide exchange factor activity`GO:0035023^biological_process^regulation of Rho protein signal transduction
c5218_g1	c5218_g1_i1	cds.c5218_g1_i1|m.927	2-2002[+]	sp|Q10327|YD72_SCHPO^Q10327^Q:277-584,H:296-614^21.23%ID^E:5e-08^RecName: Full=Uncharacterized protein C32A11.02c;^Eukaryota; Fungi; Dikarya; Ascomycota; Taphrinomycotina; Schizosaccharomycetes; Schizosaccharomycetales; Schizosaccharomycetaceae; Schizosaccharomyces	PF13768.1^VWA_3^von Willebrand factor type A domain^66-134^E:0.098`PF13768.1^VWA_3^von Willebrand factor type A domain^277-313^E:210	sigP:0.11^24^0.131^0.107	.	NOG73333^parvalbumin	.	.
c5245_g1	c5245_g1_i1	cds.c5245_g1_i1|m.936	2-1195[+]	sp|Q8K4J6|MKL1_MOUSE^Q8K4J6^Q:214-323,H:20-125^37.27%ID^E:2e-10^RecName: Full=MKL/myocardin-like protein 1;^Eukaryota; Metazoa; Chordata; Craniata; Vertebrata; Euteleostomi; Mammalia; Eutheria; Euarchontoglires; Glires; Rodentia; Sciurognathi; Muroidea; Muridae; Murinae; Mus; Mus	.	sigP:0.197^21^0.136^0.146	.	NOG82832^caudal type homeobox 4	GO:0005737^cellular_component^cytoplasm`GO:0005634^cellular_component^nucleus`GO:0003779^molecular_function^actin binding`GO:0003785^molecular_function^actin monomer binding`GO:0005515^molecular_function^protein binding`GO:0003700^molecular_function^sequence-specific DNA binding transcription factor activity`GO:0003713^molecular_function^transcription coactivator activity`GO:0000976^molecular_fun…	.
c5247_g1	c5247_g1_i1	cds.c5247_g1_i1|m.937	2-619[+]	sp|Q5XHK2|143BA_XENLA^Q5XHK2^Q:1-205,H:37-244^55.92%ID^E:7e-76^RecName: Full=14-3-3 protein beta/alpha-A;^Eukaryota; Metazoa; Chordata; Craniata; Vertebrata; Euteleostomi; Amphibia; Batrachia; Anura; Pipoidea; Pipidae; Xenopodinae; Xenopus; Xenopus	PF00244.15^14-3-3^14-3-3 protein^1-198^E:1.9e-81	sigP:0.111^38^0.128^0.109	.	.	GO:0005737^cellular_component^cytoplasm	.
c5256_g1	c5256_g1_i1	cds.c5256_g1_i1|m.939	76-1149[+]	sp|Q9XZ71|TNNT_PERAM^Q9XZ71^Q:18-324,H:31-336^81.11%ID^E:6e-162^RecName: Full=Troponin T;^Eukaryota; Metazoa; Ecdysozoa; Arthropoda; Hexapoda; Insecta; Pterygota; Neoptera; Orthopteroidea; Dictyoptera; Blattodea; Blattoidea; Blattidae; Blattinae; Periplaneta	PF00992.15^Troponin^Troponin^140-221^E:1.5e-07	sigP:0.108^63^0.13^0.105	.	.	GO:0005861^cellular_component^troponin complex`GO:0006937^biological_process^regulation of muscle contraction	GO:0005861^cellular_component^troponin complex
c5260_g1	c5260_g1_i1	cds.c5260_g1_i1|m.941	1-3537[+]	sp|Q9HDW7|ATC2_SCHPO^Q9HDW7^Q:42-1117,H:85-1178^48.11%ID^E:0^RecName: Full=Calcium-transporting ATPase 2;^Eukaryota; Fungi; Dikarya; Ascomycota; Taphrinomycotina; Schizosaccharomycetes; Schizosaccharomycetales; Schizosaccharomycetaceae; Schizosaccharomyces	PF00690.21^Cation_ATPase_N^Cation transporter/ATPase, N-terminus^151-196^E:5.5e-08`PF00122.15^E1-E2_ATPase^E1-E2 ATPase^225-477^E:6e-56`PF00702.21^Hydrolase^haloacid dehalogenase-like hydrolase^482-816^E:1.3e-27`PF12710.2^HAD^haloacid dehalogenase-like hydrolase^484-813^E:4.2e-14`PF13246.1^Hydrolase_like2^Putative hydrolase of sodium-potassium ATPase alpha subunit^542-629^E:1.5e-16`PF08282.7^Hydr…	sigP:0.109^70^0.123^0.106	ExpAA=231.18^PredHel=10^Topology=i185-207o217-239i389-411o431-453i862-884o894-913i937-959o974-993i1014-1036o1046-1068i	.	GO:0071627^cellular_component^integral component of fungal-type vacuolar membrane`GO:0005524^molecular_function^ATP binding`GO:0005509^molecular_function^calcium ion binding`GO:0005388^molecular_function^calcium-transporting ATPase activity`GO:0070588^biological_process^calcium ion transmembrane transport`GO:0006816^biological_process^calcium ion transport`GO:0006874^biological_process^cellular c…	GO:0000166^molecular_function^nucleotide binding`GO:0046872^molecular_function^metal ion binding
c5279_g1	c5279_g1_i1	cds.c5279_g1_i1|m.945	71-808[+]	sp|Q9LRJ9|CRR38_ARATH^Q9LRJ9^Q:11-242,H:20-248^50%ID^E:6e-77^RecName: Full=Cysteine-rich repeat secretory protein 38;^Eukaryota; Viridiplantae; Streptophyta; Embryophyta; Tracheophyta; Spermatophyta; Magnoliophyta; eudicotyledons; Gunneridae; Pentapetalae; rosids; malvids; Brassicales; Brassicaceae; Camelineae; Arabidopsis	PF01657.12^Stress-antifung^Salt stress response/antifungal^23-121^E:1.2e-24`PF01657.12^Stress-antifung^Salt stress response/antifungal^144-242^E:4.9e-24	sigP:0.89^19^0.985^0.930	.	.	GO:0005618^cellular_component^cell wall`GO:0005576^cellular_component^extracellular region`GO:0005773^cellular_component^vacuole`GO:0009737^biological_process^response to abscisic acid	.
c5292_g1	c5292_g1_i1	cds.c5292_g1_i1|m.947	1-453[+]	sp|B8I590|DDL_CLOCE^B8I590^Q:16-116,H:236-333^36.54%ID^E:4e-10^RecName: Full=D-alanine--D-alanine ligase;^Bacteria; Firmicutes; Clostridia; Clostridiales; Clostridiaceae; Clostridium	PF07478.8^Dala_Dala_lig_C^D-ala D-ala ligase C-terminus^15-120^E:7.1e-14	sigP:0.152^12^0.281^0.172	.	COG1181^Cell wall formation (By similarity)	GO:0005737^cellular_component^cytoplasm`GO:0005524^molecular_function^ATP binding`GO:0008716^molecular_function^D-alanine-D-alanine ligase activity`GO:0000287^molecular_function^magnesium ion binding`GO:0030145^molecular_function^manganese ion binding`GO:0009252^biological_process^peptidoglycan biosynthetic process`GO:0008360^biological_process^regulation of cell shape	GO:0008716^molecular_function^D-alanine-D-alanine ligase activity
c5303_g1	c5303_g1_i1	cds.c5303_g1_i1|m.948	2-451[+]	sp|O64847|U136_ARATH^O64847^Q:44-147,H:4-107^62.5%ID^E:2e-38^RecName: Full=UPF0136 membrane protein At2g26240;^Eukaryota; Viridiplantae; Streptophyta; Embryophyta; Tracheophyta; Spermatophyta; Magnoliophyta; eudicotyledons; Gunneridae; Pentapetalae; rosids; malvids; Brassicales; Brassicaceae; Camelineae; Arabidopsis	PF01040.13^UbiA^UbiA prenyltransferase family^34-137^E:6.6e-06`PF03647.8^Tmemb_14^Transmembrane proteins 14C^48-141^E:1.3e-23	sigP:0.109^43^0.128^0.101	ExpAA=78.97^PredHel=4^Topology=o49-66i73-92o96-118i123-145o	.	GO:0016021^cellular_component^integral component of membrane`GO:0005739^cellular_component^mitochondrion	GO:0004659^molecular_function^prenyltransferase activity`GO:0016021^cellular_component^integral component of membrane`GO:0016020^cellular_component^membrane
c5309_g1	c5309_g1_i1	cds.c5309_g1_i1|m.950	1-1020[+]	sp|Q7SIG5|GUN6_HUMIN^Q7SIG5^Q:4-322,H:28-346^55.76%ID^E:6e-120^RecName: Full=Endoglucanase-6B;^Eukaryota; Fungi; Dikarya; Ascomycota; Pezizomycotina; Sordariomycetes; Sordariomycetidae; Sordariales; Chaetomiaceae; Humicola	PF01341.12^Glyco_hydro_6^Glycosyl hydrolases family 6^12-308^E:2.7e-85	sigP:0.148^47^0.245^0.130	.	.	GO:0008810^molecular_function^cellulase activity`GO:0030245^biological_process^cellulose catabolic process	GO:0004553^molecular_function^hydrolase activity, hydrolyzing O-glycosyl compounds`GO:0030245^biological_process^cellulose catabolic process
c5313_g1	c5313_g1_i1	cds.c5313_g1_i1|m.953	34-1158[+]	sp|P25856|G3PA1_ARATH^P25856^Q:1-375,H:1-375^99.73%ID^E:0^RecName: Full=Glyceraldehyde-3-phosphate dehydrogenase GAPA1, chloroplastic;^Eukaryota; Viridiplantae; Streptophyta; Embryophyta; Tracheophyta; Spermatophyta; Magnoliophyta; eudicotyledons; Gunneridae; Pentapetalae; rosids; malvids; Brassicales; Brassicaceae; Camelineae; Arabidopsis	PF00044.19^Gp_dh_N^Glyceraldehyde 3-phosphate dehydrogenase, NAD binding domain^63-213^E:2.7e-52`PF02800.15^Gp_dh_C^Glyceraldehyde 3-phosphate dehydrogenase, C-terminal domain^218-374^E:5e-68	sigP:0.12^24^0.148^0.111	.	COG0057^glyceraldehyde3phosphate dehydrogenase	GO:0048046^cellular_component^apoplast`GO:0009507^cellular_component^chloroplast`GO:0009941^cellular_component^chloroplast envelope`GO:0031969^cellular_component^chloroplast membrane`GO:0009570^cellular_component^chloroplast stroma`GO:0009535^cellular_component^chloroplast thylakoid membrane`GO:0016020^cellular_component^membrane`GO:0010319^cellular_component^stromule`GO:0047100^molecular_functio…	GO:0016620^molecular_function^oxidoreductase activity, acting on the aldehyde or oxo group of donors, NAD or NADP as acceptor`GO:0055114^biological_process^oxidation-reduction process
c5361_g1	c5361_g1_i1	cds.c5361_g1_i1|m.965	2-895[+]	sp|O42630|CARP_ASPFU^O42630^Q:1-298,H:89-387^82.94%ID^E:0^RecName: Full=Vacuolar protease A;^Eukaryota; Fungi; Dikarya; Ascomycota; Pezizomycotina; Eurotiomycetes; Eurotiomycetidae; Eurotiales; Aspergillaceae; Aspergillus	PF00026.18^Asp^Eukaryotic aspartyl protease^1-298^E:1e-101`PF14543.1^TAXi_N^Xylanase inhibitor N-terminal^2-152^E:2.8e-10	sigP:0.11^29^0.119^0.104	.	.	GO:0005576^cellular_component^extracellular region`GO:0005622^cellular_component^intracellular`GO:0005775^cellular_component^vacuolar lumen`GO:0004190^molecular_function^aspartic-type endopeptidase activity`GO:0009405^biological_process^pathogenesis	GO:0004190^molecular_function^aspartic-type endopeptidase activity`GO:0006508^biological_process^proteolysis
c5364_g1	c5364_g1_i1	cds.c5364_g1_i1|m.966	1-384[+]	sp|Q12122|HOSM_YEAST^Q12122^Q:1-111,H:300-408^68.47%ID^E:2e-48^RecName: Full=Homocitrate synthase, mitochondrial;^Eukaryota; Fungi; Dikarya; Ascomycota; Saccharomycotina; Saccharomycetes; Saccharomycetales; Saccharomycetaceae; Saccharomyces	.	sigP:0.121^26^0.12^0.114	.	COG0119^Catalyzes the condensation of the acetyl group of acetyl-CoA with 3-methyl-2-oxobutanoate (2-oxoisovalerate) to form 3-carboxy-3-hydroxy-4-methylpentanoate (2-isopropylmalate) (By similarity)	GO:0005739^cellular_component^mitochondrion`GO:0005634^cellular_component^nucleus`GO:0004410^molecular_function^homocitrate synthase activity`GO:0019878^biological_process^lysine biosynthetic process via aminoadipic acid	.
c5375_g1	c5375_g1_i1	cds.c5375_g1_i1|m.971	2-850[+]	sp|Q9V9A7|MCCB_DROME^Q9V9A7^Q:1-263,H:30-293^72.35%ID^E:2e-131^RecName: Full=Probable methylcrotonoyl-CoA carboxylase beta chain, mitochondrial;^Eukaryota; Metazoa; Ecdysozoa; Arthropoda; Hexapoda; Insecta; Pterygota; Neoptera; Endopterygota; Diptera; Brachycera; Muscomorpha; Ephydroidea; Drosophilidae; Drosophila; Sophophora	PF01039.17^Carboxyl_trans^Carboxyl transferase domain^45-264^E:9.9e-69	sigP:0.106^40^0.111^0.101	.	COG4799^carboxylase	GO:0005759^cellular_component^mitochondrial matrix`GO:0005524^molecular_function^ATP binding`GO:0004485^molecular_function^methylcrotonoyl-CoA carboxylase activity`GO:0006552^biological_process^leucine catabolic process`GO:0007563^biological_process^regulation of eclosion	GO:0016874^molecular_function^ligase activity
c5375_g2	c5375_g2_i1	cds.c5375_g2_i1|m.972	1-657[+]	sp|Q8T2J9|MCCB_DICDI^Q8T2J9^Q:4-219,H:331-546^75.46%ID^E:2e-119^RecName: Full=Methylcrotonoyl-CoA carboxylase beta chain, mitochondrial;^Eukaryota; Amoebozoa; Mycetozoa; Dictyosteliida; Dictyostelium	PF01039.17^Carboxyl_trans^Carboxyl transferase domain^3-217^E:3.3e-74	sigP:0.108^29^0.128^0.108	.	COG4799^carboxylase	GO:0005759^cellular_component^mitochondrial matrix`GO:0005524^molecular_function^ATP binding`GO:0004485^molecular_function^methylcrotonoyl-CoA carboxylase activity`GO:0006552^biological_process^leucine catabolic process	GO:0016874^molecular_function^ligase activity
c5376_g1	c5376_g1_i1	cds.c5376_g1_i1|m.973	2-523[+]	sp|Q6C0E6|CWC15_YARLI^Q6C0E6^Q:80-173,H:127-215^42.55%ID^E:4e-18^RecName: Full=Pre-mRNA-splicing factor CWC15;^Eukaryota; Fungi; Dikarya; Ascomycota; Saccharomycotina; Saccharomycetes; Saccharomycetales; Dipodascaceae; Yarrowia	PF04889.7^Cwf_Cwc_15^Cwf15/Cwc15 cell cycle control protein^12-173^E:3.7e-40	sigP:0.116^13^0.146^0.112	.	.	GO:0005634^cellular_component^nucleus`GO:0005681^cellular_component^spliceosomal complex`GO:0003723^molecular_function^RNA binding`GO:0000398^biological_process^mRNA splicing, via spliceosome	GO:0000398^biological_process^mRNA splicing, via spliceosome`GO:0005681^cellular_component^spliceosomal complex
c5377_g1	c5377_g1_i1	cds.c5377_g1_i1|m.974	1-1167[+]	sp|Q937L5|CPNB_COMTE^Q937L5^Q:4-378,H:167-540^40.27%ID^E:2e-98^RecName: Full=Cyclopentanone 1,2-monooxygenase;^Bacteria; Proteobacteria; Betaproteobacteria; Burkholderiales; Comamonadaceae; Comamonas	.	sigP:0.156^46^0.17^0.129	.	.	GO:0047799^molecular_function^cyclopentanone monooxygenase activity`GO:0033022^biological_process^cyclopentanol catabolic process	.
c5401_g1	c5401_g1_i1	cds.c5401_g1_i1|m.981	2-517[+]	sp|Q9FXM4|G6PI_ARALP^Q9FXM4^Q:1-172,H:370-541^98.26%ID^E:6e-120^RecName: Full=Glucose-6-phosphate isomerase, cytosolic;^Eukaryota; Viridiplantae; Streptophyta; Embryophyta; Tracheophyta; Spermatophyta; Magnoliophyta; eudicotyledons; Gunneridae; Pentapetalae; rosids; malvids; Brassicales; Brassicaceae; Camelineae; Arabidopsis	PF00342.14^PGI^Phosphoglucose isomerase^1-165^E:2.1e-72	sigP:0.119^46^0.117^0.104	.	COG0166^phosphohexose isomerase	GO:0005737^cellular_component^cytoplasm`GO:0004347^molecular_function^glucose-6-phosphate isomerase activity`GO:0006094^biological_process^gluconeogenesis`GO:0006096^biological_process^glycolytic process	GO:0004347^molecular_function^glucose-6-phosphate isomerase activity`GO:0006094^biological_process^gluconeogenesis`GO:0006096^biological_process^glycolytic process
c5420_g1	c5420_g1_i1	cds.c5420_g1_i1|m.986	1-1362[+]	sp|Q4WM08|CBHB_ASPFU^Q4WM08^Q:3-452,H:7-462^58.52%ID^E:0^RecName: Full=Probable 1,4-beta-D-glucan cellobiohydrolase B;^Eukaryota; Fungi; Dikarya; Ascomycota; Pezizomycotina; Eurotiomycetes; Eurotiomycetidae; Eurotiales; Aspergillaceae; Aspergillus	PF00840.15^Glyco_hydro_7^Glycosyl hydrolase family 7^24-452^E:8e-198	sigP:0.914^22^0.977^0.936	.	COG2730^Glycoside hydrolase Family 5	GO:0005576^cellular_component^extracellular region`GO:0008810^molecular_function^cellulase activity`GO:0016162^molecular_function^cellulose 1,4-beta-cellobiosidase activity`GO:0030248^molecular_function^cellulose binding`GO:0030245^biological_process^cellulose catabolic process	GO:0004553^molecular_function^hydrolase activity, hydrolyzing O-glycosyl compounds`GO:0005975^biological_process^carbohydrate metabolic process
c5434_g1	c5434_g1_i1	cds.c5434_g1_i1|m.993	50-700[+]	sp|P25269|TRBP2_ARATH^P25269^Q:1-217,H:1-222^88.79%ID^E:2e-128^RecName: Full=Tryptophan synthase beta chain 2, chloroplastic;^Eukaryota; Viridiplantae; Streptophyta; Embryophyta; Tracheophyta; Spermatophyta; Magnoliophyta; eudicotyledons; Gunneridae; Pentapetalae; rosids; malvids; Brassicales; Brassicaceae; Camelineae; Arabidopsis	PF00291.20^PALP^Pyridoxal-phosphate dependent enzyme^144-214^E:1.1e-16	sigP:0.179^18^0.292^0.149	.	COG0133^The beta subunit is responsible for the synthesis of L- tryptophan from indole and L-serine (By similarity)	GO:0009941^cellular_component^chloroplast envelope`GO:0009570^cellular_component^chloroplast stroma`GO:0004834^molecular_function^tryptophan synthase activity`GO:0000162^biological_process^tryptophan biosynthetic process	.
c5440_g1	c5440_g1_i1	cds.c5440_g1_i1|m.995	733-1392[+]	sp|Q9LND4|PPR14_ARATH^Q9LND4^Q:1-220,H:283-530^54.84%ID^E:1e-88^RecName: Full=Pentatricopeptide repeat-containing protein At1g06140, mitochondrial;^Eukaryota; Viridiplantae; Streptophyta; Embryophyta; Tracheophyta; Spermatophyta; Magnoliophyta; eudicotyledons; Gunneridae; Pentapetalae; rosids; malvids; Brassicales; Brassicaceae; Camelineae; Arabidopsis	PF01535.15^PPR^PPR repeat^1-23^E:0.013`PF13812.1^PPR_3^Pentatricopeptide repeat domain^31-62^E:0.031`PF13041.1^PPR_2^PPR repeat family^75-115^E:1.4e-07`PF01535.15^PPR^PPR repeat^76-98^E:0.00033`PF13812.1^PPR_3^Pentatricopeptide repeat domain^104-138^E:0.00049`PF01535.15^PPR^PPR repeat^105-133^E:0.0034`PF13812.1^PPR_3^Pentatricopeptide repeat domain^141-163^E:0.57`PF01535.15^PPR^PPR repeat^145-163…	sigP:0.253^11^0.693^0.438	.	.	GO:0005739^cellular_component^mitochondrion`GO:0080156^biological_process^mitochondrial mRNA modification	.
c5440_g1	c5440_g1_i1	cds.c5440_g1_i1|m.996	428-769[+]	sp|Q9LND4|PPR14_ARATH^Q9LND4^Q:1-99,H:181-279^44.44%ID^E:2e-18^RecName: Full=Pentatricopeptide repeat-containing protein At1g06140, mitochondrial;^Eukaryota; Viridiplantae; Streptophyta; Embryophyta; Tracheophyta; Spermatophyta; Magnoliophyta; eudicotyledons; Gunneridae; Pentapetalae; rosids; malvids; Brassicales; Brassicaceae; Camelineae; Arabidopsis	PF01535.15^PPR^PPR repeat^1-26^E:0.016`PF13812.1^PPR_3^Pentatricopeptide repeat domain^1-26^E:0.079`PF01535.15^PPR^PPR repeat^70-96^E:0.015	sigP:0.145^46^0.279^0.146	.	.	GO:0005739^cellular_component^mitochondrion`GO:0080156^biological_process^mitochondrial mRNA modification	.
c5462_g1	c5462_g1_i1	cds.c5462_g1_i1|m.1007	2-589[+]	sp|Q9LVC3|PUM12_ARATH^Q9LVC3^Q:1-195,H:402-596^66.15%ID^E:7e-84^RecName: Full=Pumilio homolog 12;^Eukaryota; Viridiplantae; Streptophyta; Embryophyta; Tracheophyta; Spermatophyta; Magnoliophyta; eudicotyledons; Gunneridae; Pentapetalae; rosids; malvids; Brassicales; Brassicaceae; Camelineae; Arabidopsis	PF00806.14^PUF^Pumilio-family RNA binding repeat^27-52^E:6.1e-08`PF00806.14^PUF^Pumilio-family RNA binding repeat^66-86^E:6.4e-05`PF00806.14^PUF^Pumilio-family RNA binding repeat^97-129^E:1.2e-05`PF00806.14^PUF^Pumilio-family RNA binding repeat^137-157^E:3.1e-05	sigP:0.125^30^0.142^0.124	.	COG5099^pumilio homolog	GO:0005737^cellular_component^cytoplasm`GO:0005634^cellular_component^nucleus`GO:0003723^molecular_function^RNA binding`GO:0006417^biological_process^regulation of translation	GO:0003723^molecular_function^RNA binding
c5467_g1	c5467_g1_i1	cds.c5467_g1_i1|m.1008	1-537[+]	sp|Q9FLF7|MYST1_ARATH^Q9FLF7^Q:11-179,H:60-221^50.29%ID^E:5e-50^RecName: Full=Probable MYST-like histone acetyltransferase 1;^Eukaryota; Viridiplantae; Streptophyta; Embryophyta; Tracheophyta; Spermatophyta; Magnoliophyta; eudicotyledons; Gunneridae; Pentapetalae; rosids; malvids; Brassicales; Brassicaceae; Camelineae; Arabidopsis	PF11717.3^Tudor-knot^RNA binding activity-knot of a chromodomain^11-66^E:2.1e-20	sigP:0.106^47^0.112^0.103	.	COG5027^histone acetyltransferase	GO:0005634^cellular_component^nucleus`GO:0004402^molecular_function^histone acetyltransferase activity`GO:0046872^molecular_function^metal ion binding`GO:0006281^biological_process^DNA repair`GO:0016573^biological_process^histone acetylation`GO:0006355^biological_process^regulation of transcription, DNA-templated`GO:0010224^biological_process^response to UV-B`GO:0006351^biological_process^transcr…	.
c5475_g1	c5475_g1_i1	cds.c5475_g1_i1|m.1009	2-625[+]	sp|Q9SK27|ENL1_ARATH^Q9SK27^Q:39-207,H:19-175^41.42%ID^E:8e-38^RecName: Full=Early nodulin-like protein 1;^Eukaryota; Viridiplantae; Streptophyta; Embryophyta; Tracheophyta; Spermatophyta; Magnoliophyta; eudicotyledons; Gunneridae; Pentapetalae; rosids; malvids; Brassicales; Brassicaceae; Camelineae; Arabidopsis	PF02298.12^Cu_bind_like^Plastocyanin-like domain^60-145^E:2.4e-25	sigP:0.344^49^0.423^0.297	ExpAA=21.98^PredHel=1^Topology=o189-206i	.	GO:0031225^cellular_component^anchored component of membrane`GO:0046658^cellular_component^anchored component of plasma membrane`GO:0005886^cellular_component^plasma membrane`GO:0009506^cellular_component^plasmodesma`GO:0005507^molecular_function^copper ion binding`GO:0009055^molecular_function^electron carrier activity	GO:0005507^molecular_function^copper ion binding`GO:0009055^molecular_function^electron carrier activity
c5500_g1	c5500_g1_i1	cds.c5500_g1_i1|m.1015	3-4127[+]	sp|Q55DQ2|ABCGB_DICDI^Q55DQ2^Q:2-1364,H:68-1432^39.13%ID^E:0^RecName: Full=ABC transporter G family member 11;^Eukaryota; Amoebozoa; Mycetozoa; Dictyosteliida; Dictyostelium	PF00005.22^ABC_tran^ABC transporter^79-237^E:6e-16`PF01061.19^ABC2_membrane^ABC-2 type transporter^404-613^E:1.8e-38`PF06422.7^PDR_CDR^CDR ABC transporter^625-723^E:3.9e-25`PF00005.22^ABC_tran^ABC transporter^767-917^E:7e-15`PF01061.19^ABC2_membrane^ABC-2 type transporter^1065-1273^E:1.8e-43	sigP:0.11^27^0.155^0.105	ExpAA=292.14^PredHel=13^Topology=o425-442i455-477o497-519i532-554o564-583i590-609o669-691i1083-1102o1117-1139i1159-1181o1196-1218i1231-1253o1349-1371i	COG1131^(ABC) transporter	GO:0016021^cellular_component^integral component of membrane`GO:0005524^molecular_function^ATP binding`GO:0042626^molecular_function^ATPase activity, coupled to transmembrane movement of substances`GO:0055085^biological_process^transmembrane transport`GO:0006810^biological_process^transport	GO:0005524^molecular_function^ATP binding`GO:0016887^molecular_function^ATPase activity`GO:0016020^cellular_component^membrane`GO:0042626^molecular_function^ATPase activity, coupled to transmembrane movement of substances`GO:0006810^biological_process^transport`GO:0016021^cellular_component^integral component of membrane
c5508_g1	c5508_g1_i1	cds.c5508_g1_i1|m.1017	3-728[+]	sp|P52578|IFRH_SOLTU^P52578^Q:19-238,H:6-239^28.45%ID^E:2e-09^RecName: Full=Isoflavone reductase homolog;^Eukaryota; Viridiplantae; Streptophyta; Embryophyta; Tracheophyta; Spermatophyta; Magnoliophyta; eudicotyledons; Gunneridae; Pentapetalae; asterids; lamiids; Solanales; Solanaceae; Solanoideae; Solaneae; Solanum	PF05368.8^NmrA^NmrA-like family^20-236^E:3.5e-25`PF13460.1^NAD_binding_10^NADH(P)-binding^20-175^E:1.2e-17`PF03435.13^Saccharop_dh^Saccharopine dehydrogenase^20-107^E:1.7e-06	sigP:0.118^19^0.157^0.122	.	.	GO:0005737^cellular_component^cytoplasm`GO:0016491^molecular_function^oxidoreductase activity	GO:0016491^molecular_function^oxidoreductase activity`GO:0055114^biological_process^oxidation-reduction process
c5517_g1	c5517_g1_i1	cds.c5517_g1_i1|m.1018	2-1603[+]	sp|Q8MZS4|PHYSA_PHYPO^Q8MZS4^Q:7-534,H:22-537^42.09%ID^E:4e-127^RecName: Full=Physarolisin;^Eukaryota; Amoebozoa; Mycetozoa; Myxogastria; Myxogastromycetidae; Physariida; Physaraceae; Physarum	PF09286.6^Pro-kuma_activ^Pro-kumamolisin, activation domain^7-148^E:8.2e-34	sigP:0.138^15^0.269^0.160	.	.	GO:0046872^molecular_function^metal ion binding`GO:0004252^molecular_function^serine-type endopeptidase activity	GO:0008236^molecular_function^serine-type peptidase activity
c5525_g1	c5525_g1_i1	cds.c5525_g1_i1|m.1021	1-636[+]	sp|Q6C4D4|DBP2_YARLI^Q6C4D4^Q:1-212,H:153-364^81.13%ID^E:1e-122^RecName: Full=ATP-dependent RNA helicase DBP2;^Eukaryota; Fungi; Dikarya; Ascomycota; Saccharomycotina; Saccharomycetes; Saccharomycetales; Dipodascaceae; Yarrowia	PF00270.24^DEAD^DEAD/DEAH box helicase^1-159^E:2.2e-41	sigP:0.127^29^0.173^0.119	.	COG0513^atp-dependent rna helicase	GO:0005737^cellular_component^cytoplasm`GO:0005634^cellular_component^nucleus`GO:0005524^molecular_function^ATP binding`GO:0008026^molecular_function^ATP-dependent helicase activity`GO:0003723^molecular_function^RNA binding`GO:0000184^biological_process^nuclear-transcribed mRNA catabolic process, nonsense-mediated decay`GO:0006364^biological_process^rRNA processing	GO:0003676^molecular_function^nucleic acid binding`GO:0005524^molecular_function^ATP binding
c5553_g1	c5553_g1_i1	cds.c5553_g1_i1|m.1026	3-575[+]	sp|Q9LUQ6|RL192_ARATH^Q9LUQ6^Q:4-176,H:1-173^68.79%ID^E:1e-84^RecName: Full=60S ribosomal protein L19-2;^Eukaryota; Viridiplantae; Streptophyta; Embryophyta; Tracheophyta; Spermatophyta; Magnoliophyta; eudicotyledons; Gunneridae; Pentapetalae; rosids; malvids; Brassicales; Brassicaceae; Camelineae; Arabidopsis	PF01280.15^Ribosomal_L19e^Ribosomal protein L19e^6-151^E:6.6e-62	sigP:0.135^12^0.202^0.140	.	COG2147^ribosomal protein L19	GO:0022625^cellular_component^cytosolic large ribosomal subunit`GO:0005886^cellular_component^plasma membrane`GO:0003735^molecular_function^structural constituent of ribosome`GO:0006412^biological_process^translation	GO:0003735^molecular_function^structural constituent of ribosome`GO:0006412^biological_process^translation`GO:0005622^cellular_component^intracellular`GO:0005840^cellular_component^ribosome
c5573_g1	c5573_g1_i1	cds.c5573_g1_i1|m.1030	3-1253[+]	sp|Q9P792|YN8B_SCHPO^Q9P792^Q:139-307,H:62-239^33.33%ID^E:4e-16^RecName: Full=ZZ-type zinc finger-containing protein P35G2.11c;^Eukaryota; Fungi; Dikarya; Ascomycota; Taphrinomycotina; Schizosaccharomycetes; Schizosaccharomycetales; Schizosaccharomycetaceae; Schizosaccharomyces	PF00569.12^ZZ^Zinc finger, ZZ type^138-175^E:1.2e-06`PF00569.12^ZZ^Zinc finger, ZZ type^205-247^E:3.4e-07	sigP:0.121^29^0.13^0.114	.	.	GO:0005794^cellular_component^Golgi apparatus`GO:0008270^molecular_function^zinc ion binding	GO:0008270^molecular_function^zinc ion binding
c5586_g1	c5586_g1_i1	cds.c5586_g1_i1|m.1034	196-1032[+]	sp|Q9C826|ABA2_ARATH^Q9C826^Q:14-277,H:16-284^70.26%ID^E:2e-132^RecName: Full=Xanthoxin dehydrogenase;^Eukaryota; Viridiplantae; Streptophyta; Embryophyta; Tracheophyta; Spermatophyta; Magnoliophyta; eudicotyledons; Gunneridae; Pentapetalae; rosids; malvids; Brassicales; Brassicaceae; Camelineae; Arabidopsis	PF00106.20^adh_short^short chain dehydrogenase^19-184^E:3.4e-29`PF08659.5^KR^KR domain^21-172^E:1.8e-09`PF13561.1^adh_short_C2^Enoyl-(Acyl carrier protein) reductase^28-268^E:7e-29	sigP:0.114^12^0.135^0.119	.	COG1028^short-chain dehydrogenase reductase	GO:0005829^cellular_component^cytosol`GO:0004022^molecular_function^alcohol dehydrogenase (NAD) activity`GO:0010301^molecular_function^xanthoxin dehydrogenase activity`GO:0009688^biological_process^abscisic acid biosynthetic process`GO:0006561^biological_process^proline biosynthetic process`GO:0010115^biological_process^regulation of abscisic acid biosynthetic process`GO:0009750^biological_proces…	GO:0016491^molecular_function^oxidoreductase activity`GO:0008152^biological_process^metabolic process
c5612_g1	c5612_g1_i1	cds.c5612_g1_i1|m.1042	2-547[+]	sp|O88413|TULP3_MOUSE^O88413^Q:7-181,H:284-460^47.75%ID^E:2e-51^RecName: Full=Tubby-related protein 3;^Eukaryota; Metazoa; Chordata; Craniata; Vertebrata; Euteleostomi; Mammalia; Eutheria; Euarchontoglires; Glires; Rodentia; Sciurognathi; Muroidea; Muridae; Murinae; Mus; Mus	PF01167.13^Tub^Tub family^5-175^E:1.4e-61	sigP:0.132^32^0.125^0.113	.	.	GO:0005930^cellular_component^axoneme`GO:0005929^cellular_component^cilium`GO:0005576^cellular_component^extracellular region`GO:0005634^cellular_component^nucleus`GO:0005886^cellular_component^plasma membrane`GO:0072372^cellular_component^primary cilium`GO:0035091^molecular_function^phosphatidylinositol binding`GO:0007420^biological_process^brain development`GO:0060434^biological_process^bronchu…	.
c5641_g2	c5641_g2_i1	cds.c5641_g2_i1|m.1050	3-677[+]	sp|Q96VA4|GLGB_ASPOR^Q96VA4^Q:1-225,H:241-465^85.78%ID^E:3e-137^RecName: Full=1,4-alpha-glucan-branching enzyme;^Eukaryota; Fungi; Dikarya; Ascomycota; Pezizomycotina; Eurotiomycetes; Eurotiomycetidae; Eurotiales; Aspergillaceae; Aspergillus	PF00128.19^Alpha-amylase^Alpha amylase, catalytic domain^1-42^E:1.5e-06	sigP:0.135^41^0.227^0.119	.	COG0296^Catalyzes the formation of the alpha-1,6-glucosidic linkages in glycogen by scission of a 1,4-alpha-linked oligosaccharide from growing alpha-1,4-glucan chains and the subsequent attachment of the oligosaccharide to the alpha-1,6 position (By similarity)	GO:0003844^molecular_function^1,4-alpha-glucan branching enzyme activity`GO:0043169^molecular_function^cation binding`GO:0004553^molecular_function^hydrolase activity, hydrolyzing O-glycosyl compounds`GO:0005978^biological_process^glycogen biosynthetic process	GO:0003824^molecular_function^catalytic activity`GO:0043169^molecular_function^cation binding`GO:0005975^biological_process^carbohydrate metabolic process
c5652_g2	c5652_g2_i1	cds.c5652_g2_i1|m.1053	2-2050[+]	sp|Q92IF9|Y461_RICCN^Q92IF9^Q:550-654,H:295-394^37.14%ID^E:2e-12^RecName: Full=Uncharacterized glycosyltransferase RC0461;^Bacteria; Proteobacteria; Alphaproteobacteria; Rickettsiales; Rickettsiaceae; Rickettsieae; Rickettsia; spotted fever group	PF13641.1^Glyco_tranf_2_3^Glycosyltransferase like family 2^548-667^E:6.4e-13`PF00535.21^Glycos_transf_2^Glycosyl transferase family 2^551-680^E:4.2e-30`PF10111.4^Glyco_tranf_2_2^Glycosyltransferase like family 2^566-654^E:5.2e-06	sigP:0.104^68^0.109^0.100	.	COG0463^Glycosyl transferase, family 2	GO:0016757^molecular_function^transferase activity, transferring glycosyl groups	.
c5654_g1	c5654_g1_i1	cds.c5654_g1_i1|m.1054	1-576[+]	sp|O00410|IPO5_HUMAN^O00410^Q:19-191,H:10-178^35.06%ID^E:2e-20^RecName: Full=Importin-5;^Eukaryota; Metazoa; Chordata; Craniata; Vertebrata; Euteleostomi; Mammalia; Eutheria; Euarchontoglires; Primates; Haplorrhini; Catarrhini; Hominidae; Homo	PF03810.14^IBN_N^Importin-beta N-terminal domain^38-107^E:0.00021	sigP:0.128^30^0.196^0.131	.	COG5215^Importin	GO:0005737^cellular_component^cytoplasm`GO:0005643^cellular_component^nuclear pore`GO:0005634^cellular_component^nucleus`GO:0005095^molecular_function^GTPase inhibitor activity`GO:0044822^molecular_function^poly(A) RNA binding`GO:0005515^molecular_function^protein binding`GO:0008565^molecular_function^protein transporter activity`GO:0008536^molecular_function^Ran GTPase binding`GO:0071230^biologi…	GO:0008536^molecular_function^Ran GTPase binding`GO:0006886^biological_process^intracellular protein transport
c5659_g1	c5659_g1_i1	cds.c5659_g1_i1|m.1056	3-1247[+]	sp|Q9D8N0|EF1G_MOUSE^Q9D8N0^Q:11-414,H:6-437^43.02%ID^E:4e-107^RecName: Full=Elongation factor 1-gamma;^Eukaryota; Metazoa; Chordata; Craniata; Vertebrata; Euteleostomi; Mammalia; Eutheria; Euarchontoglires; Glires; Rodentia; Sciurognathi; Muroidea; Muridae; Murinae; Mus; Mus	PF02798.15^GST_N^Glutathione S-transferase, N-terminal domain^10-81^E:4.3e-16`PF13417.1^GST_N_3^Glutathione S-transferase, N-terminal domain^11-84^E:4.7e-11`PF13409.1^GST_N_2^Glutathione S-transferase, N-terminal domain^18-81^E:2.3e-08`PF14497.1^GST_C_3^Glutathione S-transferase, C-terminal domain^90-196^E:1.2e-06`PF00043.20^GST_C^Glutathione S-transferase, C-terminal domain^113-200^E:9.9e-13`PF0…	sigP:0.114^37^0.151^0.115	.	COG0625^glutathione s-transferase	GO:0005853^cellular_component^eukaryotic translation elongation factor 1 complex`GO:0003746^molecular_function^translation elongation factor activity`GO:0009615^biological_process^response to virus	GO:0005515^molecular_function^protein binding`GO:0003746^molecular_function^translation elongation factor activity`GO:0006414^biological_process^translational elongation
c5684_g1	c5684_g1_i1	cds.c5684_g1_i1|m.1064	162-1736[+]	sp|O81117|C94A1_VICSA^O81117^Q:38-523,H:47-512^46.44%ID^E:2e-148^RecName: Full=Cytochrome P450 94A1;^Eukaryota; Viridiplantae; Streptophyta; Embryophyta; Tracheophyta; Spermatophyta; Magnoliophyta; eudicotyledons; Gunneridae; Pentapetalae; rosids; fabids; Fabales; Fabaceae; Papilionoideae; Fabeae; Vicia	PF00067.17^p450^Cytochrome P450^37-507^E:4.6e-61	sigP:0.581^31^0.953^0.726	ExpAA=28.48^PredHel=1^Topology=i7-26o	.	GO:0005789^cellular_component^endoplasmic reticulum membrane`GO:0016021^cellular_component^integral component of membrane`GO:0020037^molecular_function^heme binding`GO:0005506^molecular_function^iron ion binding`GO:0004497^molecular_function^monooxygenase activity`GO:0016705^molecular_function^oxidoreductase activity, acting on paired donors, with incorporation or reduction of molecular oxygen	GO:0005506^molecular_function^iron ion binding`GO:0016705^molecular_function^oxidoreductase activity, acting on paired donors, with incorporation or reduction of molecular oxygen`GO:0020037^molecular_function^heme binding`GO:0055114^biological_process^oxidation-reduction process
c5702_g1	c5702_g1_i1	cds.c5702_g1_i1|m.1071	2-547[+]	sp|P35084|RPB1_DICDI^P35084^Q:1-182,H:883-1077^45.13%ID^E:3e-46^RecName: Full=DNA-directed RNA polymerase II subunit rpb1;^Eukaryota; Amoebozoa; Mycetozoa; Dictyosteliida; Dictyostelium	PF04992.9^RNA_pol_Rpb1_6^RNA polymerase Rpb1, domain 6^1-180^E:2.2e-67	sigP:0.105^51^0.112^0.100	.	COG0086^DNA-dependent RNA polymerase catalyzes the transcription of DNA into RNA using the four ribonucleoside triphosphates as substrates (By similarity)	GO:0005665^cellular_component^DNA-directed RNA polymerase II, core complex`GO:0005634^cellular_component^nucleus`GO:0003677^molecular_function^DNA binding`GO:0003899^molecular_function^DNA-directed RNA polymerase activity`GO:0046872^molecular_function^metal ion binding`GO:0006355^biological_process^regulation of transcription, DNA-templated`GO:0006366^biological_process^transcription from RNA pol…	GO:0003677^molecular_function^DNA binding`GO:0003899^molecular_function^DNA-directed RNA polymerase activity`GO:0006351^biological_process^transcription, DNA-templated
c5766_g1	c5766_g1_i1	cds.c5766_g1_i1|m.1080	1-522[+]	sp|A5HZE1|SYN_CLOBH^A5HZE1^Q:41-169,H:293-413^51.88%ID^E:8e-33^RecName: Full=Asparagine--tRNA ligase;^Bacteria; Firmicutes; Clostridia; Clostridiales; Clostridiaceae; Clostridium	PF00152.15^tRNA-synt_2^tRNA synthetases class II (D, K and N)^44-172^E:2.3e-14	sigP:0.107^40^0.116^0.103	.	COG0017^asparaginyl-tRNA synthetase	GO:0005737^cellular_component^cytoplasm`GO:0004816^molecular_function^asparagine-tRNA ligase activity`GO:0005524^molecular_function^ATP binding`GO:0003676^molecular_function^nucleic acid binding`GO:0006421^biological_process^asparaginyl-tRNA aminoacylation	GO:0000166^molecular_function^nucleotide binding`GO:0004812^molecular_function^aminoacyl-tRNA ligase activity`GO:0005524^molecular_function^ATP binding`GO:0006418^biological_process^tRNA aminoacylation for protein translation
c5780_g1	c5780_g1_i1	cds.c5780_g1_i1|m.1081	3-1652[+]	sp|Q64FP0|RDRP_WCCVB^Q64FP0^Q:76-531,H:68-547^30.44%ID^E:4e-58^RecName: Full=RNA-directed RNA polymerase;^Viruses; dsRNA viruses; Partitiviridae; Alphacryptovirus	PF00680.15^RdRP_1^RNA dependent RNA polymerase^267-471^E:7.6e-05`PF02123.11^RdRP_4^Viral RNA-directed RNA-polymerase^273-463^E:2.8e-07	sigP:0.193^19^0.28^0.197	.	.	GO:0000166^molecular_function^nucleotide binding`GO:0003723^molecular_function^RNA binding`GO:0003968^molecular_function^RNA-directed RNA polymerase activity`GO:0006351^biological_process^transcription, DNA-templated	GO:0003723^molecular_function^RNA binding`GO:0003968^molecular_function^RNA-directed RNA polymerase activity`GO:0006351^biological_process^transcription, DNA-templated
c5831_g1	c5831_g1_i1	cds.c5831_g1_i1|m.1090	2-841[+]	sp|A1YER2|HTAI2_GORGO^A1YER2^Q:61-217,H:22-170^40.13%ID^E:4e-33^RecName: Full=Oxidoreductase HTATIP2;^Eukaryota; Metazoa; Chordata; Craniata; Vertebrata; Euteleostomi; Mammalia; Eutheria; Euarchontoglires; Primates; Haplorrhini; Catarrhini; Hominidae; Gorilla	PF01118.19^Semialdhyde_dh^Semialdehyde dehydrogenase, NAD binding domain^59-140^E:7.2e-06`PF01370.16^Epimerase^NAD dependent epimerase/dehydratase family^60-180^E:2.2e-08`PF13460.1^NAD_binding_10^NADH(P)-binding^61-220^E:1.6e-14`PF05368.8^NmrA^NmrA-like family^61-186^E:1.2e-06	sigP:0.671^23^0.98^0.800	.	.	GO:0005737^cellular_component^cytoplasm`GO:0005635^cellular_component^nuclear envelope`GO:0016491^molecular_function^oxidoreductase activity`GO:0001525^biological_process^angiogenesis`GO:0006915^biological_process^apoptotic process`GO:0030154^biological_process^cell differentiation`GO:0051170^biological_process^nuclear import`GO:0045765^biological_process^regulation of angiogenesis	GO:0016620^molecular_function^oxidoreductase activity, acting on the aldehyde or oxo group of donors, NAD or NADP as acceptor`GO:0051287^molecular_function^NAD binding`GO:0055114^biological_process^oxidation-reduction process`GO:0003824^molecular_function^catalytic activity`GO:0050662^molecular_function^coenzyme binding`GO:0044237^biological_process^cellular metabolic process
c5833_g1	c5833_g1_i1	cds.c5833_g1_i1|m.1091	3-536[+]	sp|Q8UH55|BETA_AGRT5^Q8UH55^Q:3-178,H:90-245^30.9%ID^E:4e-11^RecName: Full=Oxygen-dependent choline dehydrogenase;^Bacteria; Proteobacteria; Alphaproteobacteria; Rhizobiales; Rhizobiaceae; Rhizobium/Agrobacterium group; Agrobacterium; Agrobacterium tumefaciens complex	PF00732.14^GMC_oxred_N^GMC oxidoreductase^3-176^E:5.3e-13	sigP:0.107^11^0.124^0.104	.	COG2303^oxidoreductase	GO:0008802^molecular_function^betaine-aldehyde dehydrogenase activity`GO:0008812^molecular_function^choline dehydrogenase activity`GO:0050660^molecular_function^flavin adenine dinucleotide binding`GO:0019285^biological_process^glycine betaine biosynthetic process from choline	GO:0016614^molecular_function^oxidoreductase activity, acting on CH-OH group of donors`GO:0050660^molecular_function^flavin adenine dinucleotide binding`GO:0055114^biological_process^oxidation-reduction process
c5837_g1	c5837_g1_i1	cds.c5837_g1_i1|m.1093	3-986[+]	sp|Q54MG7|PARK7_DICDI^Q54MG7^Q:73-209,H:5-137^31.39%ID^E:4e-08^RecName: Full=Protein DJ-1;^Eukaryota; Amoebozoa; Mycetozoa; Dictyosteliida; Dictyostelium	PF13278.1^DUF4066^Putative amidotransferase^78-223^E:1.3e-21	sigP:0.152^21^0.217^0.163	.	COG0693^PfpI family	.	.
c5847_g1	c5847_g1_i1	cds.c5847_g1_i1|m.1098	125-613[+]	sp|Q04832|HEXP_LEIMA^Q04832^Q:4-154,H:99-240^39.87%ID^E:6e-25^RecName: Full=DNA-binding protein HEXBP;^Eukaryota; Euglenozoa; Kinetoplastida; Trypanosomatidae; Leishmaniinae; Leishmania	PF00098.18^zf-CCHC^Zinc knuckle^3-18^E:7.9e-09`PF13917.1^zf-CCHC_3^Zinc knuckle^3-23^E:0.028`PF14392.1^zf-CCHC_4^Zinc knuckle^4-19^E:1.2`PF00098.18^zf-CCHC^Zinc knuckle^45-61^E:1.1e-07`PF14392.1^zf-CCHC_4^Zinc knuckle^46-60^E:0.51`PF00098.18^zf-CCHC^Zinc knuckle^88-105^E:2e-07`PF14392.1^zf-CCHC_4^Zinc knuckle^89-104^E:0.072`PF13917.1^zf-CCHC_3^Zinc knuckle^89-111^E:0.24`PF00098.18^zf-CCHC^Zinc kn…	sigP:0.11^37^0.125^0.107	.	.	GO:0005634^cellular_component^nucleus`GO:0003677^molecular_function^DNA binding`GO:0008270^molecular_function^zinc ion binding	GO:0003676^molecular_function^nucleic acid binding`GO:0008270^molecular_function^zinc ion binding
c5854_g1	c5854_g1_i1	cds.c5854_g1_i1|m.1100	2-850[+]	sp|P19889|RLA0_DROME^P19889^Q:1-282,H:33-317^78.25%ID^E:3e-147^RecName: Full=60S acidic ribosomal protein P0;^Eukaryota; Metazoa; Ecdysozoa; Arthropoda; Hexapoda; Insecta; Pterygota; Neoptera; Endopterygota; Diptera; Brachycera; Muscomorpha; Ephydroidea; Drosophilidae; Drosophila; Sophophora	PF00466.15^Ribosomal_L10^Ribosomal protein L10^1-73^E:1.4e-15`PF00428.14^Ribosomal_60s^60s Acidic ribosomal protein^199-281^E:4.9e-21	sigP:0.136^11^0.32^0.179	.	COG0244^50s ribosomal protein L10	GO:0005634^cellular_component^nucleus`GO:0005840^cellular_component^ribosome`GO:0003906^molecular_function^DNA-(apurinic or apyrimidinic site) lyase activity`GO:0003735^molecular_function^structural constituent of ribosome`GO:0006281^biological_process^DNA repair`GO:0042254^biological_process^ribosome biogenesis`GO:0006414^biological_process^translational elongation	GO:0042254^biological_process^ribosome biogenesis`GO:0005622^cellular_component^intracellular`GO:0003735^molecular_function^structural constituent of ribosome`GO:0006414^biological_process^translational elongation`GO:0005840^cellular_component^ribosome
c5878_g1	c5878_g1_i1	cds.c5878_g1_i1|m.1104	2-919[+]	sp|Q9MA93|GRDH2_ARATH^Q9MA93^Q:17-305,H:1-289^97.58%ID^E:0^RecName: Full=Glucose and ribitol dehydrogenase homolog 2;^Eukaryota; Viridiplantae; Streptophyta; Embryophyta; Tracheophyta; Spermatophyta; Magnoliophyta; eudicotyledons; Gunneridae; Pentapetalae; rosids; malvids; Brassicales; Brassicaceae; Camelineae; Arabidopsis	PF00106.20^adh_short^short chain dehydrogenase^56-227^E:6.4e-25`PF08659.5^KR^KR domain^58-213^E:1.2e-07`PF01370.16^Epimerase^NAD dependent epimerase/dehydratase family^58-203^E:2.5e-05`PF13561.1^adh_short_C2^Enoyl-(Acyl carrier protein) reductase^64-301^E:3e-30	sigP:0.107^11^0.123^0.105	.	COG1028^short-chain dehydrogenase reductase	GO:0016491^molecular_function^oxidoreductase activity	GO:0016491^molecular_function^oxidoreductase activity`GO:0008152^biological_process^metabolic process`GO:0003824^molecular_function^catalytic activity`GO:0050662^molecular_function^coenzyme binding`GO:0044237^biological_process^cellular metabolic process
c5907_g1	c5907_g1_i1	cds.c5907_g1_i1|m.1107	2-520[+]	sp|Q6QNM1|KC1_TOXGO^Q6QNM1^Q:1-93,H:204-296^64.52%ID^E:4e-41^RecName: Full=Casein kinase I;^Eukaryota; Alveolata; Apicomplexa; Conoidasida; Coccidia; Eucoccidiorida; Eimeriorina; Sarcocystidae; Toxoplasma	.	sigP:0.118^16^0.127^0.108	.	.	GO:0005524^molecular_function^ATP binding`GO:0004674^molecular_function^protein serine/threonine kinase activity	.
c5949_g2	c5949_g2_i1	cds.c5949_g2_i1|m.1116	3-770[+]	sp|A0QJI1|SERB_MYCA1^A0QJI1^Q:11-244,H:2-214^27.73%ID^E:8e-11^RecName: Full=Phosphoserine phosphatase;^Bacteria; Actinobacteria; Actinobacteridae; Actinomycetales; Corynebacterineae; Mycobacteriaceae; Mycobacterium; Mycobacterium avium complex (MAC)	.	sigP:0.195^33^0.213^0.161	.	COG3830^UPF0237 protein	GO:0016597^molecular_function^amino acid binding`GO:0000287^molecular_function^magnesium ion binding`GO:0004647^molecular_function^phosphoserine phosphatase activity`GO:0006564^biological_process^L-serine biosynthetic process	.
c5952_g1	c5952_g1_i1	cds.c5952_g1_i1|m.1118	2-487[+]	sp|Q8KHE4|REBG_NOCAE^Q8KHE4^Q:1-149,H:267-410^42.95%ID^E:9e-28^RecName: Full=4'-demethylrebeccamycin synthase;^Bacteria; Actinobacteria; Actinobacteridae; Actinomycetales; Pseudonocardineae; Pseudonocardiaceae; Lechevalieria	PF00201.13^UDPGT^UDP-glucoronosyl and UDP-glucosyl transferase^45-135^E:2.3e-11	sigP:0.16^20^0.24^0.139	.	.	GO:0016829^molecular_function^lyase activity`GO:0016758^molecular_function^transferase activity, transferring hexosyl groups`GO:0016999^biological_process^antibiotic metabolic process`GO:0030259^biological_process^lipid glycosylation	GO:0016758^molecular_function^transferase activity, transferring hexosyl groups`GO:0008152^biological_process^metabolic process
c5963_g2	c5963_g2_i1	cds.c5963_g2_i1|m.1119	2-862[+]	sp|O62619|KPYK_DROME^O62619^Q:1-287,H:206-491^84.32%ID^E:1e-164^RecName: Full=Pyruvate kinase;^Eukaryota; Metazoa; Ecdysozoa; Arthropoda; Hexapoda; Insecta; Pterygota; Neoptera; Endopterygota; Diptera; Brachycera; Muscomorpha; Ephydroidea; Drosophilidae; Drosophila; Sophophora	PF00224.16^PK^Pyruvate kinase, barrel domain^1-193^E:5.2e-102`PF02887.11^PK_C^Pyruvate kinase, alpha/beta domain^208-275^E:1.3e-18	sigP:0.15^49^0.133^0.121	.	COG0469^Pyruvate kinase	GO:0005829^cellular_component^cytosol`GO:0005811^cellular_component^lipid particle`GO:0005524^molecular_function^ATP binding`GO:0000287^molecular_function^magnesium ion binding`GO:0030955^molecular_function^potassium ion binding`GO:0004743^molecular_function^pyruvate kinase activity`GO:0006096^biological_process^glycolytic process	GO:0000287^molecular_function^magnesium ion binding`GO:0004743^molecular_function^pyruvate kinase activity`GO:0030955^molecular_function^potassium ion binding`GO:0006096^biological_process^glycolytic process
c6007_g1	c6007_g1_i1	cds.c6007_g1_i1|m.1122	2-832[+]	sp|P87262|RL34A_YEAST^P87262^Q:3-108,H:1-106^58.49%ID^E:1e-34^RecName: Full=60S ribosomal protein L34-A;^Eukaryota; Fungi; Dikarya; Ascomycota; Saccharomycotina; Saccharomycetes; Saccharomycetales; Saccharomycetaceae; Saccharomyces	PF01199.13^Ribosomal_L34e^Ribosomal protein L34e^3-96^E:1.6e-36	sigP:0.103^51^0.105^0.099	.	COG2174^(ribosomal) protein	GO:0030687^cellular_component^preribosome, large subunit precursor`GO:0005840^cellular_component^ribosome`GO:0003735^molecular_function^structural constituent of ribosome`GO:0002181^biological_process^cytoplasmic translation`GO:0042254^biological_process^ribosome biogenesis	GO:0003735^molecular_function^structural constituent of ribosome`GO:0006412^biological_process^translation`GO:0005622^cellular_component^intracellular`GO:0005840^cellular_component^ribosome
c6011_g1	c6011_g1_i1	cds.c6011_g1_i1|m.1124	2-562[+]	sp|Q23628|LON3_CAEEL^Q23628^Q:1-149,H:158-306^56.38%ID^E:6e-34^RecName: Full=Cuticle collagen lon-3;^Eukaryota; Metazoa; Ecdysozoa; Nematoda; Chromadorea; Rhabditida; Rhabditoidea; Rhabditidae; Peloderinae; Caenorhabditis	PF01391.13^Collagen^Collagen triple helix repeat (20 copies)^16-72^E:4.3e-10`PF01391.13^Collagen^Collagen triple helix repeat (20 copies)^84-138^E:2e-10	sigP:0.11^23^0.115^0.107	.	.	GO:0060107^cellular_component^annuli extracellular matrix`GO:0005581^cellular_component^collagen trimer`GO:0060102^cellular_component^collagen and cuticulin-based cuticle extracellular matrix`GO:0042329^molecular_function^structural constituent of collagen and cuticulin-based cuticle`GO:0010171^biological_process^body morphogenesis`GO:0040015^biological_process^negative regulation of multicellula…	.
c6030_g1	c6030_g1_i1	cds.c6030_g1_i1|m.1127	1-837[+]	sp|P35685|RL7A_ORYSJ^P35685^Q:23-275,H:2-256^57.98%ID^E:4e-96^RecName: Full=60S ribosomal protein L7a;^Eukaryota; Viridiplantae; Streptophyta; Embryophyta; Tracheophyta; Spermatophyta; Magnoliophyta; Liliopsida; Poales; Poaceae; BEP clade; Ehrhartoideae; Oryzeae; Oryza	PF01248.21^Ribosomal_L7Ae^Ribosomal protein L7Ae/L30e/S12e/Gadd45 family^134-227^E:1.1e-22	sigP:0.105^33^0.112^0.103	.	COG1358^(ribosomal) protein	GO:0022625^cellular_component^cytosolic large ribosomal subunit`GO:0005774^cellular_component^vacuolar membrane`GO:0042254^biological_process^ribosome biogenesis	.
c6037_g1	c6037_g1_i1	cds.c6037_g1_i1|m.1128	2-604[+]	sp|P42620|YQJG_ECOLI^P42620^Q:1-195,H:130-323^56.41%ID^E:8e-76^RecName: Full=Glutathionyl-hydroquinone reductase YqjG;^Bacteria; Proteobacteria; Gammaproteobacteria; Enterobacteriales; Enterobacteriaceae; Escherichia	PF13409.1^GST_N_2^Glutathione S-transferase, N-terminal domain^2-30^E:7.1e-09`PF00043.20^GST_C^Glutathione S-transferase, C-terminal domain^71-152^E:1.2e-06`PF13410.1^GST_C_2^Glutathione S-transferase, C-terminal domain^78-147^E:1.9e-11	sigP:0.105^67^0.113^0.101	.	COG0435^glutathione Stransferase	GO:0016491^molecular_function^oxidoreductase activity	GO:0005515^molecular_function^protein binding
c6044_g1	c6044_g1_i1	cds.c6044_g1_i1|m.1129	2-586[+]	sp|Q8GWK2|AP2L4_ARATH^Q8GWK2^Q:1-194,H:236-428^88.14%ID^E:1e-101^RecName: Full=AP2-like ethylene-responsive transcription factor At2g41710;^Eukaryota; Viridiplantae; Streptophyta; Embryophyta; Tracheophyta; Spermatophyta; Magnoliophyta; eudicotyledons; Gunneridae; Pentapetalae; rosids; malvids; Brassicales; Brassicaceae; Camelineae; Arabidopsis	.	sigP:0.104^49^0.11^0.101	.	.	GO:0005634^cellular_component^nucleus`GO:0003677^molecular_function^DNA binding`GO:0003700^molecular_function^sequence-specific DNA binding transcription factor activity`GO:0009873^biological_process^ethylene-activated signaling pathway`GO:0006351^biological_process^transcription, DNA-templated	.
c6054_g1	c6054_g1_i1	cds.c6054_g1_i1|m.1130	44-640[+]	sp|Q94624|RS6_MANSE^Q94624^Q:1-191,H:1-194^84.02%ID^E:3e-118^RecName: Full=40S ribosomal protein S6;^Eukaryota; Metazoa; Ecdysozoa; Arthropoda; Hexapoda; Insecta; Pterygota; Neoptera; Endopterygota; Lepidoptera; Glossata; Ditrysia; Bombycoidea; Sphingidae; Sphinginae; Sphingini; Manduca	PF01092.14^Ribosomal_S6e^Ribosomal protein S6e^1-126^E:4.4e-64	sigP:0.115^11^0.139^0.112	.	.	GO:0005840^cellular_component^ribosome`GO:0003735^molecular_function^structural constituent of ribosome`GO:0006412^biological_process^translation	GO:0003735^molecular_function^structural constituent of ribosome`GO:0006412^biological_process^translation`GO:0005622^cellular_component^intracellular`GO:0005840^cellular_component^ribosome
c6069_g1	c6069_g1_i1	cds.c6069_g1_i1|m.1131	1-510[+]	sp|Q9WYG0|Y325_THEMA^Q9WYG0^Q:1-170,H:6-167^40%ID^E:1e-23^RecName: Full=Uncharacterized oxidoreductase TM_0325;^Bacteria; Thermotogae; Thermotogales; Thermotogaceae; Thermotoga	PF00106.20^adh_short^short chain dehydrogenase^2-169^E:8.5e-24`PF13561.1^adh_short_C2^Enoyl-(Acyl carrier protein) reductase^7-170^E:6.7e-13`PF08659.5^KR^KR domain^41-161^E:5.4e-07	sigP:0.142^20^0.165^0.132	.	COG1028^short-chain dehydrogenase reductase	GO:0016491^molecular_function^oxidoreductase activity	GO:0016491^molecular_function^oxidoreductase activity`GO:0008152^biological_process^metabolic process
c6073_g1	c6073_g1_i1	cds.c6073_g1_i1|m.1133	2-631[+]	sp|O14254|IDHP_SCHPO^O14254^Q:32-209,H:25-204^67.78%ID^E:2e-87^RecName: Full=Probable isocitrate dehydrogenase [NADP], mitochondrial;^Eukaryota; Fungi; Dikarya; Ascomycota; Taphrinomycotina; Schizosaccharomycetes; Schizosaccharomycetales; Schizosaccharomycetaceae; Schizosaccharomyces	PF00180.15^Iso_dh^Isocitrate/isopropylmalate dehydrogenase^44-186^E:1.4e-22	sigP:0.122^24^0.157^0.127	.	COG0538^isocitrate dehydrogenase (NADp)	GO:0005737^cellular_component^cytoplasm`GO:0005739^cellular_component^mitochondrion`GO:0004450^molecular_function^isocitrate dehydrogenase (NADP+) activity`GO:0000287^molecular_function^magnesium ion binding`GO:0051287^molecular_function^NAD binding`GO:0006537^biological_process^glutamate biosynthetic process`GO:0006102^biological_process^isocitrate metabolic process`GO:0006740^biological_process…	GO:0016616^molecular_function^oxidoreductase activity, acting on the CH-OH group of donors, NAD or NADP as acceptor`GO:0055114^biological_process^oxidation-reduction process
c6081_g1	c6081_g1_i1	cds.c6081_g1_i1|m.1136	3-587[+]	sp|P00720|ENLYS_BPT4^P00720^Q:44-193,H:8-156^27.95%ID^E:8e-10^RecName: Full=Endolysin;^Viruses; dsDNA viruses, no RNA stage; Caudovirales; Myoviridae; Tevenvirinae; T4likevirus	PF00959.14^Phage_lysozyme^Phage lysozyme^60-183^E:5.4e-11	sigP:0.108^34^0.126^0.108	.	.	GO:0003796^molecular_function^lysozyme activity`GO:0016998^biological_process^cell wall macromolecule catabolic process`GO:0019835^biological_process^cytolysis`GO:0042742^biological_process^defense response to bacterium`GO:0009253^biological_process^peptidoglycan catabolic process	GO:0003796^molecular_function^lysozyme activity`GO:0009253^biological_process^peptidoglycan catabolic process`GO:0016998^biological_process^cell wall macromolecule catabolic process
c6102_g1	c6102_g1_i1	cds.c6102_g1_i1|m.1141	83-607[+]	sp|Q99P72|RTN4_MOUSE^Q99P72^Q:22-168,H:975-1121^56.46%ID^E:5e-52^RecName: Full=Reticulon-4;^Eukaryota; Metazoa; Chordata; Craniata; Vertebrata; Euteleostomi; Mammalia; Eutheria; Euarchontoglires; Glires; Rodentia; Sciurognathi; Muroidea; Muridae; Murinae; Mus; Mus	PF02453.12^Reticulon^Reticulon^22-168^E:1.2e-46	sigP:0.101^30^0.144^0.098	ExpAA=49.20^PredHel=2^Topology=i36-58o144-166i	.	GO:0042995^cellular_component^cell projection`GO:0005783^cellular_component^endoplasmic reticulum`GO:0030176^cellular_component^integral component of endoplasmic reticulum membrane`GO:0043025^cellular_component^neuronal cell body`GO:0005635^cellular_component^nuclear envelope`GO:0005515^molecular_function^protein binding`GO:0001525^biological_process^angiogenesis`GO:0007413^biological_process^axo…	.
c6102_g1	c6102_g1_i2	cds.c6102_g1_i2|m.1142	1-507[+]	sp|Q99P72|RTN4_MOUSE^Q99P72^Q:16-162,H:975-1121^56.46%ID^E:4e-52^RecName: Full=Reticulon-4;^Eukaryota; Metazoa; Chordata; Craniata; Vertebrata; Euteleostomi; Mammalia; Eutheria; Euarchontoglires; Glires; Rodentia; Sciurognathi; Muroidea; Muridae; Murinae; Mus; Mus	PF02453.12^Reticulon^Reticulon^16-162^E:1.1e-46	sigP:0.102^30^0.123^0.096	ExpAA=50.74^PredHel=2^Topology=i30-52o138-160i	.	GO:0042995^cellular_component^cell projection`GO:0005783^cellular_component^endoplasmic reticulum`GO:0030176^cellular_component^integral component of endoplasmic reticulum membrane`GO:0043025^cellular_component^neuronal cell body`GO:0005635^cellular_component^nuclear envelope`GO:0005515^molecular_function^protein binding`GO:0001525^biological_process^angiogenesis`GO:0007413^biological_process^axo…	.
c6116_g1	c6116_g1_i1	cds.c6116_g1_i1|m.1146	2-1204[+]	sp|Q23551|UNC22_CAEEL^Q23551^Q:2-400,H:2299-2695^51.88%ID^E:3e-125^RecName: Full=Twitchin;^Eukaryota; Metazoa; Ecdysozoa; Nematoda; Chromadorea; Rhabditida; Rhabditoidea; Rhabditidae; Peloderinae; Caenorhabditis	PF00041.16^fn3^Fibronectin type III domain^2-75^E:1.1e-13`PF07679.11^I-set^Immunoglobulin I-set domain^95-180^E:2.9e-18`PF00041.16^fn3^Fibronectin type III domain^186-267^E:1.7e-13`PF00041.16^fn3^Fibronectin type III domain^286-369^E:4.7e-19	sigP:0.106^43^0.12^0.103	.	COG0515^Serine Threonine protein kinase	GO:0031672^cellular_component^A band`GO:0005524^molecular_function^ATP binding`GO:0046872^molecular_function^metal ion binding`GO:0004674^molecular_function^protein serine/threonine kinase activity`GO:0018105^biological_process^peptidyl-serine phosphorylation`GO:0018107^biological_process^peptidyl-threonine phosphorylation	GO:0005515^molecular_function^protein binding
c6133_g1	c6133_g1_i1	cds.c6133_g1_i1|m.1149	35-523[+]	sp|Q8H0M1|QORH_SPIOL^Q8H0M1^Q:10-163,H:16-171^41.88%ID^E:4e-25^RecName: Full=Quinone-oxidoreductase homolog, chloroplastic;^Eukaryota; Viridiplantae; Streptophyta; Embryophyta; Tracheophyta; Spermatophyta; Magnoliophyta; eudicotyledons; Gunneridae; Pentapetalae; Caryophyllales; Amaranthaceae; Chenopodioideae; Anserineae; Spinacia	PF08240.7^ADH_N^Alcohol dehydrogenase GroES-like domain^28-95^E:1.3e-09	sigP:0.11^21^0.118^0.104	.	.	GO:0009706^cellular_component^chloroplast inner membrane`GO:0016491^molecular_function^oxidoreductase activity`GO:0008270^molecular_function^zinc ion binding	GO:0016491^molecular_function^oxidoreductase activity`GO:0055114^biological_process^oxidation-reduction process
c6145_g1	c6145_g1_i1	cds.c6145_g1_i1|m.1150	1-2139[+]	sp|Q56078|BGLX_SALTY^Q56078^Q:36-700,H:84-754^34.81%ID^E:2e-118^RecName: Full=Periplasmic beta-glucosidase;^Bacteria; Proteobacteria; Gammaproteobacteria; Enterobacteriales; Enterobacteriaceae; Salmonella	PF00933.16^Glyco_hydro_3^Glycosyl hydrolase family 3 N terminal domain^43-306^E:5.4e-72`PF01915.17^Glyco_hydro_3_C^Glycosyl hydrolase family 3 C-terminal domain^347-596^E:3.7e-54`PF14310.1^Fn3-like^Fibronectin type III-like domain^632-700^E:3.5e-19	sigP:0.111^26^0.137^0.103	.	COG1472^hydrolase family 3	GO:0042597^cellular_component^periplasmic space`GO:0008422^molecular_function^beta-glucosidase activity`GO:0005975^biological_process^carbohydrate metabolic process	GO:0004553^molecular_function^hydrolase activity, hydrolyzing O-glycosyl compounds`GO:0005975^biological_process^carbohydrate metabolic process
c6171_g1	c6171_g1_i1	cds.c6171_g1_i1|m.1162	2-511[+]	sp|Q5RE79|ODPB_PONAB^Q5RE79^Q:2-170,H:15-181^82.25%ID^E:3e-99^RecName: Full=Pyruvate dehydrogenase E1 component subunit beta, mitochondrial;^Eukaryota; Metazoa; Chordata; Craniata; Vertebrata; Euteleostomi; Mammalia; Eutheria; Euarchontoglires; Primates; Haplorrhini; Catarrhini; Hominidae; Pongo	PF02779.19^Transket_pyr^Transketolase, pyrimidine binding domain^21-169^E:1.5e-41	sigP:0.134^19^0.191^0.134	.	.	GO:0005759^cellular_component^mitochondrial matrix`GO:0045254^cellular_component^pyruvate dehydrogenase complex`GO:0004739^molecular_function^pyruvate dehydrogenase (acetyl-transferring) activity`GO:0004738^molecular_function^pyruvate dehydrogenase activity`GO:0006086^biological_process^acetyl-CoA biosynthetic process from pyruvate`GO:0006006^biological_process^glucose metabolic process`GO:000609…	.
c6182_g1	c6182_g1_i1	cds.c6182_g1_i1|m.1164	3-572[+]	sp|P44401|XYLB_HAEIN^P44401^Q:12-182,H:316-489^26.55%ID^E:2e-08^RecName: Full=Xylulose kinase;^Bacteria; Proteobacteria; Gammaproteobacteria; Pasteurellales; Pasteurellaceae; Haemophilus	PF02782.11^FGGY_C^FGGY family of carbohydrate kinases, C-terminal domain^6-139^E:3.2e-10	sigP:0.11^44^0.124^0.103	.	COG1070^Carbohydrate kinase	GO:0005524^molecular_function^ATP binding`GO:0004856^molecular_function^xylulokinase activity`GO:0042732^biological_process^D-xylose metabolic process`GO:0005997^biological_process^xylulose metabolic process	GO:0016773^molecular_function^phosphotransferase activity, alcohol group as acceptor`GO:0005975^biological_process^carbohydrate metabolic process
c6208_g1	c6208_g1_i1	cds.c6208_g1_i1|m.1173	2-742[+]	sp|Q9HGI8|ERF3_KLULA^Q9HGI8^Q:1-246,H:417-658^41.3%ID^E:1e-59^RecName: Full=Eukaryotic peptide chain release factor GTP-binding subunit;^Eukaryota; Fungi; Dikarya; Ascomycota; Saccharomycotina; Saccharomycetes; Saccharomycetales; Saccharomycetaceae; Kluyveromyces	PF03144.20^GTP_EFTU_D2^Elongation factor Tu domain 2^105-169^E:6.7e-09`PF03143.12^GTP_EFTU_D3^Elongation factor Tu C-terminal domain^120-159^E:1000`PF03143.12^GTP_EFTU_D3^Elongation factor Tu C-terminal domain^178-245^E:1.2e-09	sigP:0.107^31^0.169^0.106	.	.	GO:0005737^cellular_component^cytoplasm`GO:0005525^molecular_function^GTP binding`GO:0003924^molecular_function^GTPase activity`GO:0003747^molecular_function^translation release factor activity	GO:0005525^molecular_function^GTP binding
c6209_g1	c6209_g1_i1	cds.c6209_g1_i1|m.1174	76-648[+]	sp|P48869|COX2_CHOCR^P48869^Q:12-191,H:12-191^59.44%ID^E:1e-80^RecName: Full=Cytochrome c oxidase subunit 2;^Eukaryota; Rhodophyta; Florideophyceae; Gigartinales; Gigartinaceae; Chondrus	PF02790.10^COX2_TM^Cytochrome C oxidase subunit II, transmembrane domain^17-103^E:2e-27`PF00116.15^COX2^Cytochrome C oxidase subunit II, periplasmic domain^115-191^E:1.9e-23	sigP:0.117^40^0.159^0.118	ExpAA=42.09^PredHel=2^Topology=i44-63o83-105i	.	GO:0016021^cellular_component^integral component of membrane`GO:0005743^cellular_component^mitochondrial inner membrane`GO:0070469^cellular_component^respiratory chain`GO:0005507^molecular_function^copper ion binding`GO:0004129^molecular_function^cytochrome-c oxidase activity`GO:0022900^biological_process^electron transport chain	GO:0022900^biological_process^electron transport chain`GO:0016021^cellular_component^integral component of membrane`GO:0004129^molecular_function^cytochrome-c oxidase activity`GO:0005507^molecular_function^copper ion binding`GO:0016020^cellular_component^membrane
c6216_g1	c6216_g1_i1	cds.c6216_g1_i1|m.1175	2-634[+]	sp|Q10347|YDA5_SCHPO^Q10347^Q:27-145,H:243-353^37.4%ID^E:6e-15^RecName: Full=Uncharacterized protein C1F12.05;^Eukaryota; Fungi; Dikarya; Ascomycota; Taphrinomycotina; Schizosaccharomycetes; Schizosaccharomycetales; Schizosaccharomycetaceae; Schizosaccharomyces	.	sigP:0.109^11^0.127^0.100	.	NOG82789^Phosphoglucomutase phosphomannomutase alpha beta alpha domain I	GO:0030136^cellular_component^clathrin-coated vesicle`GO:0005829^cellular_component^cytosol`GO:0005634^cellular_component^nucleus`GO:0031625^molecular_function^ubiquitin protein ligase binding`GO:0070086^biological_process^ubiquitin-dependent endocytosis	.
c6221_g1	c6221_g1_i1	cds.c6221_g1_i1|m.1176	3-1028[+]	sp|Q0VCN1|NMRL1_BOVIN^Q0VCN1^Q:12-285,H:5-252^32.5%ID^E:4e-25^RecName: Full=NmrA-like family domain-containing protein 1;^Eukaryota; Metazoa; Chordata; Craniata; Vertebrata; Euteleostomi; Mammalia; Eutheria; Laurasiatheria; Cetartiodactyla; Ruminantia; Pecora; Bovidae; Bovinae; Bos	PF00106.20^adh_short^short chain dehydrogenase^12-99^E:8.6e-05`PF05368.8^NmrA^NmrA-like family^14-274^E:7.9e-34`PF13460.1^NAD_binding_10^NADH(P)-binding^14-103^E:3.4e-07`PF02254.13^TrkA_N^TrkA-N domain^14-75^E:8.7e-05	sigP:0.293^25^0.324^0.262	.	COG0702^epimerase dehydratase	GO:0005730^cellular_component^nucleolus`GO:0048471^cellular_component^perinuclear region of cytoplasm	GO:0016491^molecular_function^oxidoreductase activity`GO:0008152^biological_process^metabolic process`GO:0006813^biological_process^potassium ion transport
c6232_g1	c6232_g1_i1	cds.c6232_g1_i1|m.1178	3-521[+]	sp|Q0CEF3|BGLL_ASPTN^Q0CEF3^Q:7-171,H:572-736^61.21%ID^E:1e-65^RecName: Full=Probable beta-glucosidase L;^Eukaryota; Fungi; Dikarya; Ascomycota; Pezizomycotina; Eurotiomycetes; Eurotiomycetidae; Eurotiales; Aspergillaceae; Aspergillus	PF14310.1^Fn3-like^Fibronectin type III-like domain^90-160^E:5.7e-25	sigP:0.11^45^0.105^0.100	.	COG1472^hydrolase family 3	GO:0005576^cellular_component^extracellular region`GO:0008422^molecular_function^beta-glucosidase activity`GO:0030245^biological_process^cellulose catabolic process	.
c6233_g1	c6233_g1_i1	cds.c6233_g1_i1|m.1179	1-888[+]	sp|Q8MML6|VATH_DICDI^Q8MML6^Q:4-294,H:153-443^40.68%ID^E:4e-74^RecName: Full=V-type proton ATPase subunit H;^Eukaryota; Amoebozoa; Mycetozoa; Dictyosteliida; Dictyostelium	PF03224.9^V-ATPase_H_N^V-ATPase subunit H^5-167^E:1.7e-41`PF11698.3^V-ATPase_H_C^V-ATPase subunit H^174-291^E:9.6e-44	sigP:0.195^50^0.179^0.152	.	COG5231^subunit (H	GO:0045335^cellular_component^phagocytic vesicle`GO:0000221^cellular_component^vacuolar proton-transporting V-type ATPase, V1 domain`GO:0005515^molecular_function^protein binding`GO:0046961^molecular_function^proton-transporting ATPase activity, rotational mechanism`GO:0015991^biological_process^ATP hydrolysis coupled proton transport	GO:0046961^molecular_function^proton-transporting ATPase activity, rotational mechanism`GO:0015991^biological_process^ATP hydrolysis coupled proton transport`GO:0000221^cellular_component^vacuolar proton-transporting V-type ATPase, V1 domain`GO:0016820^molecular_function^hydrolase activity, acting on acid anhydrides, catalyzing transmembrane movement of substances
c6264_g1	c6264_g1_i1	cds.c6264_g1_i1|m.1182	3-947[+]	sp|O34940|YVRE_BACSU^O34940^Q:31-308,H:8-284^31.14%ID^E:2e-35^RecName: Full=Putative sugar lactone lactonase YvrE;^Bacteria; Firmicutes; Bacilli; Bacillales; Bacillaceae; Bacillus	PF08450.7^SGL^SMP-30/Gluconolaconase/LRE-like region^36-281^E:1.4e-65	sigP:0.105^54^0.115^0.102	.	COG3386^SMP-30 gluconolaconase LRE domain protein	GO:0005737^cellular_component^cytoplasm`GO:0016787^molecular_function^hydrolase activity`GO:0046872^molecular_function^metal ion binding	.
c6279_g1	c6279_g1_i1	cds.c6279_g1_i1|m.1183	2-517[+]	sp|A5FHM7|GCH1_FLAJ1^A5FHM7^Q:1-172,H:24-195^100%ID^E:2e-124^RecName: Full=GTP cyclohydrolase 1;^Bacteria; Bacteroidetes; Flavobacteriia; Flavobacteriales; Flavobacteriaceae; Flavobacterium	PF01227.17^GTP_cyclohydroI^GTP cyclohydrolase I^17-172^E:2.5e-59	sigP:0.104^70^0.109^0.101	.	COG0302^GTP cyclohydrolase i	GO:0005737^cellular_component^cytoplasm`GO:0005525^molecular_function^GTP binding`GO:0003934^molecular_function^GTP cyclohydrolase I activity`GO:0008270^molecular_function^zinc ion binding`GO:0035998^biological_process^7,8-dihydroneopterin 3'-triphosphate biosynthetic process`GO:0006730^biological_process^one-carbon metabolic process`GO:0046654^biological_process^tetrahydrofolate biosynthetic pro…	.
c6280_g1	c6280_g1_i1	cds.c6280_g1_i1|m.1184	2-1402[+]	sp|P08159|HDNO_ARTOX^P08159^Q:13-219,H:9-213^36.71%ID^E:9e-36^RecName: Full=6-hydroxy-D-nicotine oxidase;^Bacteria; Actinobacteria; Actinobacteridae; Actinomycetales; Micrococcineae; Micrococcaceae; Arthrobacter	PF01565.18^FAD_binding_4^FAD binding domain^44-176^E:1.4e-29`PF08031.7^BBE^Berberine and berberine like^416-451^E:3.2e-05	sigP:0.113^12^0.135^0.111	.	.	GO:0018530^molecular_function^(R)-6-hydroxynicotine oxidase activity`GO:0050660^molecular_function^flavin adenine dinucleotide binding`GO:0008762^molecular_function^UDP-N-acetylmuramate dehydrogenase activity`GO:0019608^biological_process^nicotine catabolic process	GO:0008762^molecular_function^UDP-N-acetylmuramate dehydrogenase activity`GO:0016491^molecular_function^oxidoreductase activity`GO:0050660^molecular_function^flavin adenine dinucleotide binding`GO:0055114^biological_process^oxidation-reduction process
c6282_g1	c6282_g1_i1	cds.c6282_g1_i1|m.1185	1-573[+]	sp|Q9ZVL3|NFYC3_ARATH^Q9ZVL3^Q:1-108,H:86-194^54.95%ID^E:9e-33^RecName: Full=Nuclear transcription factor Y subunit C-3;^Eukaryota; Viridiplantae; Streptophyta; Embryophyta; Tracheophyta; Spermatophyta; Magnoliophyta; eudicotyledons; Gunneridae; Pentapetalae; rosids; malvids; Brassicales; Brassicaceae; Camelineae; Arabidopsis	PF00808.18^CBFD_NFYB_HMF^Histone-like transcription factor (CBF/NF-Y) and archaeal histone^2-48^E:7e-13`PF00125.19^Histone^Core histone H2A/H2B/H3/H4^3-48^E:6.7e-08	sigP:0.189^32^0.396^0.217	.	COG5208^nuclear transcription factor Y	GO:0016602^cellular_component^CCAAT-binding factor complex`GO:0043565^molecular_function^sequence-specific DNA binding`GO:0003700^molecular_function^sequence-specific DNA binding transcription factor activity`GO:0006351^biological_process^transcription, DNA-templated	GO:0043565^molecular_function^sequence-specific DNA binding`GO:0005622^cellular_component^intracellular`GO:0003677^molecular_function^DNA binding
c6283_g1	c6283_g1_i1	cds.c6283_g1_i1|m.1186	2-583[+]	sp|P83401|AL7A1_DICDI^P83401^Q:1-194,H:88-281^62.89%ID^E:3e-79^RecName: Full=Putative aldehyde dehydrogenase family 7 member A1 homolog;^Eukaryota; Amoebozoa; Mycetozoa; Dictyosteliida; Dictyostelium	PF00171.17^Aldedh^Aldehyde dehydrogenase family^1-194^E:3.1e-53	sigP:0.156^24^0.339^0.160	.	COG1012^Dehydrogenase	GO:0045335^cellular_component^phagocytic vesicle`GO:0004029^molecular_function^aldehyde dehydrogenase (NAD) activity`GO:0006081^biological_process^cellular aldehyde metabolic process	GO:0016491^molecular_function^oxidoreductase activity`GO:0008152^biological_process^metabolic process`GO:0055114^biological_process^oxidation-reduction process
c6296_g1	c6296_g1_i1	cds.c6296_g1_i1|m.1188	1-519[+]	sp|Q9NR09|BIRC6_HUMAN^Q9NR09^Q:1-170,H:4608-4776^57.06%ID^E:6e-63^RecName: Full=Baculoviral IAP repeat-containing protein 6;^Eukaryota; Metazoa; Chordata; Craniata; Vertebrata; Euteleostomi; Mammalia; Eutheria; Euarchontoglires; Primates; Haplorrhini; Catarrhini; Hominidae; Homo	PF00179.21^UQ_con^Ubiquitin-conjugating enzyme^2-126^E:1.5e-20	sigP:0.151^32^0.184^0.136	.	COG5078^ubiquitin-conjugating enzyme	GO:0005768^cellular_component^endosome`GO:0005794^cellular_component^Golgi apparatus`GO:0016020^cellular_component^membrane`GO:0005815^cellular_component^microtubule organizing center`GO:0030496^cellular_component^midbody`GO:0000922^cellular_component^spindle pole`GO:0005802^cellular_component^trans-Golgi network`GO:0004869^molecular_function^cysteine-type endopeptidase inhibitor activity`GO:0005…	GO:0016881^molecular_function^acid-amino acid ligase activity
c6306_g1	c6306_g1_i1	cds.c6306_g1_i1|m.1194	2-673[+]	sp|Q5M9I6|MMTA2_RAT^Q5M9I6^Q:2-110,H:14-124^46.55%ID^E:8e-22^RecName: Full=Multiple myeloma tumor-associated protein 2 homolog;^Eukaryota; Metazoa; Chordata; Craniata; Vertebrata; Euteleostomi; Mammalia; Eutheria; Euarchontoglires; Glires; Rodentia; Sciurognathi; Muroidea; Muridae; Murinae; Rattus	PF10159.4^MMtag^Kinase phosphorylation protein^1-73^E:1.6e-30	sigP:0.107^54^0.115^0.104	.	.	.	.
c6321_g1	c6321_g1_i1	cds.c6321_g1_i1|m.1199	2-925[+]	sp|P22147|XRN1_YEAST^P22147^Q:11-295,H:835-1099^31.74%ID^E:3e-30^RecName: Full=5'-3' exoribonuclease 1;^Eukaryota; Fungi; Dikarya; Ascomycota; Saccharomycotina; Saccharomycetes; Saccharomycetales; Saccharomycetaceae; Saccharomyces	.	sigP:0.121^56^0.151^0.115	.	COG5049^5'-3' exoribonuclease	GO:0005737^cellular_component^cytoplasm`GO:0000932^cellular_component^cytoplasmic mRNA processing body`GO:0005829^cellular_component^cytosol`GO:0005874^cellular_component^microtubule`GO:0005634^cellular_component^nucleus`GO:0048471^cellular_component^perinuclear region of cytoplasm`GO:0004534^molecular_function^5'-3' exoribonuclease activity`GO:0003682^molecular_function^chromatin binding`GO:0005…	.
c6325_g1	c6325_g1_i1	cds.c6325_g1_i1|m.1201	119-1813[+]	sp|Q7TYX8|FAC15_MYCBO^Q7TYX8^Q:11-555,H:22-597^30.08%ID^E:4e-56^RecName: Full=Long-chain-fatty-acid--CoA ligase FadD15;^Bacteria; Actinobacteria; Actinobacteridae; Actinomycetales; Corynebacterineae; Mycobacteriaceae; Mycobacterium; Mycobacterium tuberculosis complex	PF00501.23^AMP-binding^AMP-binding enzyme^20-436^E:8.2e-70	sigP:0.111^40^0.115^0.102	.	COG1022^Amp-dependent synthetase and ligase	GO:0005524^molecular_function^ATP binding`GO:0004467^molecular_function^long-chain fatty acid-CoA ligase activity`GO:0006633^biological_process^fatty acid biosynthetic process	GO:0003824^molecular_function^catalytic activity`GO:0008152^biological_process^metabolic process
c6326_g1	c6326_g1_i1	cds.c6326_g1_i1|m.1202	1-534[+]	sp|Q9Z1A6|VIGLN_RAT^Q9Z1A6^Q:2-178,H:30-207^46.37%ID^E:1e-44^RecName: Full=Vigilin;^Eukaryota; Metazoa; Chordata; Craniata; Vertebrata; Euteleostomi; Mammalia; Eutheria; Euarchontoglires; Glires; Rodentia; Sciurognathi; Muroidea; Muridae; Murinae; Rattus	PF00013.24^KH_1^KH domain^125-178^E:8e-11`PF13014.1^KH_3^KH domain^132-171^E:2.7e-08	sigP:0.11^12^0.131^0.107	.	.	GO:0005737^cellular_component^cytoplasm`GO:0034364^cellular_component^high-density lipoprotein particle`GO:0005634^cellular_component^nucleus`GO:0003723^molecular_function^RNA binding`GO:0008203^biological_process^cholesterol metabolic process`GO:0006869^biological_process^lipid transport	GO:0003723^molecular_function^RNA binding
c6353_g1	c6353_g1_i1	cds.c6353_g1_i1|m.1206	3-554[+]	sp|P49688|RS23_ARATH^P49688^Q:1-184,H:37-220^99.46%ID^E:5e-127^RecName: Full=40S ribosomal protein S2-3;^Eukaryota; Viridiplantae; Streptophyta; Embryophyta; Tracheophyta; Spermatophyta; Magnoliophyta; eudicotyledons; Gunneridae; Pentapetalae; rosids; malvids; Brassicales; Brassicaceae; Camelineae; Arabidopsis	PF00333.15^Ribosomal_S5^Ribosomal protein S5, N-terminal domain^60-125^E:1.8e-29`PF03719.10^Ribosomal_S5_C^Ribosomal protein S5, C-terminal domain^142-184^E:2.3e-14	sigP:0.116^12^0.144^0.122	.	COG0098^Located at the back of the 30S subunit body where it stabilizes the conformation of the head with respect to the body (By similarity)	GO:0005829^cellular_component^cytosol`GO:0022626^cellular_component^cytosolic ribosome`GO:0022627^cellular_component^cytosolic small ribosomal subunit`GO:0016020^cellular_component^membrane`GO:0005730^cellular_component^nucleolus`GO:0009506^cellular_component^plasmodesma`GO:0003723^molecular_function^RNA binding`GO:0003735^molecular_function^structural constituent of ribosome`GO:0006412^biologica…	GO:0003723^molecular_function^RNA binding`GO:0003735^molecular_function^structural constituent of ribosome`GO:0006412^biological_process^translation`GO:0005840^cellular_component^ribosome
c6382_g1	c6382_g1_i1	cds.c6382_g1_i1|m.1211	1-915[+]	sp|Q10137|SEC14_SCHPO^Q10137^Q:2-262,H:22-282^61.69%ID^E:5e-118^RecName: Full=Sec14 cytosolic factor;^Eukaryota; Fungi; Dikarya; Ascomycota; Taphrinomycotina; Schizosaccharomycetes; Schizosaccharomycetales; Schizosaccharomycetaceae; Schizosaccharomyces	PF03765.10^CRAL_TRIO_N^CRAL/TRIO, N-terminal domain^20-54^E:2.7e-09`PF00650.15^CRAL_TRIO^CRAL/TRIO domain^77-242^E:8.9e-35	sigP:0.112^28^0.141^0.109	.	.	GO:0032153^cellular_component^cell division site`GO:0051286^cellular_component^cell tip`GO:0035838^cellular_component^growing cell tip`GO:0005634^cellular_component^nucleus`GO:0005628^cellular_component^prospore membrane`GO:0008525^molecular_function^phosphatidylcholine transporter activity`GO:0008526^molecular_function^phosphatidylinositol transporter activity`GO:0030437^biological_process^ascos…	.
c6398_g1	c6398_g1_i1	cds.c6398_g1_i1|m.1212	2-652[+]	sp|Q9UQW9|DCOR_SCHPO^Q9UQW9^Q:8-217,H:50-263^45.79%ID^E:1e-58^RecName: Full=Ornithine decarboxylase;^Eukaryota; Fungi; Dikarya; Ascomycota; Taphrinomycotina; Schizosaccharomycetes; Schizosaccharomycetales; Schizosaccharomycetaceae; Schizosaccharomyces	PF02784.11^Orn_Arg_deC_N^Pyridoxal-dependent decarboxylase, pyridoxal binding domain^31-217^E:1.5e-50	sigP:0.132^20^0.16^0.123	.	.	GO:0005737^cellular_component^cytoplasm`GO:0005829^cellular_component^cytosol`GO:0005634^cellular_component^nucleus`GO:0004586^molecular_function^ornithine decarboxylase activity`GO:0019467^biological_process^ornithine catabolic process, by decarboxylation`GO:0015940^biological_process^pantothenate biosynthetic process`GO:0009446^biological_process^putrescine biosynthetic process`GO:0033387^biolo…	GO:0003824^molecular_function^catalytic activity
c6401_g1	c6401_g1_i1	cds.c6401_g1_i1|m.1213	1-1182[+]	sp|P32755|HPPD_RAT^P32755^Q:13-393,H:1-381^65.88%ID^E:0^RecName: Full=4-hydroxyphenylpyruvate dioxygenase;^Eukaryota; Metazoa; Chordata; Craniata; Vertebrata; Euteleostomi; Mammalia; Eutheria; Euarchontoglires; Glires; Rodentia; Sciurognathi; Muroidea; Muridae; Murinae; Rattus	PF00903.20^Glyoxalase^Glyoxalase/Bleomycin resistance protein/Dioxygenase superfamily^193-347^E:2.8e-17	sigP:0.128^20^0.183^0.131	.	COG3185^4-Hydroxyphenylpyruvate dioxygenase	GO:0005783^cellular_component^endoplasmic reticulum`GO:0005789^cellular_component^endoplasmic reticulum membrane`GO:0005794^cellular_component^Golgi apparatus`GO:0000139^cellular_component^Golgi membrane`GO:0003868^molecular_function^4-hydroxyphenylpyruvate dioxygenase activity`GO:0046872^molecular_function^metal ion binding`GO:0006559^biological_process^L-phenylalanine catabolic process`GO:00065…	.
c6402_g1	c6402_g1_i1	cds.c6402_g1_i1|m.1214	2-484[+]	sp|Q02592|HMT1_SCHPO^Q02592^Q:2-136,H:685-820^63.97%ID^E:2e-52^RecName: Full=Heavy metal tolerance protein;^Eukaryota; Fungi; Dikarya; Ascomycota; Taphrinomycotina; Schizosaccharomycetes; Schizosaccharomycetales; Schizosaccharomycetaceae; Schizosaccharomyces	PF00005.22^ABC_tran^ABC transporter^16-66^E:3.9e-11	sigP:0.105^58^0.108^0.102	.	COG5265^ABC transporter	GO:0000329^cellular_component^fungal-type vacuole membrane`GO:0071627^cellular_component^integral component of fungal-type vacuolar membrane`GO:0005524^molecular_function^ATP binding`GO:0042626^molecular_function^ATPase activity, coupled to transmembrane movement of substances`GO:0034634^molecular_function^glutathione transmembrane transporter activity`GO:0044604^molecular_function^phytochelatin …	GO:0005524^molecular_function^ATP binding`GO:0016887^molecular_function^ATPase activity
c6404_g1	c6404_g1_i1	cds.c6404_g1_i1|m.1216	2-811[+]	sp|P15722|PLY59_SOLLC^P15722^Q:1-270,H:168-437^68.15%ID^E:6e-132^RecName: Full=Probable pectate lyase P59;^Eukaryota; Viridiplantae; Streptophyta; Embryophyta; Tracheophyta; Spermatophyta; Magnoliophyta; eudicotyledons; Gunneridae; Pentapetalae; asterids; lamiids; Solanales; Solanaceae; Solanoideae; Solaneae; Solanum; Lycopersicon	PF00544.14^Pec_lyase_C^Pectate lyase^14-197^E:2.5e-55	sigP:0.135^11^0.192^0.153	.	.	GO:0046872^molecular_function^metal ion binding`GO:0030570^molecular_function^pectate lyase activity`GO:0045490^biological_process^pectin catabolic process	.
c6410_g1	c6410_g1_i1	cds.c6410_g1_i1|m.1217	705-1010[+]	sp|Q8RWZ5|SD25_ARATH^Q8RWZ5^Q:4-63,H:711-770^41.67%ID^E:2e-08^RecName: Full=G-type lectin S-receptor-like serine/threonine-protein kinase SD2-5;^Eukaryota; Viridiplantae; Streptophyta; Embryophyta; Tracheophyta; Spermatophyta; Magnoliophyta; eudicotyledons; Gunneridae; Pentapetalae; rosids; malvids; Brassicales; Brassicaceae; Camelineae; Arabidopsis	.	sigP:0.105^37^0.115^0.100	.	COG0515^Serine Threonine protein kinase	GO:0016021^cellular_component^integral component of membrane`GO:0005886^cellular_component^plasma membrane`GO:0005524^molecular_function^ATP binding`GO:0005516^molecular_function^calmodulin binding`GO:0004672^molecular_function^protein kinase activity`GO:0004674^molecular_function^protein serine/threonine kinase activity`GO:0031625^molecular_function^ubiquitin protein ligase binding`GO:0046777^bi…	.
c6423_g1	c6423_g1_i1	cds.c6423_g1_i1|m.1219	3-1241[+]	sp|A7TZU4|ENP1_ENCIN^A7TZU4^Q:54-413,H:41-348^31.08%ID^E:6e-41^RecName: Full=Spore wall and anchoring disk complex protein EnP1;^Eukaryota; Fungi; Microsporidia; Unikaryonidae; Encephalitozoon	.	sigP:0.494^17^0.782^0.577	.	.	GO:0031160^cellular_component^spore wall`GO:0007155^biological_process^cell adhesion`GO:0030435^biological_process^sporulation resulting in formation of a cellular spore	.
c6426_g1	c6426_g1_i1	cds.c6426_g1_i1|m.1221	1-591[+]	sp|A2QS05|NCPR_ASPNC^A2QS05^Q:1-196,H:500-695^71.94%ID^E:3e-101^RecName: Full=NADPH--cytochrome P450 reductase;^Eukaryota; Fungi; Dikarya; Ascomycota; Pezizomycotina; Eurotiomycetes; Eurotiomycetidae; Eurotiales; Aspergillaceae; Aspergillus	PF00175.16^NAD_binding_1^Oxidoreductase NAD-binding domain^48-159^E:1.7e-20	sigP:0.105^60^0.116^0.099	.	.	GO:0005789^cellular_component^endoplasmic reticulum membrane`GO:0016021^cellular_component^integral component of membrane`GO:0005886^cellular_component^plasma membrane`GO:0010181^molecular_function^FMN binding`GO:0005506^molecular_function^iron ion binding`GO:0003958^molecular_function^NADPH-hemoprotein reductase activity`GO:0016126^biological_process^sterol biosynthetic process	GO:0016491^molecular_function^oxidoreductase activity`GO:0055114^biological_process^oxidation-reduction process
c6483_g1	c6483_g1_i1	cds.c6483_g1_i1|m.1229	81-839[+]	sp|Q9SJ52|YLS9_ARATH^Q9SJ52^Q:39-226,H:12-199^31.96%ID^E:5e-22^RecName: Full=Protein YLS9;^Eukaryota; Viridiplantae; Streptophyta; Embryophyta; Tracheophyta; Spermatophyta; Magnoliophyta; eudicotyledons; Gunneridae; Pentapetalae; rosids; malvids; Brassicales; Brassicaceae; Camelineae; Arabidopsis	PF03168.8^LEA_2^Late embryogenesis abundant protein^124-226^E:5.5e-15	sigP:0.105^52^0.122^0.102	ExpAA=24.31^PredHel=1^Topology=i67-89o	.	GO:0009507^cellular_component^chloroplast`GO:0051607^biological_process^defense response to virus`GO:0010150^biological_process^leaf senescence`GO:0051707^biological_process^response to other organism	.
c6510_g1	c6510_g1_i1	cds.c6510_g1_i1|m.1234	3-614[+]	sp|Q6DFU2|NS1BP_XENLA^Q6DFU2^Q:54-184,H:284-408^39.1%ID^E:7e-16^RecName: Full=Influenza virus NS1A-binding protein homolog;^Eukaryota; Metazoa; Chordata; Craniata; Vertebrata; Euteleostomi; Amphibia; Batrachia; Anura; Pipoidea; Pipidae; Xenopodinae; Xenopus; Xenopus	PF01344.20^Kelch_1^Kelch motif^129-173^E:1.7e-12`PF13418.1^Kelch_4^Galactose oxidase, central domain^137-173^E:1.1e-05`PF13964.1^Kelch_6^Kelch motif^138-177^E:9.1e-06`PF13415.1^Kelch_3^Galactose oxidase, central domain^139-177^E:8.5e-05	sigP:0.106^70^0.114^0.102	.	.	GO:0005737^cellular_component^cytoplasm`GO:0005856^cellular_component^cytoskeleton`GO:0005634^cellular_component^nucleus	GO:0005515^molecular_function^protein binding
c6511_g1	c6511_g1_i1	cds.c6511_g1_i1|m.1235	2-685[+]	sp|Q6P0H7|CBR4_DANRE^Q6P0H7^Q:20-226,H:33-235^28.91%ID^E:1e-12^RecName: Full=Carbonyl reductase family member 4;^Eukaryota; Metazoa; Chordata; Craniata; Vertebrata; Euteleostomi; Actinopterygii; Neopterygii; Teleostei; Ostariophysi; Cypriniformes; Cyprinidae; Danio	PF13561.1^adh_short_C2^Enoyl-(Acyl carrier protein) reductase^1-224^E:3.3e-21`PF00106.20^adh_short^short chain dehydrogenase^10-156^E:1.2e-06	sigP:0.127^16^0.182^0.134	.	COG1028^short-chain dehydrogenase reductase	GO:0005759^cellular_component^mitochondrial matrix`GO:0016491^molecular_function^oxidoreductase activity`GO:0006633^biological_process^fatty acid biosynthetic process	GO:0016491^molecular_function^oxidoreductase activity`GO:0008152^biological_process^metabolic process
c6522_g1	c6522_g1_i1	cds.c6522_g1_i1|m.1241	1-609[+]	sp|Q92626|PXDN_HUMAN^Q92626^Q:21-191,H:739-927^27.64%ID^E:3e-08^RecName: Full=Peroxidasin homolog;^Eukaryota; Metazoa; Chordata; Craniata; Vertebrata; Euteleostomi; Mammalia; Eutheria; Euarchontoglires; Primates; Haplorrhini; Catarrhini; Hominidae; Homo	PF03098.10^An_peroxidase^Animal haem peroxidase^23-200^E:2e-22	sigP:0.754^20^0.982^0.854	.	.	GO:0005783^cellular_component^endoplasmic reticulum`GO:0031012^cellular_component^extracellular matrix`GO:0005615^cellular_component^extracellular space`GO:0005578^cellular_component^proteinaceous extracellular matrix`GO:0005201^molecular_function^extracellular matrix structural constituent`GO:0020037^molecular_function^heme binding`GO:0005152^molecular_function^interleukin-1 receptor antagonist …	.
c6546_g1	c6546_g1_i1	cds.c6546_g1_i1|m.1245	106-669[+]	sp|Q8TFH1|RL18B_SCHPO^Q8TFH1^Q:1-187,H:1-187^71.12%ID^E:2e-92^RecName: Full=60S ribosomal protein L18-B;^Eukaryota; Fungi; Dikarya; Ascomycota; Taphrinomycotina; Schizosaccharomycetes; Schizosaccharomycetales; Schizosaccharomycetaceae; Schizosaccharomyces	PF00828.14^Ribosomal_L18e^Ribosomal protein L18e/L15^3-124^E:3.5e-27	sigP:0.14^42^0.261^0.135	.	COG1727^Ribosomal protein	GO:0005829^cellular_component^cytosol`GO:0022625^cellular_component^cytosolic large ribosomal subunit`GO:0003735^molecular_function^structural constituent of ribosome`GO:0002181^biological_process^cytoplasmic translation`GO:0006412^biological_process^translation	.
c6571_g1	c6571_g1_i1	cds.c6571_g1_i1|m.1252	71-607[+]	sp|Q80ZF0|CORA1_RAT^Q80ZF0^Q:38-179,H:1340-1496^44.59%ID^E:1e-18^RecName: Full=Collagen alpha-1(XXVII) chain;^Eukaryota; Metazoa; Chordata; Craniata; Vertebrata; Euteleostomi; Mammalia; Eutheria; Euarchontoglires; Glires; Rodentia; Sciurognathi; Muroidea; Muridae; Murinae; Rattus	PF01391.13^Collagen^Collagen triple helix repeat (20 copies)^38-92^E:3.2e-09`PF01391.13^Collagen^Collagen triple helix repeat (20 copies)^77-125^E:1.2e-07`PF01391.13^Collagen^Collagen triple helix repeat (20 copies)^119-177^E:2.5e-09	sigP:0.106^38^0.114^0.101	.	.	GO:0005583^cellular_component^fibrillar collagen trimer`GO:0005201^molecular_function^extracellular matrix structural constituent`GO:0046872^molecular_function^metal ion binding	.
c6582_g1	c6582_g1_i1	cds.c6582_g1_i1|m.1254	3-785[+]	sp|Q7EZT1|NAC67_ORYSJ^Q7EZT1^Q:1-149,H:5-142^33.99%ID^E:3e-18^RecName: Full=NAC domain-containing protein 67;^Eukaryota; Viridiplantae; Streptophyta; Embryophyta; Tracheophyta; Spermatophyta; Magnoliophyta; Liliopsida; Poales; Poaceae; BEP clade; Ehrhartoideae; Oryzeae; Oryza	PF02365.10^NAM^No apical meristem (NAM) protein^13-149^E:1.1e-20	sigP:0.119^11^0.148^0.121	.	.	GO:0005634^cellular_component^nucleus`GO:0003677^molecular_function^DNA binding`GO:0006355^biological_process^regulation of transcription, DNA-templated`GO:0006351^biological_process^transcription, DNA-templated	GO:0003677^molecular_function^DNA binding`GO:0006355^biological_process^regulation of transcription, DNA-templated
c6590_g1	c6590_g1_i1	cds.c6590_g1_i1|m.1255	2-871[+]	sp|Q9P4V2|AGM1_CANAX^Q9P4V2^Q:1-280,H:291-541^36.07%ID^E:9e-50^RecName: Full=Phosphoacetylglucosamine mutase;^Eukaryota; Fungi; Dikarya; Ascomycota; Saccharomycotina; Saccharomycetes; Saccharomycetales; mitosporic Saccharomycetales; Candida	PF00408.15^PGM_PMM_IV^Phosphoglucomutase/phosphomannomutase, C-terminal domain^233-280^E:1.2e-09	sigP:0.113^40^0.113^0.104	.	COG1109^Catalyzes the conversion of glucosamine-6-phosphate to glucosamine-1-phosphate (By similarity)	GO:0000287^molecular_function^magnesium ion binding`GO:0004610^molecular_function^phosphoacetylglucosamine mutase activity`GO:0005975^biological_process^carbohydrate metabolic process`GO:0006048^biological_process^UDP-N-acetylglucosamine biosynthetic process	GO:0016868^molecular_function^intramolecular transferase activity, phosphotransferases`GO:0005975^biological_process^carbohydrate metabolic process
c6593_g1	c6593_g1_i1	cds.c6593_g1_i1|m.1256	2-574[+]	sp|Q54D04|MDHB_DICDI^Q54D04^Q:1-191,H:31-222^74.48%ID^E:3e-100^RecName: Full=Probable malate dehydrogenase 2, mitochondrial;^Eukaryota; Amoebozoa; Mycetozoa; Dictyosteliida; Dictyostelium	PF00056.18^Ldh_1_N^lactate/malate dehydrogenase, NAD binding domain^1-142^E:2.2e-31`PF02866.13^Ldh_1_C^lactate/malate dehydrogenase, alpha/beta C-terminal domain^146-189^E:3.3e-07	sigP:0.222^18^0.44^0.223	.	COG0039^Catalyzes the reversible oxidation of malate to oxaloacetate (By similarity)	GO:0005739^cellular_component^mitochondrion`GO:0045335^cellular_component^phagocytic vesicle`GO:0030060^molecular_function^L-malate dehydrogenase activity`GO:0044262^biological_process^cellular carbohydrate metabolic process`GO:0006108^biological_process^malate metabolic process`GO:0006099^biological_process^tricarboxylic acid cycle	GO:0016491^molecular_function^oxidoreductase activity`GO:0055114^biological_process^oxidation-reduction process`GO:0016616^molecular_function^oxidoreductase activity, acting on the CH-OH group of donors, NAD or NADP as acceptor
c6611_g1	c6611_g1_i1	cds.c6611_g1_i1|m.1260	114-788[+]	sp|Q11118|WOS2_SCHPO^Q11118^Q:3-164,H:4-159^47.53%ID^E:9e-41^RecName: Full=Protein wos2;^Eukaryota; Fungi; Dikarya; Ascomycota; Taphrinomycotina; Schizosaccharomycetes; Schizosaccharomycetales; Schizosaccharomycetaceae; Schizosaccharomyces	PF04969.11^CS^CS domain^22-91^E:1.8e-10	sigP:0.161^21^0.135^0.132	.	.	GO:0005829^cellular_component^cytosol`GO:0005634^cellular_component^nucleus`GO:0051087^molecular_function^chaperone binding`GO:0005515^molecular_function^protein binding`GO:0007049^biological_process^cell cycle`GO:0032212^biological_process^positive regulation of telomere maintenance via telomerase`GO:0006457^biological_process^protein folding`GO:0007346^biological_process^regulation of mitotic c…	.
c6612_g1	c6612_g1_i1	cds.c6612_g1_i1|m.1262	3-539[+]	sp|Q64152|BTF3_MOUSE^Q64152^Q:11-162,H:48-199^51.25%ID^E:3e-45^RecName: Full=Transcription factor BTF3;^Eukaryota; Metazoa; Chordata; Craniata; Vertebrata; Euteleostomi; Mammalia; Eutheria; Euarchontoglires; Glires; Rodentia; Sciurognathi; Muroidea; Muridae; Murinae; Mus; Mus	PF01849.13^NAC^NAC domain^54-111^E:1.9e-22	sigP:0.119^11^0.164^0.115	.	.	GO:0005737^cellular_component^cytoplasm`GO:0005634^cellular_component^nucleus`GO:0001701^biological_process^in utero embryonic development`GO:0015031^biological_process^protein transport`GO:0006355^biological_process^regulation of transcription, DNA-templated`GO:0006351^biological_process^transcription, DNA-templated	.
c6621_g2	c6621_g2_i1	cds.c6621_g2_i1|m.1265	1-1353[+]	sp|Q54NS8|AIFB_DICDI^Q54NS8^Q:257-435,H:7-180^30.11%ID^E:5e-21^RecName: Full=Apoptosis-inducing factor homolog B;^Eukaryota; Amoebozoa; Mycetozoa; Dictyosteliida; Dictyostelium	PF03358.10^FMN_red^NADPH-dependent FMN reductase^22-162^E:1.7e-30	sigP:0.108^36^0.121^0.101	.	COG0446^pyridine nucleotide-disulfide oxidoreductase	GO:0005739^cellular_component^mitochondrion`GO:0050660^molecular_function^flavin adenine dinucleotide binding`GO:0008137^molecular_function^NADH dehydrogenase (ubiquinone) activity`GO:0043065^biological_process^positive regulation of apoptotic process	GO:0016491^molecular_function^oxidoreductase activity
c6633_g1	c6633_g1_i1	cds.c6633_g1_i1|m.1267	75-539[+]	sp|Q943Q3|HS166_ORYSJ^Q943Q3^Q:1-143,H:13-150^36.55%ID^E:3e-21^RecName: Full=16.6 kDa heat shock protein;^Eukaryota; Viridiplantae; Streptophyta; Embryophyta; Tracheophyta; Spermatophyta; Magnoliophyta; Liliopsida; Poales; Poaceae; BEP clade; Ehrhartoideae; Oryzeae; Oryza	PF00011.16^HSP20^Hsp20/alpha crystallin family^37-142^E:8e-27	sigP:0.111^26^0.116^0.108	.	COG0071^Heat shock protein	GO:0005737^cellular_component^cytoplasm`GO:0009408^biological_process^response to heat	.
c6637_g1	c6637_g1_i1	cds.c6637_g1_i1|m.1268	1-723[+]	sp|P36428|SYA_ARATH^P36428^Q:1-241,H:165-405^72.61%ID^E:1e-126^RecName: Full=Alanine--tRNA ligase;^Eukaryota; Viridiplantae; Streptophyta; Embryophyta; Tracheophyta; Spermatophyta; Magnoliophyta; eudicotyledons; Gunneridae; Pentapetalae; rosids; malvids; Brassicales; Brassicaceae; Camelineae; Arabidopsis	PF01411.14^tRNA-synt_2c^tRNA synthetases class II (A)^1-240^E:4.2e-91	sigP:0.11^12^0.126^0.110	.	COG0013^Catalyzes the attachment of alanine to tRNA(Ala) in a two-step reaction alanine is first activated by ATP to form Ala- AMP and then transferred to the acceptor end of tRNA(Ala). Also edits incorrectly charged Ser-tRNA(Ala) and Gly-tRNA(Ala) via its editing domain (By similarity)	GO:0009507^cellular_component^chloroplast`GO:0005829^cellular_component^cytosol`GO:0005739^cellular_component^mitochondrion`GO:0004813^molecular_function^alanine-tRNA ligase activity`GO:0005524^molecular_function^ATP binding`GO:0046872^molecular_function^metal ion binding`GO:0000049^molecular_function^tRNA binding`GO:0006419^biological_process^alanyl-tRNA aminoacylation`GO:0046686^biological_proc…	GO:0000166^molecular_function^nucleotide binding`GO:0004813^molecular_function^alanine-tRNA ligase activity`GO:0005524^molecular_function^ATP binding`GO:0006419^biological_process^alanyl-tRNA aminoacylation
c6641_g1	c6641_g1_i1	cds.c6641_g1_i1|m.1271	3-572[+]	sp|Q2QZ86|ACLA2_ORYSJ^Q2QZ86^Q:6-190,H:1-183^52.97%ID^E:2e-57^RecName: Full=ATP-citrate synthase alpha chain protein 2;^Eukaryota; Viridiplantae; Streptophyta; Embryophyta; Tracheophyta; Spermatophyta; Magnoliophyta; Liliopsida; Poales; Poaceae; BEP clade; Ehrhartoideae; Oryzeae; Oryza	PF08442.5^ATP-grasp_2^ATP-grasp domain^11-148^E:3.4e-10	sigP:0.245^44^0.556^0.198	.	.	GO:0005829^cellular_component^cytosol`GO:0005524^molecular_function^ATP binding`GO:0003878^molecular_function^ATP citrate synthase activity`GO:0006629^biological_process^lipid metabolic process	.
c6641_g2	c6641_g2_i1	cds.c6641_g2_i1|m.1272	1-597[+]	sp|Q2QNG7|ACLA3_ORYSJ^Q2QNG7^Q:2-199,H:185-381^65.66%ID^E:4e-89^RecName: Full=ATP-citrate synthase alpha chain protein 3;^Eukaryota; Viridiplantae; Streptophyta; Embryophyta; Tracheophyta; Spermatophyta; Magnoliophyta; Liliopsida; Poales; Poaceae; BEP clade; Ehrhartoideae; Oryzeae; Oryza	.	sigP:0.113^23^0.123^0.107	.	.	GO:0005829^cellular_component^cytosol`GO:0005524^molecular_function^ATP binding`GO:0003878^molecular_function^ATP citrate synthase activity`GO:0006629^biological_process^lipid metabolic process	.
c6657_g1	c6657_g1_i1	cds.c6657_g1_i1|m.1274	2-616[+]	sp|Q38884|EIF3I_ARATH^Q38884^Q:2-204,H:13-221^44.02%ID^E:1e-52^RecName: Full=Eukaryotic translation initiation factor 3 subunit I;^Eukaryota; Viridiplantae; Streptophyta; Embryophyta; Tracheophyta; Spermatophyta; Magnoliophyta; eudicotyledons; Gunneridae; Pentapetalae; rosids; malvids; Brassicales; Brassicaceae; Camelineae; Arabidopsis	PF00400.27^WD40^WD domain, G-beta repeat^32-69^E:7.6e-09`PF00400.27^WD40^WD domain, G-beta repeat^166-204^E:3.8e-09	sigP:0.118^32^0.143^0.116	.	COG2319^repeat-containing protein	GO:0080008^cellular_component^Cul4-RING E3 ubiquitin ligase complex`GO:0005829^cellular_component^cytosol`GO:0016282^cellular_component^eukaryotic 43S preinitiation complex`GO:0033290^cellular_component^eukaryotic 48S preinitiation complex`GO:0005852^cellular_component^eukaryotic translation initiation factor 3 complex`GO:0005515^molecular_function^protein binding`GO:0003743^molecular_function^tr…	GO:0005515^molecular_function^protein binding
c6662_g1	c6662_g1_i1	cds.c6662_g1_i1|m.1275	3-668[+]	sp|Q641Y8|DDX1_RAT^Q641Y8^Q:4-180,H:499-669^55.37%ID^E:2e-62^RecName: Full=ATP-dependent RNA helicase DDX1;^Eukaryota; Metazoa; Chordata; Craniata; Vertebrata; Euteleostomi; Mammalia; Eutheria; Euarchontoglires; Glires; Rodentia; Sciurognathi; Muroidea; Muridae; Murinae; Rattus	PF00271.26^Helicase_C^Helicase conserved C-terminal domain^48-120^E:3.5e-25	sigP:0.119^25^0.13^0.108	.	COG0513^atp-dependent rna helicase	GO:0071920^cellular_component^cleavage body`GO:0010494^cellular_component^cytoplasmic stress granule`GO:0005634^cellular_component^nucleus`GO:0072669^cellular_component^tRNA-splicing ligase complex`GO:0005524^molecular_function^ATP binding`GO:0008026^molecular_function^ATP-dependent helicase activity`GO:0003682^molecular_function^chromatin binding`GO:0003677^molecular_function^DNA binding`GO:0033…	.
c6714_g1	c6714_g1_i1	cds.c6714_g1_i1|m.1284	3-506[+]	sp|Q9ZVX2|AMS_ARATH^Q9ZVX2^Q:17-141,H:414-535^63.2%ID^E:1e-44^RecName: Full=Transcription factor ABORTED MICROSPORES;^Eukaryota; Viridiplantae; Streptophyta; Embryophyta; Tracheophyta; Spermatophyta; Magnoliophyta; eudicotyledons; Gunneridae; Pentapetalae; rosids; malvids; Brassicales; Brassicaceae; Camelineae; Arabidopsis	.	sigP:0.103^11^0.11^0.099	.	.	GO:0005634^cellular_component^nucleus`GO:0003677^molecular_function^DNA binding`GO:0003700^molecular_function^sequence-specific DNA binding transcription factor activity`GO:0048658^biological_process^anther wall tapetum development`GO:0009555^biological_process^pollen development`GO:0006355^biological_process^regulation of transcription, DNA-templated`GO:0006351^biological_process^transcription, …	.
c6752_g1	c6752_g1_i1	cds.c6752_g1_i1|m.1289	2-682[+]	sp|Q9MAH3|DJ1B_ARATH^Q9MAH3^Q:37-222,H:259-438^48.39%ID^E:1e-47^RecName: Full=Protein DJ-1 homolog B;^Eukaryota; Viridiplantae; Streptophyta; Embryophyta; Tracheophyta; Spermatophyta; Magnoliophyta; eudicotyledons; Gunneridae; Pentapetalae; rosids; malvids; Brassicales; Brassicaceae; Camelineae; Arabidopsis	PF13278.1^DUF4066^Putative amidotransferase^43-205^E:1.4e-13`PF01965.19^DJ-1_PfpI^DJ-1/PfpI family^64-207^E:3.4e-25	sigP:0.124^46^0.123^0.113	.	.	GO:0009507^cellular_component^chloroplast`GO:0009570^cellular_component^chloroplast stroma`GO:0019172^molecular_function^glyoxalase III activity`GO:0019249^biological_process^lactate biosynthetic process`GO:0006950^biological_process^response to stress	.
c6770_g1	c6770_g1_i1	cds.c6770_g1_i1|m.1293	2-553[+]	sp|P40973|PLY_LILLO^P40973^Q:1-184,H:244-425^72.28%ID^E:1e-89^RecName: Full=Pectate lyase;^Eukaryota; Viridiplantae; Streptophyta; Embryophyta; Tracheophyta; Spermatophyta; Magnoliophyta; Liliopsida; Liliales; Liliaceae; Lilium	PF00544.14^Pec_lyase_C^Pectate lyase^1-108^E:4.1e-44	sigP:0.136^25^0.121^0.118	.	.	GO:0046872^molecular_function^metal ion binding`GO:0030570^molecular_function^pectate lyase activity`GO:0045490^biological_process^pectin catabolic process	.
c6775_g1	c6775_g1_i1	cds.c6775_g1_i1|m.1294	215-628[+]	sp|Q552J0|TCPQ_DICDI^Q552J0^Q:4-137,H:3-136^69.4%ID^E:5e-61^RecName: Full=T-complex protein 1 subunit theta;^Eukaryota; Amoebozoa; Mycetozoa; Dictyosteliida; Dictyostelium	PF00118.19^Cpn60_TCP1^TCP-1/cpn60 chaperonin family^33-137^E:7.3e-39	sigP:0.103^63^0.106^0.098	.	COG0459^Prevents misfolding and promotes the refolding and proper assembly of unfolded polypeptides generated under stress conditions (By similarity)	GO:0005832^cellular_component^chaperonin-containing T-complex`GO:0005856^cellular_component^cytoskeleton`GO:0005524^molecular_function^ATP binding`GO:0051082^molecular_function^unfolded protein binding`GO:0007010^biological_process^cytoskeleton organization`GO:0006457^biological_process^protein folding	GO:0005524^molecular_function^ATP binding`GO:0044267^biological_process^cellular protein metabolic process
c6781_g1	c6781_g1_i1	cds.c6781_g1_i1|m.1295	2-520[+]	sp|P21914|SDHB_DROME^P21914^Q:1-173,H:47-221^80.57%ID^E:1e-101^RecName: Full=Succinate dehydrogenase [ubiquinone] iron-sulfur subunit, mitochondrial;^Eukaryota; Metazoa; Ecdysozoa; Arthropoda; Hexapoda; Insecta; Pterygota; Neoptera; Endopterygota; Diptera; Brachycera; Muscomorpha; Ephydroidea; Drosophilidae; Drosophila; Sophophora	PF13085.1^Fer2_3^2Fe-2S iron-sulfur cluster binding domain^3-109^E:1.2e-34`PF00111.22^Fer2^2Fe-2S iron-sulfur cluster binding domain^45-67^E:0.0084	sigP:0.105^29^0.12^0.104	.	COG0479^succinate dehydrogenase	GO:0005875^cellular_component^microtubule associated complex`GO:0005743^cellular_component^mitochondrial inner membrane`GO:0005749^cellular_component^mitochondrial respiratory chain complex II`GO:0051537^molecular_function^2 iron, 2 sulfur cluster binding`GO:0051538^molecular_function^3 iron, 4 sulfur cluster binding`GO:0051539^molecular_function^4 iron, 4 sulfur cluster binding`GO:0009055^molecu…	GO:0009055^molecular_function^electron carrier activity`GO:0051536^molecular_function^iron-sulfur cluster binding
c6798_g1	c6798_g1_i1	cds.c6798_g1_i1|m.1298	2-796[+]	sp|Q0U324|KATG_PHANO^Q0U324^Q:1-265,H:217-481^80.75%ID^E:2e-157^RecName: Full=Catalase-peroxidase;^Eukaryota; Fungi; Dikarya; Ascomycota; Pezizomycotina; Dothideomycetes; Pleosporomycetidae; Pleosporales; Pleosporineae; Phaeosphaeriaceae; Parastagonospora	PF00141.18^peroxidase^Peroxidase^32-191^E:4.6e-15	sigP:0.113^42^0.137^0.109	.	.	GO:0005737^cellular_component^cytoplasm`GO:0004096^molecular_function^catalase activity`GO:0020037^molecular_function^heme binding`GO:0046872^molecular_function^metal ion binding`GO:0042744^biological_process^hydrogen peroxide catabolic process	GO:0004601^molecular_function^peroxidase activity`GO:0020037^molecular_function^heme binding`GO:0006979^biological_process^response to oxidative stress`GO:0055114^biological_process^oxidation-reduction process
c6806_g1	c6806_g1_i1	cds.c6806_g1_i1|m.1301	1-609[+]	sp|Q68FW9|CSN3_RAT^Q68FW9^Q:1-172,H:236-407^48.84%ID^E:2e-55^RecName: Full=COP9 signalosome complex subunit 3;^Eukaryota; Metazoa; Chordata; Craniata; Vertebrata; Euteleostomi; Mammalia; Eutheria; Euarchontoglires; Glires; Rodentia; Sciurognathi; Muroidea; Muridae; Murinae; Rattus	PF01399.22^PCI^PCI domain^23-125^E:1.1e-16	sigP:0.105^52^0.119^0.102	.	.	GO:0008180^cellular_component^COP9 signalosome`GO:0005737^cellular_component^cytoplasm`GO:0010388^biological_process^cullin deneddylation`GO:0001701^biological_process^in utero embryonic development	GO:0005515^molecular_function^protein binding
c6834_g1	c6834_g1_i1	cds.c6834_g1_i1|m.1309	3-626[+]	sp|P9WQE6|PPSA_MYCTO^P9WQE6^Q:1-207,H:444-650^36.92%ID^E:2e-34^RecName: Full=Phthiocerol synthesis polyketide synthase type I PpsA;^Bacteria; Actinobacteria; Actinobacteridae; Actinomycetales; Corynebacterineae; Mycobacteriaceae; Mycobacterium; Mycobacterium tuberculosis complex	PF02801.17^Ketoacyl-synt_C^Beta-ketoacyl synthase, C-terminal domain^1-34^E:1.7e-08	sigP:0.321^22^0.447^0.287	.	.	GO:0004315^molecular_function^3-oxoacyl-[acyl-carrier-protein] synthase activity`GO:0016491^molecular_function^oxidoreductase activity`GO:0031177^molecular_function^phosphopantetheine binding`GO:0006633^biological_process^fatty acid biosynthetic process	.
c6845_g1	c6845_g1_i1	cds.c6845_g1_i1|m.1312	2-940[+]	sp|O51940|PVDA_BURCE^O51940^Q:5-286,H:158-404^34.86%ID^E:4e-35^RecName: Full=L-ornithine 5-monooxygenase;^Bacteria; Proteobacteria; Betaproteobacteria; Burkholderiales; Burkholderiaceae; Burkholderia; Burkholderia cepacia complex	PF13434.1^K_oxygenase^L-lysine 6-monooxygenase (NADPH-requiring)^2-210^E:2.2e-45	sigP:0.112^23^0.117^0.106	.	.	GO:0016491^molecular_function^oxidoreductase activity	.
c6846_g1	c6846_g1_i1	cds.c6846_g1_i1|m.1313	1-750[+]	sp|Q54QD9|CTSB_DICDI^Q54QD9^Q:1-249,H:51-298^47.24%ID^E:1e-78^RecName: Full=Cathepsin B;^Eukaryota; Amoebozoa; Mycetozoa; Dictyosteliida; Dictyostelium	PF00112.18^Peptidase_C1^Papain family cysteine protease^28-249^E:3.6e-48	sigP:0.109^53^0.138^0.106	.	.	GO:0005764^cellular_component^lysosome`GO:0008234^molecular_function^cysteine-type peptidase activity	GO:0008234^molecular_function^cysteine-type peptidase activity`GO:0006508^biological_process^proteolysis
c6848_g1	c6848_g1_i1	cds.c6848_g1_i1|m.1314	1-393[+]	sp|P54680|FIMB_DICDI^P54680^Q:1-127,H:483-608^53.54%ID^E:5e-38^RecName: Full=Fimbrin;^Eukaryota; Amoebozoa; Mycetozoa; Dictyosteliida; Dictyostelium	PF00307.26^CH^Calponin homology (CH) domain^23-124^E:1.2e-10	sigP:0.139^20^0.237^0.149	.	COG5069^Microtubule associated monoxygenase, calponin and LIM domain containing	GO:0031252^cellular_component^cell leading edge`GO:0030027^cellular_component^lamellipodium`GO:0001891^cellular_component^phagocytic cup`GO:0045335^cellular_component^phagocytic vesicle`GO:0051015^molecular_function^actin filament binding`GO:0005509^molecular_function^calcium ion binding`GO:0051017^biological_process^actin filament bundle assembly`GO:0019953^biological_process^sexual reproduction	GO:0005515^molecular_function^protein binding
c6858_g2	c6858_g2_i1	cds.c6858_g2_i1|m.1315	1-627[+]	sp|Q7L5Y1|ENOF1_HUMAN^Q7L5Y1^Q:1-209,H:61-269^55.98%ID^E:2e-82^RecName: Full=Mitochondrial enolase superfamily member 1;^Eukaryota; Metazoa; Chordata; Craniata; Vertebrata; Euteleostomi; Mammalia; Eutheria; Euarchontoglires; Primates; Haplorrhini; Catarrhini; Hominidae; Homo	PF01188.16^MR_MLE^Mandelate racemase / muconate lactonizing enzyme, C-terminal domain^174-208^E:9.5e-06	sigP:0.196^22^0.233^0.159	.	COG4948^mandelate racemase muconate lactonizing	GO:0005739^cellular_component^mitochondrion`GO:0016853^molecular_function^isomerase activity`GO:0046872^molecular_function^metal ion binding`GO:0009063^biological_process^cellular amino acid catabolic process	.
c6867_g1	c6867_g1_i1	cds.c6867_g1_i1|m.1321	20-505[+]	sp|P52285|SKP1A_DICDI^P52285^Q:5-162,H:2-157^74.84%ID^E:8e-81^RecName: Full=SCF ubiquitin ligase complex protein SKP1a;^Eukaryota; Amoebozoa; Mycetozoa; Dictyosteliida; Dictyostelium	PF03931.10^Skp1_POZ^Skp1 family, tetramerisation domain^7-67^E:2.6e-26`PF01466.14^Skp1^Skp1 family, dimerisation domain^88-162^E:1e-39	sigP:0.103^56^0.116^0.099	.	COG5201^S-phase kinase--associated protein	GO:0005938^cellular_component^cell cortex`GO:0005737^cellular_component^cytoplasm`GO:0005634^cellular_component^nucleus`GO:0019005^cellular_component^SCF ubiquitin ligase complex`GO:0005515^molecular_function^protein binding`GO:0016567^biological_process^protein ubiquitination`GO:0030587^biological_process^sorocarp development`GO:0006511^biological_process^ubiquitin-dependent protein catabolic pr…	GO:0006511^biological_process^ubiquitin-dependent protein catabolic process
c6880_g1	c6880_g1_i1	cds.c6880_g1_i1|m.1328	114-581[+]	sp|P47949|TNNC3_DROME^P47949^Q:1-155,H:1-155^90.32%ID^E:2e-95^RecName: Full=Troponin C, isoform 3;^Eukaryota; Metazoa; Ecdysozoa; Arthropoda; Hexapoda; Insecta; Pterygota; Neoptera; Endopterygota; Diptera; Brachycera; Muscomorpha; Ephydroidea; Drosophilidae; Drosophila; Sophophora	PF13499.1^EF-hand_7^EF-hand domain pair^16-75^E:1.2e-08`PF13405.1^EF-hand_6^EF-hand domain^16-43^E:0.012`PF13833.1^EF-hand_8^EF-hand domain pair^29-77^E:6.9e-05`PF13202.1^EF-hand_5^EF hand^53-75^E:0.15`PF13405.1^EF-hand_6^EF-hand domain^91-118^E:6e-05`PF13499.1^EF-hand_7^EF-hand domain pair^92-152^E:1.1e-12`PF13833.1^EF-hand_8^EF-hand domain pair^112-154^E:1.5e-08`PF00036.27^EF-hand_1^EF hand^128…	sigP:0.105^45^0.11^0.098	.	COG5126^myosin light chain	GO:0005509^molecular_function^calcium ion binding	GO:0005509^molecular_function^calcium ion binding
c6880_g1	c6880_g1_i2	cds.c6880_g1_i2|m.1329	114-605[+]	sp|P47949|TNNC3_DROME^P47949^Q:1-154,H:1-154^89.61%ID^E:3e-94^RecName: Full=Troponin C, isoform 3;^Eukaryota; Metazoa; Ecdysozoa; Arthropoda; Hexapoda; Insecta; Pterygota; Neoptera; Endopterygota; Diptera; Brachycera; Muscomorpha; Ephydroidea; Drosophilidae; Drosophila; Sophophora	PF13499.1^EF-hand_7^EF-hand domain pair^16-75^E:1.4e-08`PF13405.1^EF-hand_6^EF-hand domain^16-43^E:0.013`PF13833.1^EF-hand_8^EF-hand domain pair^29-77^E:7.6e-05`PF13405.1^EF-hand_6^EF-hand domain^91-118^E:6.5e-05`PF13499.1^EF-hand_7^EF-hand domain pair^92-152^E:1.2e-12`PF13833.1^EF-hand_8^EF-hand domain pair^112-153^E:2.2e-08`PF00036.27^EF-hand_1^EF hand^128-153^E:1.1e-07`PF13202.1^EF-hand_5^EF h…	sigP:0.105^45^0.11^0.098	.	COG5126^myosin light chain	GO:0005509^molecular_function^calcium ion binding	GO:0005509^molecular_function^calcium ion binding
c6883_g1	c6883_g1_i1	cds.c6883_g1_i1|m.1330	3-1436[+]	sp|Q4WNS8|ECM33_ASPFU^Q4WNS8^Q:115-430,H:42-353^32.39%ID^E:2e-40^RecName: Full=Protein ecm33;^Eukaryota; Fungi; Dikarya; Ascomycota; Pezizomycotina; Eurotiomycetes; Eurotiomycetidae; Eurotiales; Aspergillaceae; Aspergillus	PF13306.1^LRR_5^Leucine rich repeats (6 copies)^301-341^E:0.32	sigP:0.289^32^0.649^0.298	ExpAA=62.23^PredHel=3^Topology=i2-20o40-62i454-476o	NOG77477^	GO:0031225^cellular_component^anchored component of membrane`GO:0009277^cellular_component^fungal-type cell wall`GO:0005886^cellular_component^plasma membrane`GO:0035690^biological_process^cellular response to drug	.
c6890_g1	c6890_g1_i1	cds.c6890_g1_i1|m.1331	1-507[+]	sp|A6SDU6|EIF3K_BOTFB^A6SDU6^Q:1-169,H:15-190^63.64%ID^E:2e-73^RecName: Full=Eukaryotic translation initiation factor 3 subunit K;^Eukaryota; Fungi; Dikarya; Ascomycota; Pezizomycotina; Leotiomycetes; Helotiales; Sclerotiniaceae; Botryotinia	PF03399.11^SAC3_GANP^SAC3/GANP/Nin1/mts3/eIF-3 p25 family^11-165^E:4.4e-23`PF10075.4^PCI_Csn8^COP9 signalosome, subunit CSN8^52-167^E:6e-28	sigP:0.102^65^0.11^0.097	.	.	GO:0016282^cellular_component^eukaryotic 43S preinitiation complex`GO:0033290^cellular_component^eukaryotic 48S preinitiation complex`GO:0005852^cellular_component^eukaryotic translation initiation factor 3 complex`GO:0043022^molecular_function^ribosome binding`GO:0003743^molecular_function^translation initiation factor activity`GO:0001731^biological_process^formation of translation preinitiation…	.
c6958_g1	c6958_g1_i1	cds.c6958_g1_i1|m.1339	354-1769[+]	sp|Q9LTA3|U91C1_ARATH^Q9LTA3^Q:2-461,H:4-451^59.22%ID^E:0^RecName: Full=UDP-glycosyltransferase 91C1;^Eukaryota; Viridiplantae; Streptophyta; Embryophyta; Tracheophyta; Spermatophyta; Magnoliophyta; eudicotyledons; Gunneridae; Pentapetalae; rosids; malvids; Brassicales; Brassicaceae; Camelineae; Arabidopsis	PF00201.13^UDPGT^UDP-glucoronosyl and UDP-glucosyl transferase^274-404^E:6e-18	sigP:0.343^32^0.534^0.353	ExpAA=21.38^PredHel=1^Topology=i7-26o	.	GO:0005829^cellular_component^cytosol`GO:0016758^molecular_function^transferase activity, transferring hexosyl groups	GO:0016758^molecular_function^transferase activity, transferring hexosyl groups`GO:0008152^biological_process^metabolic process
c6959_g1	c6959_g1_i1	cds.c6959_g1_i1|m.1340	1-1128[+]	sp|P32473|ODPB_YEAST^P32473^Q:44-375,H:34-365^67.27%ID^E:2e-161^RecName: Full=Pyruvate dehydrogenase E1 component subunit beta, mitochondrial;^Eukaryota; Fungi; Dikarya; Ascomycota; Saccharomycotina; Saccharomycetes; Saccharomycetales; Saccharomycetaceae; Saccharomyces	PF02779.19^Transket_pyr^Transketolase, pyrimidine binding domain^48-223^E:1.6e-46`PF02780.15^Transketolase_C^Transketolase, C-terminal domain^242-361^E:1.2e-34	sigP:0.137^24^0.19^0.138	.	COG0022^Dehydrogenase, E1 component	GO:0042645^cellular_component^mitochondrial nucleoid`GO:0005967^cellular_component^mitochondrial pyruvate dehydrogenase complex`GO:0005739^cellular_component^mitochondrion`GO:0004739^molecular_function^pyruvate dehydrogenase (acetyl-transferring) activity`GO:0006086^biological_process^acetyl-CoA biosynthetic process from pyruvate`GO:0006096^biological_process^glycolytic process	GO:0003824^molecular_function^catalytic activity`GO:0008152^biological_process^metabolic process
c6964_g1	c6964_g1_i1	cds.c6964_g1_i1|m.1341	211-516[+]	sp|Q0CTD7|BGLA_ASPTN^Q0CTD7^Q:1-102,H:1-92^51.96%ID^E:2e-21^RecName: Full=Probable beta-glucosidase A;^Eukaryota; Fungi; Dikarya; Ascomycota; Pezizomycotina; Eurotiomycetes; Eurotiomycetidae; Eurotiales; Aspergillaceae; Aspergillus	.	sigP:0.508^21^0.799^0.579	.	.	GO:0005576^cellular_component^extracellular region`GO:0008422^molecular_function^beta-glucosidase activity`GO:0030245^biological_process^cellulose catabolic process	.
c6972_g2	c6972_g2_i1	cds.c6972_g2_i1|m.1348	2-523[+]	sp|Q54KD5|Y7399_DICDI^Q54KD5^Q:48-174,H:338-465^39.84%ID^E:1e-22^RecName: Full=P17/29C-like protein DDB_G0287399;^Eukaryota; Amoebozoa; Mycetozoa; Dictyosteliida; Dictyostelium	.	sigP:0.229^36^0.398^0.247	ExpAA=22.68^PredHel=1^Topology=i13-32o	.	GO:0005576^cellular_component^extracellular region	.
c6988_g1	c6988_g1_i1	cds.c6988_g1_i1|m.1352	3-587[+]	sp|P29314|RS9_RAT^P29314^Q:5-194,H:4-193^74.74%ID^E:2e-95^RecName: Full=40S ribosomal protein S9;^Eukaryota; Metazoa; Chordata; Craniata; Vertebrata; Euteleostomi; Mammalia; Eutheria; Euarchontoglires; Glires; Rodentia; Sciurognathi; Muroidea; Muridae; Murinae; Rattus	PF00163.14^Ribosomal_S4^Ribosomal protein S4/S9 N-terminal domain^8-108^E:7.6e-28`PF01479.20^S4^S4 domain^109-153^E:7.2e-13	sigP:0.11^12^0.124^0.109	.	COG0522^One of the primary rRNA binding proteins, it binds directly to 16S rRNA where it nucleates assembly of the body of the 30S subunit (By similarity)	GO:0022627^cellular_component^cytosolic small ribosomal subunit`GO:0030529^cellular_component^ribonucleoprotein complex`GO:0019843^molecular_function^rRNA binding`GO:0003735^molecular_function^structural constituent of ribosome`GO:0006412^biological_process^translation	GO:0019843^molecular_function^rRNA binding`GO:0005622^cellular_component^intracellular`GO:0003723^molecular_function^RNA binding
c6998_g1	c6998_g1_i1	cds.c6998_g1_i1|m.1359	134-790[+]	sp|Q99LX5|MMTA2_MOUSE^Q99LX5^Q:1-171,H:1-173^41.21%ID^E:3e-31^RecName: Full=Multiple myeloma tumor-associated protein 2 homolog;^Eukaryota; Metazoa; Chordata; Craniata; Vertebrata; Euteleostomi; Mammalia; Eutheria; Euarchontoglires; Glires; Rodentia; Sciurognathi; Muroidea; Muridae; Murinae; Mus; Mus	PF10159.4^MMtag^Kinase phosphorylation protein^8-85^E:1.7e-35	sigP:0.112^11^0.127^0.106	.	.	.	.
c7005_g1	c7005_g1_i1	cds.c7005_g1_i1|m.1362	373-1194[+]	sp|Q766C3|NEP1_NEPGR^Q766C3^Q:1-255,H:1-261^52.47%ID^E:2e-84^RecName: Full=Aspartic proteinase nepenthesin-1;^Eukaryota; Viridiplantae; Streptophyta; Embryophyta; Tracheophyta; Spermatophyta; Magnoliophyta; eudicotyledons; Gunneridae; Pentapetalae; Caryophyllales; Nepenthaceae; Nepenthes	PF14543.1^TAXi_N^Xylanase inhibitor N-terminal^91-247^E:3.2e-42`PF00026.18^Asp^Eukaryotic aspartyl protease^91-224^E:1.6e-14	sigP:0.635^28^0.975^0.779	.	.	GO:0005576^cellular_component^extracellular region`GO:0004190^molecular_function^aspartic-type endopeptidase activity	GO:0004190^molecular_function^aspartic-type endopeptidase activity`GO:0006508^biological_process^proteolysis
c7005_g2	c7005_g2_i1	cds.c7005_g2_i1|m.1363	3-464[+]	sp|Q766C3|NEP1_NEPGR^Q766C3^Q:1-150,H:287-434^44.37%ID^E:2e-34^RecName: Full=Aspartic proteinase nepenthesin-1;^Eukaryota; Viridiplantae; Streptophyta; Embryophyta; Tracheophyta; Spermatophyta; Magnoliophyta; eudicotyledons; Gunneridae; Pentapetalae; Caryophyllales; Nepenthaceae; Nepenthes	PF14541.1^TAXi_C^Xylanase inhibitor C-terminal^1-146^E:1.8e-27`PF00026.18^Asp^Eukaryotic aspartyl protease^2-145^E:1.3e-09	sigP:0.104^17^0.114^0.095	.	.	GO:0005576^cellular_component^extracellular region`GO:0004190^molecular_function^aspartic-type endopeptidase activity	GO:0004190^molecular_function^aspartic-type endopeptidase activity`GO:0006508^biological_process^proteolysis
c7016_g1	c7016_g1_i1	cds.c7016_g1_i1|m.1364	3-482[+]	sp|Q9XI29|Y1540_ARATH^Q9XI29^Q:42-149,H:1-121^47.54%ID^E:1e-26^RecName: Full=Uncharacterized protein At1g15400;^Eukaryota; Viridiplantae; Streptophyta; Embryophyta; Tracheophyta; Spermatophyta; Magnoliophyta; eudicotyledons; Gunneridae; Pentapetalae; rosids; malvids; Brassicales; Brassicaceae; Camelineae; Arabidopsis	.	sigP:0.17^13^0.396^0.221	.	.	GO:0005886^cellular_component^plasma membrane	.
c7017_g1	c7017_g1_i1	cds.c7017_g1_i1|m.1365	3-827[+]	sp|G5EB19|PPOA_EMENI^G5EB19^Q:6-273,H:806-1071^40.67%ID^E:1e-64^RecName: Full=Psi-producing oxygenase A;^Eukaryota; Fungi; Dikarya; Ascomycota; Pezizomycotina; Eurotiomycetes; Eurotiomycetidae; Eurotiales; Aspergillaceae; Aspergillus	PF00067.17^p450^Cytochrome P450^139-219^E:6.8e-09	sigP:0.158^20^0.208^0.142	.	.	GO:0051213^molecular_function^dioxygenase activity`GO:0047888^molecular_function^fatty acid peroxidase activity`GO:0020037^molecular_function^heme binding`GO:0005506^molecular_function^iron ion binding`GO:0016853^molecular_function^isomerase activity`GO:0052878^molecular_function^linoleate 8R-lipoxygenase activity`GO:0016705^molecular_function^oxidoreductase activity, acting on paired donors, wit…	GO:0005506^molecular_function^iron ion binding`GO:0016705^molecular_function^oxidoreductase activity, acting on paired donors, with incorporation or reduction of molecular oxygen`GO:0020037^molecular_function^heme binding`GO:0055114^biological_process^oxidation-reduction process
c7053_g1	c7053_g1_i1	cds.c7053_g1_i1|m.1369	2-742[+]	sp|Q9U641|CMFB_DICDI^Q9U641^Q:2-243,H:264-505^61.32%ID^E:6e-102^RecName: Full=Conditioned medium factor receptor 1;^Eukaryota; Amoebozoa; Mycetozoa; Dictyosteliida; Dictyostelium	.	sigP:0.111^49^0.117^0.105	.	COG0644^geranylgeranyl reductase	GO:0016021^cellular_component^integral component of membrane`GO:0016491^molecular_function^oxidoreductase activity	.
c7090_g1	c7090_g1_i1	cds.c7090_g1_i1|m.1381	113-610[+]	sp|P41756|PGK_ASPOR^P41756^Q:1-166,H:1-167^76.65%ID^E:1e-80^RecName: Full=Phosphoglycerate kinase;^Eukaryota; Fungi; Dikarya; Ascomycota; Pezizomycotina; Eurotiomycetes; Eurotiomycetidae; Eurotiales; Aspergillaceae; Aspergillus	PF00162.14^PGK^Phosphoglycerate kinase^9-166^E:4.4e-52	sigP:0.103^69^0.113^0.097	.	COG0126^phosphoglycerate kinase	GO:0005737^cellular_component^cytoplasm`GO:0005524^molecular_function^ATP binding`GO:0004618^molecular_function^phosphoglycerate kinase activity`GO:0006096^biological_process^glycolytic process	GO:0004618^molecular_function^phosphoglycerate kinase activity`GO:0006096^biological_process^glycolytic process
c7096_g1	c7096_g1_i1	cds.c7096_g1_i1|m.1382	1-519[+]	sp|Q9LKJ1|HIBC1_ARATH^Q9LKJ1^Q:32-137,H:237-347^38.05%ID^E:2e-15^RecName: Full=3-hydroxyisobutyryl-CoA hydrolase 1;^Eukaryota; Viridiplantae; Streptophyta; Embryophyta; Tracheophyta; Spermatophyta; Magnoliophyta; eudicotyledons; Gunneridae; Pentapetalae; rosids; malvids; Brassicales; Brassicaceae; Camelineae; Arabidopsis	PF13766.1^ECH_C^2-enoyl-CoA Hydratase C-terminal region^28-141^E:2.4e-33	sigP:0.106^39^0.115^0.104	.	COG1024^Enoyl-CoA hydratase	GO:0005777^cellular_component^peroxisome`GO:0003860^molecular_function^3-hydroxyisobutyryl-CoA hydrolase activity`GO:0009409^biological_process^response to cold`GO:0006574^biological_process^valine catabolic process	.
c7125_g1	c7125_g1_i1	cds.c7125_g1_i1|m.1386	2-691[+]	sp|Q12436|ZRT2_YEAST^Q12436^Q:26-230,H:183-369^31.07%ID^E:9e-25^RecName: Full=Zinc-regulated transporter 2;^Eukaryota; Fungi; Dikarya; Ascomycota; Saccharomycotina; Saccharomycetes; Saccharomycetales; Saccharomycetaceae; Saccharomyces	PF02535.17^Zip^ZIP Zinc transporter^49-230^E:3.5e-22	sigP:0.197^18^0.45^0.242	ExpAA=49.47^PredHel=1^Topology=o138-160i	.	GO:0016021^cellular_component^integral component of membrane`GO:0005886^cellular_component^plasma membrane`GO:0000007^molecular_function^low-affinity zinc ion transmembrane transporter activity`GO:0006831^biological_process^low-affinity zinc ion transport	GO:0046873^molecular_function^metal ion transmembrane transporter activity`GO:0030001^biological_process^metal ion transport`GO:0055085^biological_process^transmembrane transport`GO:0016020^cellular_component^membrane
c7131_g1	c7131_g1_i1	cds.c7131_g1_i1|m.1387	3-713[+]	sp|Q9XI37|PV42A_ARATH^Q9XI37^Q:1-232,H:128-351^51.49%ID^E:2e-81^RecName: Full=SNF1-related protein kinase regulatory subunit gamma-like PV42a;^Eukaryota; Viridiplantae; Streptophyta; Embryophyta; Tracheophyta; Spermatophyta; Magnoliophyta; eudicotyledons; Gunneridae; Pentapetalae; rosids; malvids; Brassicales; Brassicaceae; Camelineae; Arabidopsis	PF00571.23^CBS^CBS domain^179-228^E:4.4e-09	sigP:0.12^23^0.162^0.118	.	.	GO:0030554^molecular_function^adenyl nucleotide binding`GO:0003006^biological_process^developmental process involved in reproduction`GO:0009553^biological_process^embryo sac development`GO:0009555^biological_process^pollen development`GO:0010183^biological_process^pollen tube guidance`GO:0048443^biological_process^stamen development	GO:0030554^molecular_function^adenyl nucleotide binding
c7163_g1	c7163_g1_i1	cds.c7163_g1_i1|m.1391	1-375[+]	sp|Q9QUM9|PSA6_MOUSE^Q9QUM9^Q:1-124,H:133-246^52.42%ID^E:3e-34^RecName: Full=Proteasome subunit alpha type-6;^Eukaryota; Metazoa; Chordata; Craniata; Vertebrata; Euteleostomi; Mammalia; Eutheria; Euarchontoglires; Glires; Rodentia; Sciurognathi; Muroidea; Muridae; Murinae; Mus; Mus	PF00227.21^Proteasome^Proteasome subunit^1-90^E:6.8e-14	sigP:0.117^23^0.169^0.120	.	COG0638^The proteasome is a multicatalytic proteinase complex which is characterized by its ability to cleave peptides with Arg, Phe, Tyr, Leu, and Glu adjacent to the leaving group at neutral or slightly basic pH. The proteasome has an ATP-dependent proteolytic activity (By similarity)	GO:0005737^cellular_component^cytoplasm`GO:0000932^cellular_component^cytoplasmic mRNA processing body`GO:0005829^cellular_component^cytosol`GO:0005739^cellular_component^mitochondrion`GO:0030016^cellular_component^myofibril`GO:0016363^cellular_component^nuclear matrix`GO:0005844^cellular_component^polysome`GO:0005839^cellular_component^proteasome core complex`GO:0019773^cellular_component^protea…	GO:0004298^molecular_function^threonine-type endopeptidase activity`GO:0051603^biological_process^proteolysis involved in cellular protein catabolic process`GO:0005839^cellular_component^proteasome core complex
c7172_g1	c7172_g1_i1	cds.c7172_g1_i1|m.1393	3-542[+]	sp|D9IQ16|GXN_ACRMI^D9IQ16^Q:7-177,H:126-294^29.38%ID^E:5e-09^SubName: Full=Galaxin;^Eukaryota; Metazoa; Cnidaria; Anthozoa; Hexacorallia; Scleractinia; Astrocoeniina; Acroporidae; Acropora	.	sigP:0.117^13^0.142^0.119	.	.	.	.
c7186_g1	c7186_g1_i1	cds.c7186_g1_i1|m.1397	2-877[+]	sp|Q9STH1|HSOP3_ARATH^Q9STH1^Q:12-292,H:2-267^37.37%ID^E:9e-45^RecName: Full=Hsp70-Hsp90 organizing protein 3;^Eukaryota; Viridiplantae; Streptophyta; Embryophyta; Tracheophyta; Spermatophyta; Magnoliophyta; eudicotyledons; Gunneridae; Pentapetalae; rosids; malvids; Brassicales; Brassicaceae; Camelineae; Arabidopsis	PF13414.1^TPR_11^TPR repeat^10-77^E:1.3e-20`PF00515.23^TPR_1^Tetratricopeptide repeat^12-45^E:4.2e-06`PF07719.12^TPR_2^Tetratricopeptide repeat^14-45^E:3.3e-06`PF13371.1^TPR_9^Tetratricopeptide repeat^23-84^E:0.049`PF08238.7^Sel1^Sel1 repeat^27-41^E:21`PF07719.12^TPR_2^Tetratricopeptide repeat^48-78^E:0.028`PF00515.23^TPR_1^Tetratricopeptide repeat^49-78^E:0.0048`PF00515.23^TPR_1^Tetratricopeptid…	sigP:0.105^65^0.116^0.104	.	COG0457^repeat-containing protein	GO:0005737^cellular_component^cytoplasm`GO:0005634^cellular_component^nucleus`GO:0051879^molecular_function^Hsp90 protein binding`GO:0070678^molecular_function^preprotein binding`GO:0051131^biological_process^chaperone-mediated protein complex assembly`GO:0010286^biological_process^heat acclimation`GO:0009408^biological_process^response to heat`GO:0009644^biological_process^response to high light…	GO:0005515^molecular_function^protein binding
c7206_g1	c7206_g1_i1	cds.c7206_g1_i1|m.1399	2-607[+]	sp|Q5EAJ7|MVP_STRPU^Q5EAJ7^Q:1-194,H:651-844^67.53%ID^E:2e-80^RecName: Full=Major vault protein;^Eukaryota; Metazoa; Echinodermata; Eleutherozoa; Echinozoa; Echinoidea; Euechinoidea; Echinacea; Echinoida; Strongylocentrotidae; Strongylocentrotus	.	sigP:0.11^43^0.132^0.108	.	NOG70525^outer membrane chaperone Skp (OmpH)	GO:0005737^cellular_component^cytoplasm`GO:0005634^cellular_component^nucleus`GO:0030529^cellular_component^ribonucleoprotein complex	.
c7238_g1	c7238_g1_i1	cds.c7238_g1_i1|m.1406	1-726[+]	sp|Q9LNW0|HS178_ARATH^Q9LNW0^Q:79-229,H:9-154^41.56%ID^E:1e-26^RecName: Full=17.8 kDa class I heat shock protein;^Eukaryota; Viridiplantae; Streptophyta; Embryophyta; Tracheophyta; Spermatophyta; Magnoliophyta; eudicotyledons; Gunneridae; Pentapetalae; rosids; malvids; Brassicales; Brassicaceae; Camelineae; Arabidopsis	PF00011.16^HSP20^Hsp20/alpha crystallin family^128-228^E:2.1e-30`PF04969.11^CS^CS domain^142-216^E:0.13	sigP:0.178^31^0.564^0.207	.	COG0071^Heat shock protein	GO:0005737^cellular_component^cytoplasm`GO:0006979^biological_process^response to oxidative stress	.
c7241_g1	c7241_g1_i1	cds.c7241_g1_i1|m.1407	45-485[+]	sp|P34121|COAA_DICDI^P34121^Q:1-141,H:1-142^59.15%ID^E:4e-54^RecName: Full=Coactosin;^Eukaryota; Amoebozoa; Mycetozoa; Dictyosteliida; Dictyostelium	PF00241.15^Cofilin_ADF^Cofilin/tropomyosin-type actin-binding protein^9-131^E:1.3e-22	sigP:0.106^31^0.129^0.104	.	.	GO:0015629^cellular_component^actin cytoskeleton`GO:0045335^cellular_component^phagocytic vesicle`GO:0051015^molecular_function^actin filament binding`GO:0030833^biological_process^regulation of actin filament polymerization`GO:0009617^biological_process^response to bacterium	GO:0003779^molecular_function^actin binding`GO:0005622^cellular_component^intracellular
c7244_g1	c7244_g1_i1	cds.c7244_g1_i1|m.1408	1-657[+]	sp|Q54WR5|CCD94_DICDI^Q54WR5^Q:1-117,H:108-239^37.96%ID^E:1e-16^RecName: Full=Coiled-coil domain-containing protein 94 homolog;^Eukaryota; Amoebozoa; Mycetozoa; Dictyosteliida; Dictyostelium	PF04502.8^DUF572^Family of unknown function (DUF572)^1-216^E:7.8e-32	sigP:0.109^28^0.12^0.109	.	COG5134^Coiled-coil domain-containing protein	.	.
c7276_g1	c7276_g1_i1	cds.c7276_g1_i1|m.1414	75-539[+]	sp|Q8L7A4|AGD11_ARATH^Q8L7A4^Q:3-155,H:216-369^40.26%ID^E:7e-33^RecName: Full=Probable ADP-ribosylation factor GTPase-activating protein AGD11;^Eukaryota; Viridiplantae; Streptophyta; Embryophyta; Tracheophyta; Spermatophyta; Magnoliophyta; eudicotyledons; Gunneridae; Pentapetalae; rosids; malvids; Brassicales; Brassicaceae; Camelineae; Arabidopsis	PF00168.25^C2^C2 domain^19-96^E:1.1e-15	sigP:0.111^26^0.115^0.102	.	COG5347^ankyrin repeat and PH	GO:0008060^molecular_function^ARF GTPase activator activity`GO:0008270^molecular_function^zinc ion binding`GO:0032312^biological_process^regulation of ARF GTPase activity	GO:0005515^molecular_function^protein binding
c7278_g1	c7278_g1_i1	cds.c7278_g1_i1|m.1416	162-584[+]	sp|Q9SSM9|LBD7_ARATH^Q9SSM9^Q:16-137,H:10-132^35.48%ID^E:2e-17^RecName: Full=LOB domain-containing protein 7;^Eukaryota; Viridiplantae; Streptophyta; Embryophyta; Tracheophyta; Spermatophyta; Magnoliophyta; eudicotyledons; Gunneridae; Pentapetalae; rosids; malvids; Brassicales; Brassicaceae; Camelineae; Arabidopsis	PF03195.9^DUF260^Protein of unknown function DUF260^19-115^E:1.6e-26	sigP:0.109^46^0.112^0.105	.	.	.	.
c7278_g1	c7278_g1_i2	cds.c7278_g1_i2|m.1417	162-485[+]	sp|O82198|LBD9_ARATH^O82198^Q:20-100,H:13-93^38.27%ID^E:2e-17^RecName: Full=LOB domain-containing protein 9;^Eukaryota; Viridiplantae; Streptophyta; Embryophyta; Tracheophyta; Spermatophyta; Magnoliophyta; eudicotyledons; Gunneridae; Pentapetalae; rosids; malvids; Brassicales; Brassicaceae; Camelineae; Arabidopsis	PF03195.9^DUF260^Protein of unknown function DUF260^19-98^E:1.3e-25	sigP:0.109^46^0.112^0.105	.	.	.	.
c7283_g1	c7283_g1_i1	cds.c7283_g1_i1|m.1418	3-569[+]	sp|Q8BHD8|PCMD2_MOUSE^Q8BHD8^Q:1-142,H:107-242^26.21%ID^E:8e-12^RecName: Full=Protein-L-isoaspartate O-methyltransferase domain-containing protein 2;^Eukaryota; Metazoa; Chordata; Craniata; Vertebrata; Euteleostomi; Mammalia; Eutheria; Euarchontoglires; Glires; Rodentia; Sciurognathi; Muroidea; Muridae; Murinae; Mus; Mus	PF01135.14^PCMT^Protein-L-isoaspartate(D-aspartate) O-methyltransferase (PCMT)^47-108^E:1.8e-06`PF00651.26^BTB^BTB/POZ domain^146-185^E:6.8e-09	sigP:0.119^26^0.117^0.111	.	COG2518^Catalyzes the methyl esterification of L-isoaspartyl residues in peptides and proteins that result from spontaneous decomposition of normal L-aspartyl and L-asparaginyl residues. It plays a role in the repair and or degradation of damaged proteins (By similarity)	GO:0005737^cellular_component^cytoplasm`GO:0004719^molecular_function^protein-L-isoaspartate (D-aspartate) O-methyltransferase activity	GO:0004719^molecular_function^protein-L-isoaspartate (D-aspartate) O-methyltransferase activity`GO:0006464^biological_process^cellular protein modification process`GO:0005515^molecular_function^protein binding
c7289_g1	c7289_g1_i1	cds.c7289_g1_i1|m.1419	2-529[+]	sp|Q9FJH6|AB1F_ARATH^Q9FJH6^Q:2-176,H:311-482^67.05%ID^E:2e-76^RecName: Full=ABC transporter F family member 1;^Eukaryota; Viridiplantae; Streptophyta; Embryophyta; Tracheophyta; Spermatophyta; Magnoliophyta; eudicotyledons; Gunneridae; Pentapetalae; rosids; malvids; Brassicales; Brassicaceae; Camelineae; Arabidopsis	PF12848.2^ABC_tran_2^ABC transporter^2-45^E:3.5e-10`PF00005.22^ABC_tran^ABC transporter^90-145^E:7.1e-13	sigP:0.109^17^0.124^0.111	.	COG0488^(ABC) transporter	GO:0005886^cellular_component^plasma membrane`GO:0005524^molecular_function^ATP binding`GO:0016887^molecular_function^ATPase activity`GO:0005215^molecular_function^transporter activity	GO:0005524^molecular_function^ATP binding`GO:0016887^molecular_function^ATPase activity
c7301_g1	c7301_g1_i1	cds.c7301_g1_i1|m.1420	3-818[+]	sp|P33160|FDH_PSESR^P33160^Q:1-272,H:94-365^77.94%ID^E:6e-163^RecName: Full=Formate dehydrogenase;^Bacteria; Proteobacteria	PF00389.25^2-Hacid_dh^D-isomer specific 2-hydroxyacid dehydrogenase, catalytic domain^11-270^E:3.3e-12`PF02826.14^2-Hacid_dh_C^D-isomer specific 2-hydroxyacid dehydrogenase, NAD binding domain^63-241^E:6.3e-49	sigP:0.142^20^0.178^0.137	.	.	GO:0008863^molecular_function^formate dehydrogenase (NAD+) activity`GO:0051287^molecular_function^NAD binding`GO:0016616^molecular_function^oxidoreductase activity, acting on the CH-OH group of donors, NAD or NADP as acceptor	GO:0016616^molecular_function^oxidoreductase activity, acting on the CH-OH group of donors, NAD or NADP as acceptor`GO:0051287^molecular_function^NAD binding`GO:0008152^biological_process^metabolic process`GO:0055114^biological_process^oxidation-reduction process
c7309_g1	c7309_g1_i1	cds.c7309_g1_i1|m.1423	142-753[+]	sp|O81123|ZIP1_ARATH^O81123^Q:14-155,H:17-157^54.23%ID^E:2e-46^RecName: Full=Zinc transporter 1;^Eukaryota; Viridiplantae; Streptophyta; Embryophyta; Tracheophyta; Spermatophyta; Magnoliophyta; eudicotyledons; Gunneridae; Pentapetalae; rosids; malvids; Brassicales; Brassicaceae; Camelineae; Arabidopsis	PF02535.17^Zip^ZIP Zinc transporter^47-152^E:4.6e-16	sigP:0.783^29^0.893^0.740	ExpAA=108.03^PredHel=5^Topology=i7-28o48-70i82-104o124-146i167-189o	.	GO:0016021^cellular_component^integral component of membrane`GO:0005886^cellular_component^plasma membrane`GO:0005385^molecular_function^zinc ion transmembrane transporter activity	GO:0046873^molecular_function^metal ion transmembrane transporter activity`GO:0030001^biological_process^metal ion transport`GO:0055085^biological_process^transmembrane transport`GO:0016020^cellular_component^membrane
c7329_g1	c7329_g1_i1	cds.c7329_g1_i1|m.1426	2-655[+]	sp|Q05016|YM71_YEAST^Q05016^Q:1-216,H:49-266^48.62%ID^E:1e-63^RecName: Full=Uncharacterized oxidoreductase YMR226C;^Eukaryota; Fungi; Dikarya; Ascomycota; Saccharomycotina; Saccharomycetes; Saccharomycetales; Saccharomycetaceae; Saccharomyces	PF00106.20^adh_short^short chain dehydrogenase^16-136^E:6.8e-24`PF08659.5^KR^KR domain^17-147^E:2.7e-08`PF13561.1^adh_short_C2^Enoyl-(Acyl carrier protein) reductase^18-188^E:3.1e-13	sigP:0.119^22^0.195^0.124	.	COG4221^dehydrogenase	GO:0004090^molecular_function^carbonyl reductase (NADPH) activity`GO:0016491^molecular_function^oxidoreductase activity`GO:0031132^molecular_function^serine 3-dehydrogenase activity`GO:0008152^biological_process^metabolic process	GO:0016491^molecular_function^oxidoreductase activity`GO:0008152^biological_process^metabolic process
c7340_g1	c7340_g1_i1	cds.c7340_g1_i1|m.1427	153-662[+]	sp|P14804|AMYG_NEUCR^P14804^Q:93-164,H:528-602^34.21%ID^E:2e-07^RecName: Full=Glucoamylase;^Eukaryota; Fungi; Dikarya; Ascomycota; Pezizomycotina; Sordariomycetes; Sordariomycetidae; Sordariales; Sordariaceae; Neurospora	PF00686.14^CBM_20^Starch binding domain^92-170^E:2.8e-15	sigP:0.135^14^0.205^0.143	.	COG3387^glycoside hydrolase 15-related	GO:0004339^molecular_function^glucan 1,4-alpha-glucosidase activity`GO:2001070^molecular_function^starch binding`GO:0000272^biological_process^polysaccharide catabolic process	GO:2001070^molecular_function^starch binding
c7345_g1	c7345_g1_i1	cds.c7345_g1_i1|m.1428	2-640[+]	sp|Q9ZUB3|SPD1_ARATH^Q9ZUB3^Q:25-213,H:46-235^63.16%ID^E:2e-85^RecName: Full=Spermidine synthase 1;^Eukaryota; Viridiplantae; Streptophyta; Embryophyta; Tracheophyta; Spermatophyta; Magnoliophyta; eudicotyledons; Gunneridae; Pentapetalae; rosids; malvids; Brassicales; Brassicaceae; Camelineae; Arabidopsis	PF01564.12^Spermine_synth^Spermine/spermidine synthase^26-213^E:6.3e-77	sigP:0.161^12^0.392^0.204	.	COG0421^Catalyzes the production of spermidine from putrescine and decarboxylated S-adenosylmethionine (dcSAM), which serves as an aminopropyl donor (By similarity)	GO:0005515^molecular_function^protein binding`GO:0004766^molecular_function^spermidine synthase activity`GO:0008295^biological_process^spermidine biosynthetic process	GO:0003824^molecular_function^catalytic activity
c7377_g1	c7377_g1_i1	cds.c7377_g1_i1|m.1433	1-1044[+]	sp|P09394|GLPQ_ECOLI^P09394^Q:1-341,H:38-353^31.94%ID^E:1e-36^RecName: Full=Glycerophosphoryl diester phosphodiesterase;^Bacteria; Proteobacteria; Gammaproteobacteria; Enterobacteriales; Enterobacteriaceae; Escherichia	PF03009.12^GDPD^Glycerophosphoryl diester phosphodiesterase family^1-338^E:7.4e-49	sigP:0.123^28^0.159^0.120	.	COG0584^glycerophosphoryl diester phosphodiesterase	GO:0042597^cellular_component^periplasmic space`GO:0005509^molecular_function^calcium ion binding`GO:0008889^molecular_function^glycerophosphodiester phosphodiesterase activity`GO:0046872^molecular_function^metal ion binding`GO:0006071^biological_process^glycerol metabolic process`GO:0006629^biological_process^lipid metabolic process	.
c7386_g1	c7386_g1_i1	cds.c7386_g1_i1|m.1436	160-1074[+]	sp|A8JAM0|CC135_CHLRE^A8JAM0^Q:76-301,H:298-521^26.84%ID^E:5e-24^RecName: Full=Coiled-coil domain-containing protein lobo homolog;^Eukaryota; Viridiplantae; Chlorophyta; Chlorophyceae; Chlamydomonadales; Chlamydomonadaceae; Chlamydomonas	PF00646.28^F-box^F-box domain^14-58^E:5.2e-09`PF12937.2^F-box-like^F-box-like^15-56^E:1.9e-11`PF13854.1^Kelch_5^Kelch motif^72-104^E:7.1e-05`PF01344.20^Kelch_1^Kelch motif^75-123^E:1.5e-05`PF13418.1^Kelch_4^Galactose oxidase, central domain^75-130^E:3.1e-06`PF07646.10^Kelch_2^Kelch motif^75-104^E:4.9e-05`PF13415.1^Kelch_3^Galactose oxidase, central domain^85-135^E:7.6e-05`PF13854.1^Kelch_5^Kelch …	sigP:0.129^11^0.2^0.126	.	COG4886^leucine Rich Repeat	GO:0031514^cellular_component^motile cilium`GO:0097588^biological_process^archaeal or bacterial-type flagellum-dependent cell motility`GO:0030154^biological_process^cell differentiation`GO:0007283^biological_process^spermatogenesis	GO:0005515^molecular_function^protein binding
c7404_g1	c7404_g1_i1	cds.c7404_g1_i1|m.1440	3-725[+]	sp|Q54QD9|CTSB_DICDI^Q54QD9^Q:2-241,H:38-277^49.19%ID^E:5e-76^RecName: Full=Cathepsin B;^Eukaryota; Amoebozoa; Mycetozoa; Dictyosteliida; Dictyostelium	PF00112.18^Peptidase_C1^Papain family cysteine protease^43-241^E:1.1e-44	sigP:0.11^44^0.154^0.110	.	.	GO:0005764^cellular_component^lysosome`GO:0008234^molecular_function^cysteine-type peptidase activity	GO:0008234^molecular_function^cysteine-type peptidase activity`GO:0006508^biological_process^proteolysis
c7453_g1	c7453_g1_i1	cds.c7453_g1_i1|m.1449	3-461[+]	sp|Q9T039|EC14_ARATH^Q9T039^Q:8-119,H:1-110^36.28%ID^E:2e-17^RecName: Full=Egg cell-secreted protein 1.4;^Eukaryota; Viridiplantae; Streptophyta; Embryophyta; Tracheophyta; Spermatophyta; Magnoliophyta; eudicotyledons; Gunneridae; Pentapetalae; rosids; malvids; Brassicales; Brassicaceae; Camelineae; Arabidopsis	PF05617.6^Prolamin_like^Prolamin-like^55-119^E:5.4e-11	sigP:0.823^29^0.961^0.851	ExpAA=20.01^PredHel=1^Topology=i7-29o	.	GO:0016023^cellular_component^cytoplasmic membrane-bounded vesicle`GO:0005576^cellular_component^extracellular region`GO:0031982^cellular_component^vesicle`GO:0009567^biological_process^double fertilization forming a zygote and endosperm`GO:0080155^biological_process^regulation of double fertilization forming a zygote and endosperm`GO:2000008^biological_process^regulation of protein localization …	.
c7482_g1	c7482_g1_i1	cds.c7482_g1_i1|m.1453	1-387[+]	sp|P20692|TYRA_BACSU^P20692^Q:11-128,H:177-291^27.12%ID^E:4e-10^RecName: Full=Prephenate dehydrogenase;^Bacteria; Firmicutes; Bacilli; Bacillales; Bacillaceae; Bacillus	PF02153.12^PDH^Prephenate dehydrogenase^2-112^E:7.3e-28	sigP:0.121^36^0.191^0.109	.	.	GO:0016597^molecular_function^amino acid binding`GO:0004665^molecular_function^prephenate dehydrogenase (NADP+) activity`GO:0008977^molecular_function^prephenate dehydrogenase activity`GO:0006571^biological_process^tyrosine biosynthetic process	GO:0004665^molecular_function^prephenate dehydrogenase (NADP+) activity`GO:0008977^molecular_function^prephenate dehydrogenase activity`GO:0006571^biological_process^tyrosine biosynthetic process`GO:0055114^biological_process^oxidation-reduction process
c7483_g1	c7483_g1_i1	cds.c7483_g1_i1|m.1454	2-2611[+]	sp|P08799|MYS2_DICDI^P08799^Q:1-767,H:1334-2115^30.82%ID^E:1e-45^RecName: Full=Myosin-2 heavy chain;^Eukaryota; Amoebozoa; Mycetozoa; Dictyosteliida; Dictyostelium	PF01576.14^Myosin_tail_1^Myosin tail^4-156^E:2.6e-15`PF01442.13^Apolipoprotein^Apolipoprotein A1/A4/E domain^5-202^E:770`PF01442.13^Apolipoprotein^Apolipoprotein A1/A4/E domain^82-223^E:9400`PF01576.14^Myosin_tail_1^Myosin tail^118-698^E:1.5e-42`PF01442.13^Apolipoprotein^Apolipoprotein A1/A4/E domain^275-444^E:1.2e-05`PF01442.13^Apolipoprotein^Apolipoprotein A1/A4/E domain^449-609^E:13`PF01442.13…	sigP:0.105^68^0.112^0.101	.	COG5022^myosin heavy chain	GO:0042641^cellular_component^actomyosin`GO:0005826^cellular_component^actomyosin contractile ring`GO:0045179^cellular_component^apical cortex`GO:0005938^cellular_component^cell cortex`GO:0031254^cellular_component^cell trailing edge`GO:0005856^cellular_component^cytoskeleton`GO:0005829^cellular_component^cytosol`GO:0032009^cellular_component^early phagosome`GO:0032982^cellular_component^myosin f…	GO:0003774^molecular_function^motor activity`GO:0016459^cellular_component^myosin complex`GO:0008289^molecular_function^lipid binding`GO:0006869^biological_process^lipid transport`GO:0042157^biological_process^lipoprotein metabolic process`GO:0005576^cellular_component^extracellular region
c7489_g1	c7489_g1_i1	cds.c7489_g1_i1|m.1456	1-1086[+]	sp|P14658|CYSP_TRYBB^P14658^Q:14-343,H:14-341^48.34%ID^E:5e-107^RecName: Full=Cysteine proteinase;^Eukaryota; Euglenozoa; Kinetoplastida; Trypanosomatidae; Trypanosoma	PF08246.7^Inhibitor_I29^Cathepsin propeptide inhibitor domain (I29)^41-97^E:1.3e-11`PF00112.18^Peptidase_C1^Papain family cysteine protease^130-338^E:3.8e-68	sigP:0.369^31^0.719^0.405	ExpAA=22.31^PredHel=1^Topology=i13-35o	COG4870^cysteine	GO:0005764^cellular_component^lysosome`GO:0004197^molecular_function^cysteine-type endopeptidase activity`GO:0009405^biological_process^pathogenesis	GO:0008234^molecular_function^cysteine-type peptidase activity`GO:0006508^biological_process^proteolysis
c7495_g1	c7495_g1_i1	cds.c7495_g1_i1|m.1460	3-836[+]	sp|Q10258|MTHR1_SCHPO^Q10258^Q:1-267,H:336-603^52.24%ID^E:6e-97^RecName: Full=Methylenetetrahydrofolate reductase 1;^Eukaryota; Fungi; Dikarya; Ascomycota; Taphrinomycotina; Schizosaccharomycetes; Schizosaccharomycetales; Schizosaccharomycetaceae; Schizosaccharomyces	.	sigP:0.116^20^0.162^0.121	.	COG0685^Methylenetetrahydrofolate reductase	GO:0005829^cellular_component^cytosol`GO:0005739^cellular_component^mitochondrion`GO:0005634^cellular_component^nucleus`GO:0004489^molecular_function^methylenetetrahydrofolate reductase (NAD(P)H) activity`GO:0009086^biological_process^methionine biosynthetic process`GO:0035999^biological_process^tetrahydrofolate interconversion	.
c7495_g2	c7495_g2_i1	cds.c7495_g2_i1|m.1462	311-1321[+]	sp|P53128|MTHR2_YEAST^P53128^Q:11-336,H:12-345^56.12%ID^E:6e-131^RecName: Full=Methylenetetrahydrofolate reductase 2;^Eukaryota; Fungi; Dikarya; Ascomycota; Saccharomycotina; Saccharomycetes; Saccharomycetales; Saccharomycetaceae; Saccharomyces	PF02219.12^MTHFR^Methylenetetrahydrofolate reductase^11-291^E:9.3e-113	sigP:0.107^31^0.115^0.104	.	COG0685^Methylenetetrahydrofolate reductase	GO:0004489^molecular_function^methylenetetrahydrofolate reductase (NAD(P)H) activity`GO:0005515^molecular_function^protein binding`GO:0009086^biological_process^methionine biosynthetic process`GO:0035999^biological_process^tetrahydrofolate interconversion	GO:0004489^molecular_function^methylenetetrahydrofolate reductase (NAD(P)H) activity`GO:0006555^biological_process^methionine metabolic process`GO:0055114^biological_process^oxidation-reduction process
c7529_g1	c7529_g1_i1	cds.c7529_g1_i1|m.1470	2-475[+]	sp|Q01890|YPT1_PHYIN^Q01890^Q:2-151,H:50-200^47.4%ID^E:4e-37^RecName: Full=Ras-like GTP-binding protein YPT1;^Eukaryota; Stramenopiles; Oomycetes; Peronosporales; Phytophthora	PF00071.17^Ras^Ras family^2-120^E:3.4e-37`PF08477.8^Miro^Miro-like protein^4-75^E:1.2e-07`PF00025.16^Arf^ADP-ribosylation factor family^4-117^E:3.3e-07	sigP:0.112^36^0.111^0.102	.	.	GO:0005886^cellular_component^plasma membrane`GO:0005525^molecular_function^GTP binding`GO:0015031^biological_process^protein transport`GO:0007264^biological_process^small GTPase mediated signal transduction	GO:0005525^molecular_function^GTP binding`GO:0007264^biological_process^small GTPase mediated signal transduction`GO:0005622^cellular_component^intracellular
c7532_g1	c7532_g1_i1	cds.c7532_g1_i1|m.1471	49-555[+]	sp|P58234|RS19A_SCHPO^P58234^Q:26-161,H:3-138^58.82%ID^E:3e-54^RecName: Full=40S ribosomal protein S19-A;^Eukaryota; Fungi; Dikarya; Ascomycota; Taphrinomycotina; Schizosaccharomycetes; Schizosaccharomycetales; Schizosaccharomycetaceae; Schizosaccharomyces	PF01090.14^Ribosomal_S19e^Ribosomal protein S19e^27-163^E:2.3e-54	sigP:0.115^12^0.142^0.113	.	.	GO:0005829^cellular_component^cytosol`GO:0022627^cellular_component^cytosolic small ribosomal subunit`GO:0005730^cellular_component^nucleolus`GO:0005634^cellular_component^nucleus`GO:0003735^molecular_function^structural constituent of ribosome`GO:0002181^biological_process^cytoplasmic translation`GO:0042254^biological_process^ribosome biogenesis`GO:0006412^biological_process^translation	GO:0003735^molecular_function^structural constituent of ribosome`GO:0006412^biological_process^translation`GO:0005622^cellular_component^intracellular`GO:0005840^cellular_component^ribosome
c7555_g1	c7555_g1_i1	cds.c7555_g1_i1|m.1475	2-376[+]	sp|Q7RYV5|TCTP_NEUCR^Q7RYV5^Q:1-124,H:48-170^58.87%ID^E:3e-44^RecName: Full=Translationally-controlled tumor protein homolog;^Eukaryota; Fungi; Dikarya; Ascomycota; Pezizomycotina; Sordariomycetes; Sordariomycetidae; Sordariales; Sordariaceae; Neurospora	PF00838.12^TCTP^Translationally controlled tumour protein^1-121^E:9.3e-36	sigP:0.109^70^0.126^0.104	.	.	GO:0005737^cellular_component^cytoplasm`GO:0005874^cellular_component^microtubule`GO:0006412^biological_process^translation	.
c7560_g1	c7560_g1_i1	cds.c7560_g1_i1|m.1478	2-430[+]	sp|Q90YX1|RLA0_ICTPU^Q90YX1^Q:1-97,H:179-275^51.55%ID^E:2e-29^RecName: Full=60S acidic ribosomal protein P0;^Eukaryota; Metazoa; Chordata; Craniata; Vertebrata; Euteleostomi; Actinopterygii; Neopterygii; Teleostei; Ostariophysi; Siluriformes; Ictaluridae; Ictalurus	PF00428.14^Ribosomal_60s^60s Acidic ribosomal protein^53-136^E:1.1e-16	sigP:0.133^58^0.132^0.115	.	.	GO:0005840^cellular_component^ribosome`GO:0003735^molecular_function^structural constituent of ribosome`GO:0042254^biological_process^ribosome biogenesis`GO:0006414^biological_process^translational elongation	GO:0003735^molecular_function^structural constituent of ribosome`GO:0006414^biological_process^translational elongation`GO:0005622^cellular_component^intracellular`GO:0005840^cellular_component^ribosome
c7590_g1	c7590_g1_i1	cds.c7590_g1_i1|m.1482	3-725[+]	sp|Q8T664|ABCH2_DICDI^Q8T664^Q:1-219,H:63-281^62.56%ID^E:4e-93^RecName: Full=ABC transporter H family member 2;^Eukaryota; Amoebozoa; Mycetozoa; Dictyosteliida; Dictyostelium	PF00005.22^ABC_tran^ABC transporter^1-146^E:6.8e-29`PF13304.1^AAA_21^AAA domain^84-178^E:2.1e-07	sigP:0.128^36^0.121^0.114	.	COG1136^(ABC) transporter	GO:0005524^molecular_function^ATP binding`GO:0042626^molecular_function^ATPase activity, coupled to transmembrane movement of substances`GO:0031288^biological_process^sorocarp morphogenesis`GO:0055085^biological_process^transmembrane transport`GO:0006810^biological_process^transport	GO:0005524^molecular_function^ATP binding`GO:0016887^molecular_function^ATPase activity
c7609_g1	c7609_g1_i1	cds.c7609_g1_i1|m.1484	1-876[+]	sp|Q82WI2|TRPB_NITEU^Q82WI2^Q:1-290,H:108-397^65.52%ID^E:1e-144^RecName: Full=Tryptophan synthase beta chain;^Bacteria; Proteobacteria; Betaproteobacteria; Nitrosomonadales; Nitrosomonadaceae; Nitrosomonas	PF00291.20^PALP^Pyridoxal-phosphate dependent enzyme^3-273^E:1.2e-34	sigP:0.141^33^0.266^0.161	.	COG0133^The beta subunit is responsible for the synthesis of L- tryptophan from indole and L-serine (By similarity)	GO:0004834^molecular_function^tryptophan synthase activity	.
c7622_g1	c7622_g1_i1	cds.c7622_g1_i1|m.1488	1-1056[+]	sp|P45798|GUB_RHOMR^P45798^Q:1-216,H:67-282^45.13%ID^E:4e-48^RecName: Full=Beta-glucanase;^Bacteria; Bacteroidetes; Bacteroidetes Order II. Incertae sedis; Rhodothermaceae; Rhodothermus	PF00722.16^Glyco_hydro_16^Glycosyl hydrolases family 16^6-214^E:9e-45`PF03935.10^SKN1^Beta-glucan synthesis-associated protein (SKN1)^149-220^E:3.9e-06`PF00652.17^Ricin_B_lectin^Ricin-type beta-trefoil lectin domain^228-348^E:3.1e-25`PF14200.1^RicinB_lectin_2^Ricin-type beta-trefoil lectin domain-like^228-308^E:3.4e-16	sigP:0.107^48^0.125^0.104	.	.	GO:0042972^molecular_function^licheninase activity`GO:0005975^biological_process^carbohydrate metabolic process	GO:0004553^molecular_function^hydrolase activity, hydrolyzing O-glycosyl compounds`GO:0005975^biological_process^carbohydrate metabolic process
c7630_g1	c7630_g1_i1	cds.c7630_g1_i1|m.1490	3-1778[+]	sp|Q767L8|MDC1_PIG^Q767L8^Q:435-589,H:1831-1984^32.28%ID^E:6e-19^RecName: Full=Mediator of DNA damage checkpoint protein 1;^Eukaryota; Metazoa; Chordata; Craniata; Vertebrata; Euteleostomi; Mammalia; Eutheria; Laurasiatheria; Cetartiodactyla; Suina; Suidae; Sus	.	sigP:0.116^16^0.155^0.114	.	.	GO:0005694^cellular_component^chromosome`GO:0005634^cellular_component^nucleus`GO:0007049^biological_process^cell cycle`GO:0006281^biological_process^DNA repair	.
c7636_g1	c7636_g1_i1	cds.c7636_g1_i1|m.1492	2-517[+]	sp|P47808|MYSH_ACACA^P47808^Q:7-144,H:657-787^39.16%ID^E:4e-17^RecName: Full=High molecular weight form of myosin-1;^Eukaryota; Amoebozoa; Discosea; Longamoebia; Centramoebida; Acanthamoebidae; Acanthamoeba	PF00063.16^Myosin_head^Myosin head (motor domain)^3-89^E:3.6e-12	sigP:0.119^20^0.164^0.121	.	.	GO:0016459^cellular_component^myosin complex`GO:0005524^molecular_function^ATP binding`GO:0003774^molecular_function^motor activity	GO:0003774^molecular_function^motor activity`GO:0005524^molecular_function^ATP binding`GO:0016459^cellular_component^myosin complex
c7670_g1	c7670_g1_i1	cds.c7670_g1_i1|m.1499	2-421[+]	sp|Q9SKP9|PRP2_ARATH^Q9SKP9^Q:49-139,H:200-321^52%ID^E:1e-11^RecName: Full=Proline-rich protein 2;^Eukaryota; Viridiplantae; Streptophyta; Embryophyta; Tracheophyta; Spermatophyta; Magnoliophyta; eudicotyledons; Gunneridae; Pentapetalae; rosids; malvids; Brassicales; Brassicaceae; Camelineae; Arabidopsis	.	sigP:0.104^12^0.111^0.099	.	.	GO:0005618^cellular_component^cell wall`GO:0005576^cellular_component^extracellular region`GO:0009664^biological_process^plant-type cell wall organization	.
c7670_g1	c7670_g1_i2	cds.c7670_g1_i2|m.1500	2-460[+]	sp|Q9SKP9|PRP2_ARATH^Q9SKP9^Q:24-152,H:186-321^57.05%ID^E:2e-12^RecName: Full=Proline-rich protein 2;^Eukaryota; Viridiplantae; Streptophyta; Embryophyta; Tracheophyta; Spermatophyta; Magnoliophyta; eudicotyledons; Gunneridae; Pentapetalae; rosids; malvids; Brassicales; Brassicaceae; Camelineae; Arabidopsis	.	sigP:0.105^70^0.11^0.101	.	.	GO:0005618^cellular_component^cell wall`GO:0005576^cellular_component^extracellular region`GO:0009664^biological_process^plant-type cell wall organization	.
c7685_g1	c7685_g1_i1	cds.c7685_g1_i1|m.1506	3-554[+]	sp|O82204|RL281_ARATH^O82204^Q:7-126,H:3-127^35.43%ID^E:2e-14^RecName: Full=60S ribosomal protein L28-1;^Eukaryota; Viridiplantae; Streptophyta; Embryophyta; Tracheophyta; Spermatophyta; Magnoliophyta; eudicotyledons; Gunneridae; Pentapetalae; rosids; malvids; Brassicales; Brassicaceae; Camelineae; Arabidopsis	PF01778.12^Ribosomal_L28e^Ribosomal L28e protein family^12-128^E:3.3e-26	sigP:0.113^52^0.119^0.106	.	NOG148062^	GO:0005618^cellular_component^cell wall`GO:0009507^cellular_component^chloroplast`GO:0022625^cellular_component^cytosolic large ribosomal subunit`GO:0022626^cellular_component^cytosolic ribosome`GO:0005886^cellular_component^plasma membrane`GO:0009506^cellular_component^plasmodesma`GO:0003735^molecular_function^structural constituent of ribosome`GO:0006412^biological_process^translation	.
c7687_g1	c7687_g1_i1	cds.c7687_g1_i1|m.1508	1-405[+]	sp|O96624|ARPC3_DICDI^O96624^Q:1-133,H:43-174^57.14%ID^E:3e-50^RecName: Full=Actin-related protein 2/3 complex subunit 3;^Eukaryota; Amoebozoa; Mycetozoa; Dictyosteliida; Dictyostelium	PF04062.9^P21-Arc^ARP2/3 complex ARPC3 (21 kDa) subunit^1-133^E:3.8e-55	sigP:0.126^51^0.192^0.120	.	.	GO:0005885^cellular_component^Arp2/3 protein complex`GO:0031252^cellular_component^cell leading edge`GO:0030864^cellular_component^cortical actin cytoskeleton`GO:0005829^cellular_component^cytosol`GO:0030175^cellular_component^filopodium`GO:0045335^cellular_component^phagocytic vesicle`GO:0030670^cellular_component^phagocytic vesicle membrane`GO:0031143^cellular_component^pseudopodium`GO:0030041^…	GO:0030833^biological_process^regulation of actin filament polymerization`GO:0034314^biological_process^Arp2/3 complex-mediated actin nucleation`GO:0005856^cellular_component^cytoskeleton`GO:0005885^cellular_component^Arp2/3 protein complex
c7692_g1	c7692_g1_i1	cds.c7692_g1_i1|m.1509	1-477[+]	sp|O60074|DID2_SCHPO^O60074^Q:2-156,H:42-199^59.75%ID^E:8e-60^RecName: Full=Vacuolar protein-sorting-associated protein 46;^Eukaryota; Fungi; Dikarya; Ascomycota; Taphrinomycotina; Schizosaccharomycetes; Schizosaccharomycetales; Schizosaccharomycetaceae; Schizosaccharomyces	PF03357.16^Snf7^Snf7^1-127^E:2.5e-14	sigP:0.116^38^0.15^0.112	.	COG5491^Charged multivesicular body protein	GO:0000815^cellular_component^ESCRT III complex`GO:0005770^cellular_component^late endosome`GO:0032511^biological_process^late endosome to vacuole transport via multivesicular body sorting pathway`GO:0006900^biological_process^membrane budding`GO:0006623^biological_process^protein targeting to vacuole`GO:0043162^biological_process^ubiquitin-dependent protein catabolic process via the multivesicul…	GO:0015031^biological_process^protein transport
c7697_g1	c7697_g1_i1	cds.c7697_g1_i1|m.1510	2-1555[+]	sp|P38364|PID6_FUSSO^P38364^Q:39-505,H:40-491^29.36%ID^E:2e-49^RecName: Full=Pisatin demethylase;^Eukaryota; Fungi; Dikarya; Ascomycota; Pezizomycotina; Sordariomycetes; Hypocreomycetidae; Hypocreales; Nectriaceae; Fusarium; Fusarium solani species complex	PF00067.17^p450^Cytochrome P450^68-491^E:8.6e-42	sigP:0.198^24^0.325^0.203	ExpAA=36.36^PredHel=1^Topology=i21-43o	.	GO:0020037^molecular_function^heme binding`GO:0005506^molecular_function^iron ion binding`GO:0004497^molecular_function^monooxygenase activity`GO:0016705^molecular_function^oxidoreductase activity, acting on paired donors, with incorporation or reduction of molecular oxygen	GO:0005506^molecular_function^iron ion binding`GO:0016705^molecular_function^oxidoreductase activity, acting on paired donors, with incorporation or reduction of molecular oxygen`GO:0020037^molecular_function^heme binding`GO:0055114^biological_process^oxidation-reduction process
c7709_g1	c7709_g1_i1	cds.c7709_g1_i1|m.1514	208-1353[+]	sp|Q2HJ94|DNJA2_BOVIN^Q2HJ94^Q:3-381,H:5-377^49.61%ID^E:1e-121^RecName: Full=DnaJ homolog subfamily A member 2;^Eukaryota; Metazoa; Chordata; Craniata; Vertebrata; Euteleostomi; Mammalia; Eutheria; Laurasiatheria; Cetartiodactyla; Ruminantia; Pecora; Bovidae; Bovinae; Bos	PF00226.26^DnaJ^DnaJ domain^6-68^E:1.7e-27`PF00684.14^DnaJ_CXXCXGXG^DnaJ central domain^144-211^E:6e-13`PF01556.13^CTDII^DnaJ C terminal domain^270-353^E:2.5e-20	sigP:0.108^42^0.133^0.104	.	COG0484^ATP binding to DnaK triggers the release of the substrate protein, thus completing the reaction cycle. Several rounds of ATP-dependent interactions between DnaJ, DnaK and GrpE are required for fully efficient folding. Also involved, together with DnaK and GrpE, in the DNA replication of plasmids through activation of initiation proteins (By similarity)	GO:0016020^cellular_component^membrane`GO:0005524^molecular_function^ATP binding`GO:0046872^molecular_function^metal ion binding`GO:0006457^biological_process^protein folding`GO:0009408^biological_process^response to heat	GO:0031072^molecular_function^heat shock protein binding`GO:0051082^molecular_function^unfolded protein binding
c7710_g1	c7710_g1_i1	cds.c7710_g1_i1|m.1515	3-617[+]	sp|Q23312|RS7_CAEEL^Q23312^Q:15-204,H:5-194^64.21%ID^E:2e-85^RecName: Full=40S ribosomal protein S7;^Eukaryota; Metazoa; Ecdysozoa; Nematoda; Chromadorea; Rhabditida; Rhabditoidea; Rhabditidae; Peloderinae; Caenorhabditis	PF01251.13^Ribosomal_S7e^Ribosomal protein S7e^17-201^E:6.5e-79	sigP:0.261^22^0.404^0.255	.	.	GO:0030686^cellular_component^90S preribosome`GO:0022627^cellular_component^cytosolic small ribosomal subunit`GO:0032040^cellular_component^small-subunit processome`GO:0003735^molecular_function^structural constituent of ribosome`GO:0042274^biological_process^ribosomal small subunit biogenesis`GO:0006364^biological_process^rRNA processing`GO:0006412^biological_process^translation	GO:0003735^molecular_function^structural constituent of ribosome`GO:0006412^biological_process^translation`GO:0005622^cellular_component^intracellular`GO:0005840^cellular_component^ribosome
c7712_g1	c7712_g1_i1	cds.c7712_g1_i1|m.1516	104-1021[+]	sp|Q659C4|LAR1B_HUMAN^Q659C4^Q:78-306,H:440-733^30.43%ID^E:3e-20^RecName: Full=La-related protein 1B;^Eukaryota; Metazoa; Chordata; Craniata; Vertebrata; Euteleostomi; Mammalia; Eutheria; Euarchontoglires; Primates; Haplorrhini; Catarrhini; Hominidae; Homo	.	sigP:0.107^41^0.121^0.105	.	COG5193^La ribonucleoprotein domain family member	GO:0005634^cellular_component^nucleus`GO:0044822^molecular_function^poly(A) RNA binding	.
c7739_g1	c7739_g1_i1	cds.c7739_g1_i1|m.1524	2-469[+]	sp|Q42418|PROF2_ARATH^Q42418^Q:10-154,H:1-130^29.33%ID^E:4e-11^RecName: Full=Profilin-2;^Eukaryota; Viridiplantae; Streptophyta; Embryophyta; Tracheophyta; Spermatophyta; Magnoliophyta; eudicotyledons; Gunneridae; Pentapetalae; rosids; malvids; Brassicales; Brassicaceae; Camelineae; Arabidopsis	PF00235.14^Profilin^Profilin^11-150^E:5.8e-17	sigP:0.212^28^0.23^0.182	.	.	GO:0009507^cellular_component^chloroplast`GO:0005737^cellular_component^cytoplasm`GO:0005856^cellular_component^cytoskeleton`GO:0005886^cellular_component^plasma membrane`GO:0005515^molecular_function^protein binding`GO:0008154^biological_process^actin polymerization or depolymerization	GO:0003779^molecular_function^actin binding`GO:0030036^biological_process^actin cytoskeleton organization
c7767_g1	c7767_g1_i1	cds.c7767_g1_i1|m.1532	2-487[+]	sp|Q94AL8|CRIM1_ARATH^Q94AL8^Q:1-156,H:65-220^87.18%ID^E:3e-93^RecName: Full=Cold-regulated 413 inner membrane protein 1, chloroplastic;^Eukaryota; Viridiplantae; Streptophyta; Embryophyta; Tracheophyta; Spermatophyta; Magnoliophyta; eudicotyledons; Gunneridae; Pentapetalae; rosids; malvids; Brassicales; Brassicaceae; Camelineae; Arabidopsis	PF05562.6^WCOR413^Cold acclimation protein WCOR413^2-154^E:1.1e-55	sigP:0.248^27^0.323^0.231	ExpAA=89.00^PredHel=4^Topology=i44-61o76-98i111-128o143-160i	.	GO:0009507^cellular_component^chloroplast`GO:0009941^cellular_component^chloroplast envelope`GO:0009535^cellular_component^chloroplast thylakoid membrane`GO:0031357^cellular_component^integral component of chloroplast inner membrane`GO:0070417^biological_process^cellular response to cold`GO:0042631^biological_process^cellular response to water deprivation`GO:0009631^biological_process^cold acclim…	.
c7775_g1	c7775_g1_i1	cds.c7775_g1_i1|m.1534	3-1301[+]	sp|P82600|PERC_AEDAE^P82600^Q:42-380,H:216-560^35.06%ID^E:1e-54^RecName: Full=Chorion peroxidase;^Eukaryota; Metazoa; Ecdysozoa; Arthropoda; Hexapoda; Insecta; Pterygota; Neoptera; Endopterygota; Diptera; Nematocera; Culicoidea; Culicidae; Culicinae; Aedini; Aedes; Stegomyia	PF03098.10^An_peroxidase^Animal haem peroxidase^48-431^E:1.4e-77	sigP:0.104^42^0.116^0.099	.	NOG39991^Wiskott-Aldrich syndrome-like	GO:0005576^cellular_component^extracellular region`GO:0020037^molecular_function^heme binding`GO:0046872^molecular_function^metal ion binding`GO:0004601^molecular_function^peroxidase activity`GO:0007306^biological_process^eggshell chorion assembly`GO:0042744^biological_process^hydrogen peroxide catabolic process`GO:0042743^biological_process^hydrogen peroxide metabolic process	.
c7781_g1	c7781_g1_i1	cds.c7781_g1_i1|m.1535	2-502[+]	sp|Q9FJA6|RS33_ARATH^Q9FJA6^Q:13-167,H:2-156^68.39%ID^E:1e-72^RecName: Full=40S ribosomal protein S3-3;^Eukaryota; Viridiplantae; Streptophyta; Embryophyta; Tracheophyta; Spermatophyta; Magnoliophyta; eudicotyledons; Gunneridae; Pentapetalae; rosids; malvids; Brassicales; Brassicaceae; Camelineae; Arabidopsis	PF07650.12^KH_2^KH domain^32-105^E:4.5e-11`PF00189.15^Ribosomal_S3_C^Ribosomal protein S3, C-terminal domain^122-167^E:4.5e-06	sigP:0.111^19^0.136^0.112	.	.	GO:0005829^cellular_component^cytosol`GO:0022626^cellular_component^cytosolic ribosome`GO:0022627^cellular_component^cytosolic small ribosomal subunit`GO:0016020^cellular_component^membrane`GO:0005730^cellular_component^nucleolus`GO:0009506^cellular_component^plasmodesma`GO:0003723^molecular_function^RNA binding`GO:0003735^molecular_function^structural constituent of ribosome`GO:0009651^biologica…	GO:0003723^molecular_function^RNA binding`GO:0003735^molecular_function^structural constituent of ribosome`GO:0006412^biological_process^translation`GO:0005840^cellular_component^ribosome
c7790_g1	c7790_g1_i1	cds.c7790_g1_i1|m.1536	3-500[+]	sp|Q8LPJ4|AB2E_ARATH^Q8LPJ4^Q:1-165,H:441-605^80%ID^E:4e-90^RecName: Full=ABC transporter E family member 2;^Eukaryota; Viridiplantae; Streptophyta; Embryophyta; Tracheophyta; Spermatophyta; Magnoliophyta; eudicotyledons; Gunneridae; Pentapetalae; rosids; malvids; Brassicales; Brassicaceae; Camelineae; Arabidopsis	PF00005.22^ABC_tran^ABC transporter^9-56^E:1.2e-06	sigP:0.122^12^0.217^0.119	.	COG1245^ATP-binding cassette, sub-family E	GO:0016020^cellular_component^membrane`GO:0051539^molecular_function^4 iron, 4 sulfur cluster binding`GO:0005524^molecular_function^ATP binding`GO:0016887^molecular_function^ATPase activity`GO:0046872^molecular_function^metal ion binding`GO:0005215^molecular_function^transporter activity	GO:0005524^molecular_function^ATP binding`GO:0016887^molecular_function^ATPase activity
c7803_g1	c7803_g1_i1	cds.c7803_g1_i1|m.1541	2-706[+]	sp|P53997|SET_DROME^P53997^Q:12-193,H:29-226^30.15%ID^E:6e-21^RecName: Full=Protein SET;^Eukaryota; Metazoa; Ecdysozoa; Arthropoda; Hexapoda; Insecta; Pterygota; Neoptera; Endopterygota; Diptera; Brachycera; Muscomorpha; Ephydroidea; Drosophilidae; Drosophila; Sophophora	PF00956.13^NAP^Nucleosome assembly protein (NAP)^14-158^E:4.5e-33	sigP:0.159^19^0.189^0.146	.	.	GO:0005634^cellular_component^nucleus`GO:0006334^biological_process^nucleosome assembly	GO:0006334^biological_process^nucleosome assembly`GO:0005634^cellular_component^nucleus
c7809_g1	c7809_g1_i1	cds.c7809_g1_i1|m.1543	3-572[+]	sp|P36241|RL19_DROME^P36241^Q:1-189,H:4-192^66.14%ID^E:3e-79^RecName: Full=60S ribosomal protein L19;^Eukaryota; Metazoa; Ecdysozoa; Arthropoda; Hexapoda; Insecta; Pterygota; Neoptera; Endopterygota; Diptera; Brachycera; Muscomorpha; Ephydroidea; Drosophilidae; Drosophila; Sophophora	PF01280.15^Ribosomal_L19e^Ribosomal protein L19e^1-145^E:7.7e-60	sigP:0.152^22^0.2^0.138	.	COG2147^ribosomal protein L19	GO:0005840^cellular_component^ribosome`GO:0003735^molecular_function^structural constituent of ribosome`GO:0051298^biological_process^centrosome duplication`GO:0000022^biological_process^mitotic spindle elongation`GO:0006412^biological_process^translation	GO:0003735^molecular_function^structural constituent of ribosome`GO:0006412^biological_process^translation`GO:0005622^cellular_component^intracellular`GO:0005840^cellular_component^ribosome
c7824_g1	c7824_g1_i1	cds.c7824_g1_i1|m.1546	288-890[+]	sp|P32379|PSA5_YEAST^P32379^Q:1-201,H:1-202^78.71%ID^E:2e-113^RecName: Full=Proteasome subunit alpha type-5;^Eukaryota; Fungi; Dikarya; Ascomycota; Saccharomycotina; Saccharomycetes; Saccharomycetales; Saccharomycetaceae; Saccharomyces	PF10584.4^Proteasome_A_N^Proteasome subunit A N-terminal signature^8-30^E:1.7e-13`PF00227.21^Proteasome^Proteasome subunit^31-201^E:4.4e-50	sigP:0.104^21^0.119^0.101	.	COG0638^The proteasome is a multicatalytic proteinase complex which is characterized by its ability to cleave peptides with Arg, Phe, Tyr, Leu, and Glu adjacent to the leaving group at neutral or slightly basic pH. The proteasome has an ATP-dependent proteolytic activity (By similarity)	GO:0005737^cellular_component^cytoplasm`GO:0042175^cellular_component^nuclear outer membrane-endoplasmic reticulum membrane network`GO:0005634^cellular_component^nucleus`GO:0019773^cellular_component^proteasome core complex, alpha-subunit complex`GO:0034515^cellular_component^proteasome storage granule`GO:0004298^molecular_function^threonine-type endopeptidase activity`GO:0010499^biological_proce…	GO:0004175^molecular_function^endopeptidase activity`GO:0006511^biological_process^ubiquitin-dependent protein catabolic process`GO:0019773^cellular_component^proteasome core complex, alpha-subunit complex`GO:0004298^molecular_function^threonine-type endopeptidase activity`GO:0051603^biological_process^proteolysis involved in cellular protein catabolic process`GO:0005839^cellular_component^protea…
c7830_g1	c7830_g1_i1	cds.c7830_g1_i1|m.1550	2-460[+]	sp|B7UJG4|BETA_ECO27^B7UJG4^Q:4-122,H:414-532^39.02%ID^E:4e-16^RecName: Full=Oxygen-dependent choline dehydrogenase;^Bacteria; Proteobacteria; Gammaproteobacteria; Enterobacteriales; Enterobacteriaceae; Escherichia	PF05199.8^GMC_oxred_C^GMC oxidoreductase^1-117^E:6.1e-24	sigP:0.105^11^0.113^0.102	.	COG2303^oxidoreductase	GO:0008802^molecular_function^betaine-aldehyde dehydrogenase activity`GO:0008812^molecular_function^choline dehydrogenase activity`GO:0050660^molecular_function^flavin adenine dinucleotide binding`GO:0019285^biological_process^glycine betaine biosynthetic process from choline	GO:0016614^molecular_function^oxidoreductase activity, acting on CH-OH group of donors`GO:0055114^biological_process^oxidation-reduction process
c7838_g1	c7838_g1_i1	cds.c7838_g1_i1|m.1553	73-975[+]	sp|Q9ZR08|Y4230_ARATH^Q9ZR08^Q:6-253,H:4-248^41.83%ID^E:3e-39^RecName: Full=G-type lectin S-receptor-like serine/threonine-protein kinase At4g03230;^Eukaryota; Viridiplantae; Streptophyta; Embryophyta; Tracheophyta; Spermatophyta; Magnoliophyta; eudicotyledons; Gunneridae; Pentapetalae; rosids; malvids; Brassicales; Brassicaceae; Camelineae; Arabidopsis	PF01453.19^B_lectin^D-mannose binding lectin^74-188^E:1.9e-25	sigP:0.671^25^0.755^0.669	.	COG0515^Serine Threonine protein kinase	GO:0016021^cellular_component^integral component of membrane`GO:0005886^cellular_component^plasma membrane`GO:0005524^molecular_function^ATP binding`GO:0005516^molecular_function^calmodulin binding`GO:0004674^molecular_function^protein serine/threonine kinase activity`GO:0048544^biological_process^recognition of pollen	.
c7841_g1	c7841_g1_i1	cds.c7841_g1_i1|m.1554	3-791[+]	sp|P35037|TRY3_ANOGA^P35037^Q:41-262,H:44-265^41.52%ID^E:1e-49^RecName: Full=Trypsin-3;^Eukaryota; Metazoa; Ecdysozoa; Arthropoda; Hexapoda; Insecta; Pterygota; Neoptera; Endopterygota; Diptera; Nematocera; Culicoidea; Culicidae; Anophelinae; Anopheles	PF00089.21^Trypsin^Trypsin^46-260^E:1.1e-52	sigP:0.331^12^0.493^0.355	.	COG5640^protease	GO:0005576^cellular_component^extracellular region`GO:0004252^molecular_function^serine-type endopeptidase activity`GO:0007586^biological_process^digestion	GO:0004252^molecular_function^serine-type endopeptidase activity`GO:0006508^biological_process^proteolysis
c7843_g1	c7843_g1_i1	cds.c7843_g1_i1|m.1555	1-606[+]	sp|P24919|NDUA5_NEUCR^P24919^Q:1-198,H:47-271^43.42%ID^E:5e-44^RecName: Full=NADH-ubiquinone oxidoreductase 29.9 kDa subunit, mitochondrial;^Eukaryota; Fungi; Dikarya; Ascomycota; Pezizomycotina; Sordariomycetes; Sordariomycetidae; Sordariales; Sordariaceae; Neurospora	PF04716.9^ETC_C1_NDUFA5^ETC complex I subunit conserved region^1-51^E:8.4e-15	sigP:0.11^49^0.13^0.105	.	NOG131824^Domain of unknown function (DUF3328)	GO:0005743^cellular_component^mitochondrial inner membrane`GO:0070469^cellular_component^respiratory chain`GO:0016651^molecular_function^oxidoreductase activity, acting on NAD(P)H`GO:0022904^biological_process^respiratory electron transport chain	GO:0016651^molecular_function^oxidoreductase activity, acting on NAD(P)H`GO:0022904^biological_process^respiratory electron transport chain`GO:0005743^cellular_component^mitochondrial inner membrane
c7889_g1	c7889_g1_i1	cds.c7889_g1_i1|m.1565	2-754[+]	sp|Q9P3X9|PPID_NEUCR^Q9P3X9^Q:1-250,H:124-375^65.61%ID^E:3e-106^RecName: Full=41 kDa peptidyl-prolyl cis-trans isomerase;^Eukaryota; Fungi; Dikarya; Ascomycota; Pezizomycotina; Sordariomycetes; Sordariomycetidae; Sordariales; Sordariaceae; Neurospora	PF00160.16^Pro_isomerase^Cyclophilin type peptidyl-prolyl cis-trans isomerase/CLD^1-55^E:2.2e-15`PF13371.1^TPR_9^Tetratricopeptide repeat^162-225^E:0.021`PF07719.12^TPR_2^Tetratricopeptide repeat^187-220^E:0.00015`PF00515.23^TPR_1^Tetratricopeptide repeat^187-220^E:0.0029`PF13181.1^TPR_8^Tetratricopeptide repeat^187-218^E:0.21	sigP:0.119^17^0.13^0.111	.	COG0457^repeat-containing protein	GO:0005737^cellular_component^cytoplasm`GO:0042277^molecular_function^peptide binding`GO:0003755^molecular_function^peptidyl-prolyl cis-trans isomerase activity`GO:0042026^biological_process^protein refolding	GO:0003755^molecular_function^peptidyl-prolyl cis-trans isomerase activity`GO:0006457^biological_process^protein folding`GO:0005515^molecular_function^protein binding
c7897_g1	c7897_g1_i1	cds.c7897_g1_i1|m.1567	1-1116[+]	sp|Q7XU38|C87A3_ORYSJ^Q7XU38^Q:1-372,H:60-437^45.12%ID^E:4e-116^RecName: Full=Cytochrome P450 87A3;^Eukaryota; Viridiplantae; Streptophyta; Embryophyta; Tracheophyta; Spermatophyta; Magnoliophyta; Liliopsida; Poales; Poaceae; BEP clade; Ehrhartoideae; Oryzeae; Oryza	PF00067.17^p450^Cytochrome P450^13-372^E:6.6e-47	sigP:0.172^19^0.281^0.190	.	COG2124^Cytochrome p450	GO:0030659^cellular_component^cytoplasmic vesicle membrane`GO:0016021^cellular_component^integral component of membrane`GO:0020037^molecular_function^heme binding`GO:0005506^molecular_function^iron ion binding`GO:0004497^molecular_function^monooxygenase activity`GO:0016705^molecular_function^oxidoreductase activity, acting on paired donors, with incorporation or reduction of molecular oxygen	GO:0005506^molecular_function^iron ion binding`GO:0016705^molecular_function^oxidoreductase activity, acting on paired donors, with incorporation or reduction of molecular oxygen`GO:0020037^molecular_function^heme binding`GO:0055114^biological_process^oxidation-reduction process
c7907_g1	c7907_g1_i1	cds.c7907_g1_i1|m.1571	2-994[+]	sp|Q0VA82|MFSD8_DANRE^Q0VA82^Q:63-330,H:29-297^31.71%ID^E:9e-35^RecName: Full=Major facilitator superfamily domain-containing protein 8;^Eukaryota; Metazoa; Chordata; Craniata; Vertebrata; Euteleostomi; Actinopterygii; Neopterygii; Teleostei; Ostariophysi; Cypriniformes; Cyprinidae; Danio	PF07690.11^MFS_1^Major Facilitator Superfamily^69-323^E:2e-21`PF00083.19^Sugar_tr^Sugar (and other) transporter^109-268^E:1.3e-09	sigP:0.103^54^0.109^0.099	ExpAA=156.05^PredHel=7^Topology=i65-87o111-133i140-159o174-196i213-235o250-272i293-315o	COG0477^major facilitator Superfamily	GO:0016021^cellular_component^integral component of membrane`GO:0005765^cellular_component^lysosomal membrane`GO:0055085^biological_process^transmembrane transport	GO:0055085^biological_process^transmembrane transport`GO:0016021^cellular_component^integral component of membrane`GO:0022857^molecular_function^transmembrane transporter activity
c7929_g1	c7929_g1_i1	cds.c7929_g1_i1|m.1576	2-421[+]	sp|Q9DAK2|PACRG_MOUSE^Q9DAK2^Q:1-138,H:102-239^62.32%ID^E:2e-59^RecName: Full=Parkin coregulated gene protein homolog;^Eukaryota; Metazoa; Chordata; Craniata; Vertebrata; Euteleostomi; Mammalia; Eutheria; Euarchontoglires; Glires; Rodentia; Sciurognathi; Muroidea; Muridae; Murinae; Mus; Mus	PF10274.4^ParcG^Parkin co-regulated protein^1-136^E:3e-57	sigP:0.167^42^0.207^0.131	.	.	GO:0044297^cellular_component^cell body`GO:0005929^cellular_component^cilium`GO:0005739^cellular_component^mitochondrion`GO:0097225^cellular_component^sperm midpiece`GO:0007286^biological_process^spermatid development	.
c7953_g1	c7953_g1_i1	cds.c7953_g1_i1|m.1581	1-798[+]	sp|P38482|ATPBM_CHLRE^P38482^Q:57-266,H:38-250^74.18%ID^E:8e-103^RecName: Full=ATP synthase subunit beta, mitochondrial;^Eukaryota; Viridiplantae; Chlorophyta; Chlorophyceae; Chlamydomonadales; Chlamydomonadaceae; Chlamydomonas	PF02874.18^ATP-synt_ab_N^ATP synthase alpha/beta family, beta-barrel domain^59-125^E:7.4e-22`PF00006.20^ATP-synt_ab^ATP synthase alpha/beta family, nucleotide-binding domain^181-253^E:1.3e-16	sigP:0.106^38^0.114^0.100	.	COG1155^Produces ATP from ADP in the presence of a proton gradient across the membrane. The V-type alpha chain is a catalytic subunit (By similarity)	GO:0009941^cellular_component^chloroplast envelope`GO:0005753^cellular_component^mitochondrial proton-transporting ATP synthase complex`GO:0005747^cellular_component^mitochondrial respiratory chain complex I`GO:0005730^cellular_component^nucleolus`GO:0045261^cellular_component^proton-transporting ATP synthase complex, catalytic core F(1)`GO:0005524^molecular_function^ATP binding`GO:0005507^molecu…	GO:0015992^biological_process^proton transport`GO:0046034^biological_process^ATP metabolic process`GO:0005524^molecular_function^ATP binding
c7968_g1	c7968_g1_i1	cds.c7968_g1_i1|m.1588	165-1334[+]	sp|Q94ID7|GGPPS_HEVBR^Q94ID7^Q:81-389,H:61-370^66.45%ID^E:6e-149^RecName: Full=Geranylgeranyl pyrophosphate synthase, chloroplastic;^Eukaryota; Viridiplantae; Streptophyta; Embryophyta; Tracheophyta; Spermatophyta; Magnoliophyta; eudicotyledons; Gunneridae; Pentapetalae; rosids; fabids; Malpighiales; Euphorbiaceae; Crotonoideae; Micrandreae; Hevea	PF00348.12^polyprenyl_synt^Polyprenyl synthetase^127-376^E:1.1e-81	sigP:0.183^26^0.329^0.206	.	.	GO:0009507^cellular_component^chloroplast`GO:0004161^molecular_function^dimethylallyltranstransferase activity`GO:0004311^molecular_function^farnesyltranstransferase activity`GO:0004337^molecular_function^geranyltranstransferase activity`GO:0046872^molecular_function^metal ion binding`GO:0016117^biological_process^carotenoid biosynthetic process`GO:0045337^biological_process^farnesyl diphosphate …	GO:0008299^biological_process^isoprenoid biosynthetic process
c8040_g1	c8040_g1_i1	cds.c8040_g1_i1|m.1616	1-414[+]	sp|P56986|GALE_NEIMC^P56986^Q:1-135,H:5-140^30.22%ID^E:3e-07^RecName: Full=UDP-glucose 4-epimerase;^Bacteria; Proteobacteria; Betaproteobacteria; Neisseriales; Neisseriaceae; Neisseria	PF01370.16^Epimerase^NAD dependent epimerase/dehydratase family^1-136^E:1.2e-18`PF01073.14^3Beta_HSD^3-beta hydroxysteroid dehydrogenase/isomerase family^1-124^E:4.6e-11`PF03435.13^Saccharop_dh^Saccharopine dehydrogenase^1-84^E:2.6e-07`PF00106.20^adh_short^short chain dehydrogenase^1-108^E:4.4e-06`PF02719.10^Polysacc_synt_2^Polysaccharide biosynthesis protein^2-122^E:1.9e-07`PF04321.12^RmlD_sub_b…	sigP:0.113^29^0.143^0.109	.	.	GO:0050662^molecular_function^coenzyme binding`GO:0003978^molecular_function^UDP-glucose 4-epimerase activity`GO:0044237^biological_process^cellular metabolic process`GO:0006012^biological_process^galactose metabolic process	GO:0003824^molecular_function^catalytic activity`GO:0050662^molecular_function^coenzyme binding`GO:0044237^biological_process^cellular metabolic process`GO:0003854^molecular_function^3-beta-hydroxy-delta5-steroid dehydrogenase activity`GO:0016616^molecular_function^oxidoreductase activity, acting on the CH-OH group of donors, NAD or NADP as acceptor`GO:0006694^biological_process^steroid biosynthe…
c8082_g1	c8082_g1_i1	cds.c8082_g1_i1|m.1622	2-619[+]	sp|A7E449|DBP2_SCLS1^A7E449^Q:101-191,H:127-215^45.65%ID^E:1e-17^RecName: Full=ATP-dependent RNA helicase dbp2;^Eukaryota; Fungi; Dikarya; Ascomycota; Pezizomycotina; Leotiomycetes; Helotiales; Sclerotiniaceae; Sclerotinia	PF00270.24^DEAD^DEAD/DEAH box helicase^149-190^E:8.8e-09	sigP:0.107^49^0.114^0.103	.	COG0513^atp-dependent rna helicase	GO:0005737^cellular_component^cytoplasm`GO:0005634^cellular_component^nucleus`GO:0005524^molecular_function^ATP binding`GO:0008026^molecular_function^ATP-dependent helicase activity`GO:0003723^molecular_function^RNA binding`GO:0000184^biological_process^nuclear-transcribed mRNA catabolic process, nonsense-mediated decay`GO:0006364^biological_process^rRNA processing	GO:0003676^molecular_function^nucleic acid binding`GO:0005524^molecular_function^ATP binding
c8085_g1	c8085_g1_i1	cds.c8085_g1_i1|m.1623	35-550[+]	sp|P41127|RL131_ARATH^P41127^Q:2-157,H:1-149^48.72%ID^E:8e-50^RecName: Full=60S ribosomal protein L13-1;^Eukaryota; Viridiplantae; Streptophyta; Embryophyta; Tracheophyta; Spermatophyta; Magnoliophyta; eudicotyledons; Gunneridae; Pentapetalae; rosids; malvids; Brassicales; Brassicaceae; Camelineae; Arabidopsis	PF01294.13^Ribosomal_L13e^Ribosomal protein L13e^6-166^E:5e-53	sigP:0.106^45^0.114^0.104	.	COG4352^60S ribosomal protein L13	GO:0005618^cellular_component^cell wall`GO:0005829^cellular_component^cytosol`GO:0022625^cellular_component^cytosolic large ribosomal subunit`GO:0022626^cellular_component^cytosolic ribosome`GO:0016020^cellular_component^membrane`GO:0005730^cellular_component^nucleolus`GO:0005886^cellular_component^plasma membrane`GO:0009506^cellular_component^plasmodesma`GO:0005774^cellular_component^vacuolar me…	GO:0003735^molecular_function^structural constituent of ribosome`GO:0006412^biological_process^translation`GO:0005622^cellular_component^intracellular`GO:0005840^cellular_component^ribosome
c8096_g1	c8096_g1_i1	cds.c8096_g1_i1|m.1626	1-540[+]	sp|Q6PBF0|RL8_XENTR^Q6PBF0^Q:1-180,H:10-189^67.78%ID^E:3e-91^RecName: Full=60S ribosomal protein L8;^Eukaryota; Metazoa; Chordata; Craniata; Vertebrata; Euteleostomi; Amphibia; Batrachia; Anura; Pipoidea; Pipidae; Xenopodinae; Xenopus; Silurana	PF00181.18^Ribosomal_L2^Ribosomal Proteins L2, RNA binding domain^4-80^E:2.8e-15`PF03947.13^Ribosomal_L2_C^Ribosomal Proteins L2, C-terminal domain^88-179^E:2.3e-26	sigP:0.104^46^0.112^0.099	.	COG0090^One of the primary rRNA binding proteins. Required for association of the 30S and 50S subunits to form the 70S ribosome, for tRNA binding and peptide bond formation. It has been suggested to have peptidyltransferase activity	GO:0015934^cellular_component^large ribosomal subunit`GO:0019843^molecular_function^rRNA binding`GO:0003735^molecular_function^structural constituent of ribosome`GO:0006412^biological_process^translation	GO:0003735^molecular_function^structural constituent of ribosome`GO:0006412^biological_process^translation`GO:0005622^cellular_component^intracellular`GO:0005840^cellular_component^ribosome
c8108_g1	c8108_g1_i1	cds.c8108_g1_i1|m.1629	3-524[+]	sp|Q54DY9|BCS1B_DICDI^Q54DY9^Q:1-150,H:349-456^36%ID^E:5e-22^RecName: Full=Probable mitochondrial chaperone BCS1-B;^Eukaryota; Amoebozoa; Mycetozoa; Dictyosteliida; Dictyostelium	PF00004.24^AAA^ATPase family associated with various cellular activities (AAA)^3-47^E:5.8e-06	sigP:0.157^15^0.192^0.156	.	COG0465^Acts as a processive, ATP-dependent zinc metallopeptidase for both cytoplasmic and membrane proteins. Plays a role in the quality control of integral membrane proteins (By similarity)	GO:0016021^cellular_component^integral component of membrane`GO:0005743^cellular_component^mitochondrial inner membrane`GO:0005739^cellular_component^mitochondrion`GO:0005524^molecular_function^ATP binding`GO:0016887^molecular_function^ATPase activity`GO:0006200^biological_process^ATP catabolic process`GO:0051131^biological_process^chaperone-mediated protein complex assembly	GO:0005524^molecular_function^ATP binding
c8123_g1	c8123_g1_i1	cds.c8123_g1_i1|m.1633	2-781[+]	sp|P21367|YCAC_ECOLI^P21367^Q:1-180,H:24-201^36.67%ID^E:3e-27^RecName: Full=Uncharacterized protein YcaC;^Bacteria; Proteobacteria; Gammaproteobacteria; Enterobacteriales; Enterobacteriaceae; Escherichia	PF00857.15^Isochorismatase^Isochorismatase family^8-141^E:5.2e-15	sigP:0.113^36^0.189^0.104	.	COG1335^isochorismatase	GO:0005829^cellular_component^cytosol`GO:0016020^cellular_component^membrane`GO:0016787^molecular_function^hydrolase activity	GO:0003824^molecular_function^catalytic activity`GO:0008152^biological_process^metabolic process
c8142_g1	c8142_g1_i1	cds.c8142_g1_i1|m.1637	3-497[+]	sp|P35063|H2AX_PICAB^P35063^Q:31-164,H:2-138^76.64%ID^E:6e-66^RecName: Full=Histone H2AX;^Eukaryota; Viridiplantae; Streptophyta; Embryophyta; Tracheophyta; Spermatophyta; Pinidae; Pinales; Pinaceae; Picea	PF00125.19^Histone^Core histone H2A/H2B/H3/H4^51-122^E:1e-25	sigP:0.108^46^0.12^0.103	.	.	GO:0000786^cellular_component^nucleosome`GO:0005634^cellular_component^nucleus`GO:0003677^molecular_function^DNA binding`GO:0006334^biological_process^nucleosome assembly	GO:0003677^molecular_function^DNA binding
c8152_g1	c8152_g1_i1	cds.c8152_g1_i1|m.1640	2-520[+]	sp|P36412|RB11A_DICDI^P36412^Q:5-173,H:6-174^85.8%ID^E:6e-103^RecName: Full=Ras-related protein Rab-11A;^Eukaryota; Amoebozoa; Mycetozoa; Dictyosteliida; Dictyostelium	PF00025.16^Arf^ADP-ribosylation factor family^13-159^E:3e-14`PF00071.17^Ras^Ras family^14-173^E:1.4e-61`PF08477.8^Miro^Miro-like protein^14-128^E:8.9e-22`PF01926.18^MMR_HSR1^50S ribosome-binding GTPase^14-120^E:3.3e-09`PF00009.22^GTP_EFTU^Elongation factor Tu GTP binding domain^36-169^E:8.3e-05	sigP:0.103^65^0.107^0.098	.	COG1100^GTP-binding Protein	GO:0031164^cellular_component^contractile vacuolar membrane`GO:0000331^cellular_component^contractile vacuole`GO:0045335^cellular_component^phagocytic vesicle`GO:0005525^molecular_function^GTP binding`GO:0032794^molecular_function^GTPase activating protein binding`GO:0000166^molecular_function^nucleotide binding`GO:0005515^molecular_function^protein binding`GO:0017112^molecular_function^Rab guany…	GO:0005525^molecular_function^GTP binding`GO:0007264^biological_process^small GTPase mediated signal transduction`GO:0005622^cellular_component^intracellular`GO:0003924^molecular_function^GTPase activity
c8155_g1	c8155_g1_i1	cds.c8155_g1_i1|m.1641	2-550[+]	sp|P54812|TERA2_CAEEL^P54812^Q:1-182,H:530-711^85.16%ID^E:6e-106^RecName: Full=Transitional endoplasmic reticulum ATPase homolog 2;^Eukaryota; Metazoa; Ecdysozoa; Nematoda; Chromadorea; Rhabditida; Rhabditoidea; Rhabditidae; Peloderinae; Caenorhabditis	PF00004.24^AAA^ATPase family associated with various cellular activities (AAA)^1-123^E:1.9e-38	sigP:0.122^34^0.149^0.117	.	COG0464^Aaa atpase	GO:0034098^cellular_component^Cdc48p-Npl4p-Ufd1p AAA ATPase complex`GO:0005634^cellular_component^nucleus`GO:0005524^molecular_function^ATP binding`GO:0016887^molecular_function^ATPase activity`GO:0042802^molecular_function^identical protein binding`GO:0005515^molecular_function^protein binding`GO:0006200^biological_process^ATP catabolic process`GO:0009792^biological_process^embryo development en…	GO:0005524^molecular_function^ATP binding
c8158_g1	c8158_g1_i1	cds.c8158_g1_i1|m.1642	2-775[+]	sp|K7WDL7|IRIS_CATRO^K7WDL7^Q:2-257,H:73-330^34.21%ID^E:3e-44^RecName: Full=Iridoid synthase;^Eukaryota; Viridiplantae; Streptophyta; Embryophyta; Tracheophyta; Spermatophyta; Magnoliophyta; eudicotyledons; Gunneridae; Pentapetalae; asterids; lamiids; Gentianales; Apocynaceae; Rauvolfioideae; Vinceae; Catharanthus	.	sigP:0.114^45^0.152^0.107	.	.	GO:0005829^cellular_component^cytosol`GO:0016628^molecular_function^oxidoreductase activity, acting on the CH-CH group of donors, NAD or NADP as acceptor`GO:0042803^molecular_function^protein homodimerization activity`GO:0016099^biological_process^monoterpenoid biosynthetic process	.
c8163_g1	c8163_g1_i1	cds.c8163_g1_i1|m.1643	3-545[+]	sp|Q9FVJ3|AGD12_ARATH^Q9FVJ3^Q:78-181,H:15-123^49.54%ID^E:1e-27^RecName: Full=ADP-ribosylation factor GTPase-activating protein AGD12;^Eukaryota; Viridiplantae; Streptophyta; Embryophyta; Tracheophyta; Spermatophyta; Magnoliophyta; eudicotyledons; Gunneridae; Pentapetalae; rosids; malvids; Brassicales; Brassicaceae; Camelineae; Arabidopsis	PF01412.13^ArfGap^Putative GTPase activating protein for Arf^79-181^E:4.8e-35	sigP:0.151^26^0.261^0.160	.	COG5347^ankyrin repeat and PH	GO:0005794^cellular_component^Golgi apparatus`GO:0005886^cellular_component^plasma membrane`GO:0005773^cellular_component^vacuole`GO:0008060^molecular_function^ARF GTPase activator activity`GO:0005543^molecular_function^phospholipid binding`GO:0008270^molecular_function^zinc ion binding`GO:0006886^biological_process^intracellular protein transport`GO:0043547^biological_process^positive regulation…	GO:0008060^molecular_function^ARF GTPase activator activity`GO:0008270^molecular_function^zinc ion binding`GO:0032312^biological_process^regulation of ARF GTPase activity
c8172_g1	c8172_g1_i1	cds.c8172_g1_i1|m.1646	3-446[+]	sp|Q4IBN1|VTS1_GIBZE^Q4IBN1^Q:3-147,H:465-616^67.97%ID^E:8e-53^RecName: Full=Protein VTS1;^Eukaryota; Fungi; Dikarya; Ascomycota; Pezizomycotina; Sordariomycetes; Hypocreomycetidae; Hypocreales; Nectriaceae; Fusarium	PF07647.12^SAM_2^SAM domain (Sterile alpha motif)^82-138^E:7.9e-10`PF00536.25^SAM_1^SAM domain (Sterile alpha motif)^83-133^E:3.4e-07	sigP:0.111^21^0.159^0.111	.	.	GO:0005737^cellular_component^cytoplasm`GO:0000166^molecular_function^nucleotide binding`GO:0003723^molecular_function^RNA binding`GO:0015031^biological_process^protein transport	GO:0005515^molecular_function^protein binding
c8207_g1	c8207_g1_i1	cds.c8207_g1_i1|m.1650	1-672[+]	sp|Q5U3F2|SLU7_DANRE^Q5U3F2^Q:1-221,H:362-571^43.24%ID^E:7e-44^RecName: Full=Pre-mRNA-splicing factor SLU7;^Eukaryota; Metazoa; Chordata; Craniata; Vertebrata; Euteleostomi; Actinopterygii; Neopterygii; Teleostei; Ostariophysi; Cypriniformes; Cyprinidae; Danio	PF11708.3^Slu7^Pre-mRNA splicing Prp18-interacting factor^1-59^E:4e-11	sigP:0.105^55^0.114^0.102	.	.	GO:0005681^cellular_component^spliceosomal complex`GO:0003676^molecular_function^nucleic acid binding`GO:0008270^molecular_function^zinc ion binding`GO:0006397^biological_process^mRNA processing`GO:0008380^biological_process^RNA splicing	.
c8208_g1	c8208_g1_i1	cds.c8208_g1_i1|m.1651	2-580[+]	sp|Q9URY9|YI06_SCHPO^Q9URY9^Q:10-181,H:15-188^24.71%ID^E:4e-16^RecName: Full=Uncharacterized hemerythrin-like protein C869.06c;^Eukaryota; Fungi; Dikarya; Ascomycota; Taphrinomycotina; Schizosaccharomycetes; Schizosaccharomycetales; Schizosaccharomycetaceae; Schizosaccharomyces	PF01814.18^Hemerythrin^Hemerythrin HHE cation binding domain^21-134^E:9e-11	sigP:0.128^11^0.206^0.150	.	.	GO:0005739^cellular_component^mitochondrion`GO:0043169^molecular_function^cation binding	.
c8226_g1	c8226_g1_i1	cds.c8226_g1_i1|m.1656	1-705[+]	sp|Q5E9T9|RTCB_BOVIN^Q5E9T9^Q:5-234,H:61-293^60.52%ID^E:5e-99^RecName: Full=tRNA-splicing ligase RtcB homolog;^Eukaryota; Metazoa; Chordata; Craniata; Vertebrata; Euteleostomi; Mammalia; Eutheria; Laurasiatheria; Cetartiodactyla; Ruminantia; Pecora; Bovidae; Bovinae; Bos	PF01139.12^RtcB^tRNA-splicing ligase RtcB^9-226^E:8e-67	sigP:0.197^26^0.391^0.182	.	COG1690^Catalytic subunit of the tRNA-splicing ligase complex that acts by directly joining spliced tRNA halves to mature-sized tRNAs by incorporating the precursor-derived splice junction phosphate into the mature tRNA as a canonical 3',5'- phosphodiester. May act as a RNA ligase with broad substrate specificity, and may function toward other RNAs (By similarity)	GO:0005737^cellular_component^cytoplasm`GO:0072669^cellular_component^tRNA-splicing ligase complex`GO:0005524^molecular_function^ATP binding`GO:0046872^molecular_function^metal ion binding`GO:0003972^molecular_function^RNA ligase (ATP) activity`GO:0001701^biological_process^in utero embryonic development`GO:0001890^biological_process^placenta development`GO:0006388^biological_process^tRNA splicin…	GO:0008452^molecular_function^RNA ligase activity`GO:0006396^biological_process^RNA processing
c8233_g1	c8233_g1_i1	cds.c8233_g1_i1|m.1658	2-505[+]	sp|P52285|SKP1A_DICDI^P52285^Q:15-167,H:4-159^64.1%ID^E:4e-63^RecName: Full=SCF ubiquitin ligase complex protein SKP1a;^Eukaryota; Amoebozoa; Mycetozoa; Dictyosteliida; Dictyostelium	PF03931.10^Skp1_POZ^Skp1 family, tetramerisation domain^15-72^E:9.7e-22`PF01466.14^Skp1^Skp1 family, dimerisation domain^89-164^E:2.9e-38	sigP:0.105^23^0.108^0.100	.	COG5201^S-phase kinase--associated protein	GO:0005938^cellular_component^cell cortex`GO:0005737^cellular_component^cytoplasm`GO:0005634^cellular_component^nucleus`GO:0019005^cellular_component^SCF ubiquitin ligase complex`GO:0005515^molecular_function^protein binding`GO:0016567^biological_process^protein ubiquitination`GO:0030587^biological_process^sorocarp development`GO:0006511^biological_process^ubiquitin-dependent protein catabolic pr…	GO:0006511^biological_process^ubiquitin-dependent protein catabolic process
c8245_g1	c8245_g1_i1	cds.c8245_g1_i1|m.1660	106-564[+]	sp|Q4I963|COFI_GIBZE^Q4I963^Q:1-152,H:1-152^75.66%ID^E:9e-83^RecName: Full=Cofilin;^Eukaryota; Fungi; Dikarya; Ascomycota; Pezizomycotina; Sordariomycetes; Hypocreomycetidae; Hypocreales; Nectriaceae; Fusarium	PF00241.15^Cofilin_ADF^Cofilin/tropomyosin-type actin-binding protein^11-147^E:6.3e-31	sigP:0.115^11^0.158^0.110	.	.	GO:0030479^cellular_component^actin cortical patch`GO:0016363^cellular_component^nuclear matrix`GO:0030042^biological_process^actin filament depolymerization`GO:0051014^biological_process^actin filament severing`GO:0007049^biological_process^cell cycle`GO:0051301^biological_process^cell division	GO:0003779^molecular_function^actin binding`GO:0005622^cellular_component^intracellular
c8270_g1	c8270_g1_i1	cds.c8270_g1_i1|m.1662	2-538[+]	sp|Q9ZU65|OFP7_ARATH^Q9ZU65^Q:96-176,H:210-290^65.43%ID^E:4e-28^SubName: Full=Ovate family protein 7;^Eukaryota; Viridiplantae; Streptophyta; Embryophyta; Tracheophyta; Spermatophyta; Magnoliophyta; eudicotyledons; Gunneridae; Pentapetalae; rosids; malvids; Brassicales; Brassicaceae; Camelineae; Arabidopsis	PF04844.8^Ovate^Transcriptional repressor, ovate^120-177^E:1.6e-25	sigP:0.121^11^0.166^0.122	.	.	GO:0005886^cellular_component^plasma membrane`GO:0045892^biological_process^negative regulation of transcription, DNA-templated	.
c8313_g1	c8313_g1_i1	cds.c8313_g1_i1|m.1668	1-1083[+]	sp|Q86CZ2|DHKK_DICDI^Q86CZ2^Q:15-345,H:911-1196^32.44%ID^E:3e-48^RecName: Full=Hybrid signal transduction histidine kinase K;^Eukaryota; Amoebozoa; Mycetozoa; Dictyosteliida; Dictyostelium	PF02518.21^HATPase_c^Histidine kinase-, DNA gyrase B-, and HSP90-like ATPase^32-172^E:1e-28`PF00072.19^Response_reg^Response regulator receiver domain^229-344^E:6.1e-23	sigP:0.106^42^0.117^0.101	.	COG0642^Histidine kinase	GO:0016021^cellular_component^integral component of membrane`GO:0005635^cellular_component^nuclear envelope`GO:0031965^cellular_component^nuclear membrane`GO:0005524^molecular_function^ATP binding`GO:0000156^molecular_function^phosphorelay response regulator activity`GO:0000155^molecular_function^phosphorelay sensor kinase activity`GO:0019933^biological_process^cAMP-mediated signaling`GO:0031154^…	GO:0005524^molecular_function^ATP binding`GO:0000156^molecular_function^phosphorelay response regulator activity`GO:0000160^biological_process^phosphorelay signal transduction system
c8328_g1	c8328_g1_i1	cds.c8328_g1_i1|m.1671	153-1151[+]	sp|Q5ZID0|NMRL1_CHICK^Q5ZID0^Q:2-292,H:3-263^29.73%ID^E:8e-23^RecName: Full=NmrA-like family domain-containing protein 1;^Eukaryota; Metazoa; Chordata; Craniata; Vertebrata; Euteleostomi; Testudines + Archosauria group; Archosauria; Dinosauria; Saurischia; Theropoda; Coelurosauria; Aves; Neognathae; Galliformes; Phasianidae; Phasianinae; Gallus	PF05368.8^NmrA^NmrA-like family^6-267^E:2e-28`PF13460.1^NAD_binding_10^NADH(P)-binding^6-142^E:1.6e-06	sigP:0.163^21^0.373^0.176	.	COG0702^epimerase dehydratase	GO:0005730^cellular_component^nucleolus`GO:0048471^cellular_component^perinuclear region of cytoplasm	.
c8366_g1	c8366_g1_i1	cds.c8366_g1_i1|m.1678	2-658[+]	sp|P23175|RASH_MSVNS^P23175^Q:75-219,H:4-145^51.03%ID^E:8e-42^RecName: Full=GTPase HRas;^Viruses; Retro-transcribing viruses; Retroviridae; Orthoretrovirinae; Gammaretrovirus	PF11834.3^DUF3354^Domain of unknown function (DUF3354)^5-58^E:6.6e-12`PF00025.16^Arf^ADP-ribosylation factor family^73-196^E:1.5e-08`PF00071.17^Ras^Ras family^76-219^E:4.9e-43`PF08477.8^Miro^Miro-like protein^76-192^E:2e-17	sigP:0.133^27^0.13^0.115	.	.	GO:0020002^cellular_component^host cell plasma membrane`GO:0016020^cellular_component^membrane`GO:0005525^molecular_function^GTP binding`GO:0006184^biological_process^GTP catabolic process`GO:0007264^biological_process^small GTPase mediated signal transduction	GO:0005525^molecular_function^GTP binding`GO:0007264^biological_process^small GTPase mediated signal transduction`GO:0005622^cellular_component^intracellular
[truncated: 40,901 more rows]
