# Supplementary material for: Comprehensive characterization of a time-course transcriptional response induced by autotoxins in Panax ginseng using RNA-Seq
Source: BMC Genomics. 2015 Nov 25;16:1010. doi: 10.1186/s12864-015-2151-7 (PMC4659204; doi:10.1186/s12864-015-2151-7)
Supplement: Additional file 5: — The lists for all the differentially expressed genes. (XLS 1362 kb) [file 12864_2015_2151_MOESM5_ESM.xls]

## Sheet: 1DPT_ROOT
Locus	FPKM(1DPA)	FPKM(Control)	Fold_Change	P-value
c53594_g1	3.4227	1.13862	3.00601	1.91799e-06
c53212_g1	3.66091	0.123265	29.6994	1.01186e-13
c44953_g3	4.95668	0	NA	7.00953e-18
c44520_g2	4.38137	1.38146	3.17156	1.94117e-06
c45187_g1	4.10039	0.890897	4.60254	5.43084e-07
c61944_g2	8.10562	2.31567	3.50033	1.22132e-12
c30460_g1	4.62211	0	NA	3.07512e-14
c53911_g1	33.3351	7.74548	4.30381	3.19411e-47
c62570_g1	16.7519	0	NA	4.63451e-68
c49606_g2	3.69685	0.910434	4.06054	1.17578e-12
c47566_g1	5.42406	0	NA	1.11899e-15
c59302_g3	5.39309	1.55968	3.45783	2.63199e-07
c53379_g3	24.9526	4.28696	5.82059	3.26017e-121
c40939_g1	3.39761	0	NA	4.19388e-09
c38676_g1	3.28051	0.0953947	34.3888	2.37365e-08
c54688_g2	6.08428	0	NA	3.95144e-36
c57824_g1	29.062	6.1293	4.74148	6.99985e-34
c36492_g1	3.34676	0.626653	5.34068	1.64082e-11
c41472_g1	5.16435	0.120873	42.7255	1.39006e-29
c64313_g1	3.19992	0.102356	31.2625	1.28013e-07
c44953_g1	10.4314	0	NA	5.87067e-38
c62864_g1	15.3669	0	NA	7.38664e-61
c59319_g2	4.47021	1.30783	3.41804	5.19077e-08
c43115_g2	4.0559	0.364885	11.1156	7.89561e-19
c45656_g6	3.78895	1.1018	3.43888	1.21184e-06
c64009_g1	10.2783	0.0644655	159.439	1.15673e-34
c37825_g1	6.08907	0.106724	57.0541	1.22766e-52
c55543_g1	3.60166	0	NA	1.11899e-15
c49045_g1	6.52247	0.158457	41.1623	7.60552e-38
c63576_g1	4.01993	0	NA	3.44985e-21
c46167_g1	18.1651	5.03755	3.60594	2.83938e-21
c59436_g2	7.80422	0.925118	8.43592	1.02212e-29
c51716_g1	4.18545	1.0838	3.86184	2.07363e-13
c44092_g1	13.3678	0	NA	5.15481e-28
c64433_g1	4.33809	0	NA	1.04033e-22
c5859_g1	8.93896	0	NA	5.39646e-43
c38774_g1	3.10551	0	NA	1.56524e-07
c64036_g1	14.5045	0	NA	1.11164e-58
c62390_g2	37.6044	12.1575	3.09311	8.01936e-68
c59053_g1	5.98917	0.211298	28.3447	7.86679e-32
c64634_g1	4.5438	0	NA	1.90302e-14
c5205_g1	3.68035	0.144152	25.5311	9.92888e-12
c57612_g1	3.03245	0.176363	17.1944	1.18308e-14
c65067_g1	13.5917	0	NA	1.26631e-52
c43556_g2	3.78271	0	NA	5.47966e-13
c40422_g1	20.4175	4.46325	4.57457	2.8593e-31
c46604_g1	8.10977	2.58105	3.14204	1.04237e-16
c26406_g2	5.26794	0	NA	5.97609e-76
c42219_g1	4.04243	0.344815	11.7234	2.39938e-09
c37167_g1	59.2094	18.4489	3.20936	9.04859e-85
c39850_g1	3.07833	0	NA	2.50338e-09
c61584_g1	6.34256	0.416439	15.2305	3.67998e-40
c47947_g1	3.25977	0.828818	3.93303	1.0305e-12
c44412_g1	3.53685	0.310902	11.3761	1.07362e-25
c41688_g1	3.26987	0.885026	3.69466	0.000147393
c46302_g1	8.08946	1.71553	4.71543	1.54981e-22
c26080_g1	3.4445	0	NA	3.79006e-12
c35604_g1	5.81327	0	NA	1.73009e-17
c43083_g1	3.58137	0	NA	3.15009e-20
c50261_g1	3.96092	0	NA	6.18032e-12
c26880_g1	4.19957	1.34332	3.12625	2.53996e-05
c43285_g1	3.35047	0.803791	4.16834	1.13822e-07
c44143_g3	5.46715	1.64344	3.32665	7.08143e-08
c62774_g1	5.34425	0.0305263	175.07	1.17748e-37
c49945_g3	17.1164	5.07488	3.37277	3.70747e-27
c48117_g4	4.61234	1.09637	4.20693	1.31068e-12
c37825_g3	3.49258	0.468494	7.45491	1.29602e-15
c63100_g1	3.50781	0	NA	1.09674e-16
c59891_g5	6.09281	0.955352	6.37756	2.44262e-23
c64622_g1	3.44659	0	NA	1.97493e-10
c28773_g1	6.97395	0.469636	14.8497	4.04918e-24
c52889_g1	3.43751	0	NA	3.16506e-45
c39623_g1	3.13283	0.787368	3.97887	3.90384e-05
c51347_g1	3.18603	0	NA	1.73009e-17
c45026_g1	3.46412	1.0342	3.34956	1.56427e-08
c49850_g1	12.3169	0	NA	2.7495e-38
c62502_g1	10.2119	0	NA	2.42304e-145
c34857_g1	3.24767	0	NA	1.78944e-15
c42727_g1	3.0811	0.101954	30.2204	2.22513e-07
c36588_g1	12.9893	0.083098	156.313	6.87302e-68
c64841_g1	6.1045	0	NA	2.93283e-19
c43115_g1	3.08876	0.437315	7.06302	3.19097e-10
c56026_g1	8.61812	0	NA	2.83813e-18
c52605_g1	16.4689	4.96904	3.3143	3.03791e-37
c45299_g1	40.0781	6.66632	6.01203	1.0359e-54
c41776_g1	3.71593	0	NA	1.65213e-11
c477_g1	3.64675	0	NA	3.29394e-10
c49945_g2	6.63003	1.14981	5.7662	3.28058e-12
c44608_g1	3.67073	0.893026	4.11044	2.53213e-08
c46808_g2	3.56151	1.16921	3.04609	0.000903092
c52821_g1	8.56433	0.0358885	238.637	2.57824e-49
c50365_g1	3.10392	0.583432	5.32012	1.91546e-13
c20531_g1	3.20743	0	NA	1.21212e-10
c47618_g2	26.767	8.51223	3.14454	1.57518e-28
c48306_g2	3.65187	0	NA	5.34231e-21
c46843_g2	4.33567	0.84336	5.14095	3.32734e-10
c46693_g1	3.26849	0	NA	1.95432e-08
c41837_g1	20.6232	4.30013	4.79596	1.36517e-50
c2614_g1	5.15222	0	NA	7.72284e-28
c63797_g1	5.83758	0	NA	1.09674e-16
c49966_g2	13.3401	3.93888	3.38677	3.97701e-12
c29238_g1	5.22729	1.64166	3.18415	2.90773e-05
c32952_g1	3.28202	0	NA	7.29858e-11
c51750_g1	3.33407	0	NA	3.52994e-31
c49739_g3	0.861812	4.65192	0.185259	1.9575e-06
c50044_g3	0.948749	4.85565	0.195391	1.89096e-10
c51347_g3	0.349539	14.1836	0.0246439	1.36302e-67
c56126_g7	0.536761	3.79875	0.1413	1.692e-09
c52297_g2	0.965691	5.56015	0.173681	8.68041e-12
c34426_g2	0.589559	4.6803	0.125966	4.87031e-15
c51672_g1	0.984877	5.15511	0.191049	1.46004e-30
c24824_g1	14.2443	43.1529	0.330089	1.44605e-40
c52667_g1	1.66396	5.26205	0.316219	4.46087e-23
c62418_g2	5.64396	65.4525	0.0862298	0
c42497_g1	2.61671	12.8691	0.203334	9.55504e-45
c52900_g3	4.2163	19.2919	0.218553	9.97746e-38
c43374_g1	1.1016	11.0517	0.0996776	1.01856e-20
c41722_g1	1.73959	7.04026	0.247092	1.93248e-10
c11335_g1	0.562343	3.77743	0.148869	8.09026e-07
c45870_g5	7.37831	28.1131	0.262451	1.91044e-65
c49890_g4	1.22707	4.03719	0.303941	0.000116
c39432_g1	1.45951	4.79142	0.304609	5.53645e-06
c33179_g1	0.671785	3.96002	0.169642	3.20981e-12
c55239_g1	4.81959	174.116	0.0276804	0
c47894_g1	0.855116	11.3184	0.0755511	1.09145e-77
c38632_g1	0.472303	4.13572	0.114201	1.04185e-12
c48216_g2	0.964647	3.02953	0.318415	5.98667e-09
c42083_g1	1.88147	6.24181	0.301429	1.45455e-10
c45387_g1	5.14777	15.7556	0.326726	3.95682e-23
c47894_g2	1.02755	3.60615	0.284945	8.16734e-12
c5780_g1	0	3.76731	0	4.81335e-25
c50726_g7	1.05519	7.63051	0.138286	1.17335e-32
c32950_g1	1.03763	3.1336	0.33113	1.77652e-08
c43945_g1	1.97221	6.14398	0.320999	1.28366e-17
c57468_g2	1.29459	5.02571	0.257594	2.71477e-09
c35809_g1	0.226745	4.67814	0.048469	1.11066e-18
c50726_g1	1.04862	3.45006	0.303941	0.000116
c46156_g2	0.752193	4.06496	0.185043	3.09141e-14
c64919_g1	1.07726	6.09918	0.176624	1.99244e-08
c8930_g1	0	6.13676	0	4.58201e-30
c59140_g1	7.54346	23.7989	0.316967	1.48838e-56
c45920_g1	2.53068	8.29419	0.305115	1.49698e-18
c62418_g1	1.18146	8.36912	0.141169	1.06609e-123

## Sheet: 1DPT_STEM
Locus	FPKM(1DPA)	FPKM(Control)	Fold_Change	P-value
c46379_g5	4.1033	1.33394	3.07607	4.4879e-07
c43726_g1	4.35295	1.27098	3.42488	2.93683e-05
c42532_g2	4.2933	0.603394	7.11525	1.09767e-12
c44206_g1	169.969	42.3703	4.0115	0
c61436_g3	3.90603	0	NA	3.77737e-23
c64774_g1	4.88988	1.51322	3.23145	1.5186e-07
c45357_g1	8.69248	2.29044	3.79511	3.95359e-31
c39953_g1	23.0485	3.67013	6.28002	2.81994e-91
c49606_g2	4.80105	0.867311	5.53556	5.24861e-22
c60272_g4	42.3179	12.5751	3.36523	7.17615e-61
c54659_g1	36.1752	4.8869	7.40248	0
c55538_g1	46.06	5.30697	8.67915	0
c49349_g1	6.9005	0.593404	11.6287	3.46587e-48
c40849_g1	4.8856	0.789298	6.18981	1.63341e-17
c53886_g5	22.5184	6.70925	3.35632	2.01205e-71
c46217_g1	3.58189	0.50796	7.05153	1.91446e-15
c50970_g2	7.39136	2.24898	3.28654	3.11535e-10
c40867_g2	54.5311	15.6655	3.48097	1.20748e-72
c44429_g3	21.8928	5.56163	3.9364	4.92371e-33
c42910_g1	27.4649	7.06004	3.89019	2.259e-47
c31112_g1	19.817	5.968	3.32055	9.77114e-19
c45362_g5	4.55844	0	NA	3.16402e-11
c39287_g1	16.9423	3.91922	4.32287	1.16241e-22
c61253_g3	24.076	3.86845	6.22368	7.25089e-70
c40323_g1	5.59011	0.985743	5.67096	1.26019e-14
c46069_g1	36.2348	8.25486	4.38951	4.86717e-156
c47748_g1	4.83652	1.43478	3.37092	5.4424e-17
c35699_g1	4.16141	0	NA	1.38647e-13
c41581_g1	27.6202	8.07741	3.41944	4.28317e-44
c39982_g1	43.8921	13.4951	3.25244	1.47938e-72
c40867_g1	10.4635	2.58817	4.04284	8.77532e-12
c46564_g3	4.86572	1.42164	3.4226	2.79301e-10
c42532_g1	40.3609	12.6946	3.17936	1.20086e-67
c49631_g3	4.85911	1.42985	3.39833	1.74271e-06
c61761_g3	3.00497	0.926358	3.24386	3.38164e-06
c59090_g4	3.27293	0.927431	3.52903	0.000108756
c60319_g3	16.815	0.179928	93.454	2.9455e-58
c37177_g1	12.7346	0.994548	12.8044	8.57073e-48
c49156_g2	8.59375	1.82921	4.69806	3.1769e-34
c45849_g1	5.76066	1.24562	4.62474	7.11024e-31
c35757_g1	70.86	19.2112	3.68847	2.46192e-84
c52980_g1	53.5641	14.1857	3.77592	1.61938e-197
c41650_g1	27.1319	5.67287	4.78274	1.79746e-86
c50970_g1	63.2267	14.6693	4.31014	5.29317e-135
c53134_g4	10.952	1.45479	7.52824	6.6305e-59
c59067_g2	43.6182	12.5868	3.4654	4.49652e-143
c51269_g2	11.0159	2.42458	4.54342	2.06494e-22
c34502_g1	4.90243	1.24286	3.94449	2.0083e-08
c55440_g4	6.56691	2.10061	3.1262	5.68433e-15
c52605_g1	11.7149	3.35451	3.49227	4.96179e-30
c58099_g3	14.4274	3.86032	3.73734	2.10055e-34
c42532_g3	3.03401	0.43287	7.00905	1.06742e-06
c48053_g1	15.2615	1.12342	13.5848	9.57881e-122
c53444_g2	13.3443	4.17355	3.19735	1.08406e-65
c41854_g1	48.314	8.82061	5.4774	6.49194e-174
c53693_g3	11.3552	3.06392	3.70609	6.27722e-32
c58803_g3	5.19996	1.31892	3.94259	8.29918e-24
c45985_g4	9.78416	1.90748	5.12935	2.166e-47
c59091_g1	3.58891	0.869005	4.12991	4.92967e-22
c37095_g1	10.8715	0.596565	18.2235	2.18599e-35
c54698_g1	15.8469	1.07097	14.7969	3.72183e-49
c42865_g1	4.2541	0.483159	8.80476	1.1056e-15
c54264_g5	3.53892	1.03674	3.4135	2.27664e-08
c49739_g3	0.113734	4.19461	0.0271143	1.55947e-10
c38647_g1	0.684938	3.80069	0.180214	1.06721e-12
c37889_g1	4.6322	14.2296	0.325533	1.09804e-35
c49283_g2	1.26877	4.81207	0.263663	1.26898e-18
c28553_g1	1.10698	4.67732	0.236669	1.97253e-14
c49106_g1	60.5777	232.507	0.260541	0
c56126_g7	0.566695	3.00163	0.188796	3.64361e-07
c41103_g2	4.66894	14.1838	0.329174	2.8674e-19
c54375_g4	1.02922	3.23051	0.318593	2.59102e-06
c30127_g1	5.15652	16.9165	0.304821	8.53591e-27
c55838_g5	1.54567	4.85153	0.318593	2.84701e-19
c61839_g1	463.559	1494.56	0.310164	0
c45916_g1	1.58038	8.09035	0.195342	2.19172e-47
c59875_g4	1.41724	7.54644	0.187802	6.57198e-12
c60727_g5	3.19729	14.1933	0.225268	7.031e-21
c54146_g6	0.0562507	4.67883	0.0120224	1.69988e-44
c46134_g1	1.55688	5.308	0.293308	1.50476e-20
c42204_g1	2.68769	11.5109	0.23349	3.01981e-58
c52900_g3	62.2556	216.973	0.286927	0
c61664_g2	0.853431	3.61631	0.235995	3.52624e-06
c41722_g1	1.43734	9.02307	0.159297	1.84572e-19
c11355_g1	1.5316	5.87568	0.260667	1.12211e-08
c39301_g2	1.13389	3.5067	0.323348	1.34205e-05
c36729_g1	37.9718	130.016	0.292056	0
c50418_g1	3.2817	10.2452	0.320315	6.84332e-27
c55168_g3	4.75788	14.975	0.31772	8.40958e-27
c53182_g2	2.22891	7.53428	0.295837	1.51229e-09
c47894_g1	1.05846	14.2419	0.0743202	2.75714e-104
c42414_g2	1.35737	4.26052	0.318593	1.76982e-05
c28773_g1	29.5806	92.0368	0.3214	1.10606e-128
c40295_g1	0	3.69009	0	9.2425e-18
c57950_g3	1.14681	4.11382	0.278769	3.20441e-06
c64751_g1	1.08522	3.54821	0.30585	1.64958e-06
c46495_g1	0.489848	3.54487	0.138185	1.8662e-12
c51906_g1	0	3.46106	0	4.71055e-57
c37244_g1	1.96539	6.63163	0.296366	1.52724e-07
c31241_g1	1.45331	5.57174	0.260837	5.44982e-16
c42254_g1	2.55647	8.41003	0.303979	2.22576e-25
c43855_g2	4.86707	19.5366	0.249126	1.86345e-25
c51218_g2	10.6284	33.4981	0.317282	1.76541e-35
c45920_g1	0.8632	3.03196	0.2847	1.7677e-08

## Sheet: 1DPT_LEAF
Locus	FPKM(1DPA)	FPKM(Control)	Fold_Change	P-value
c60140_g2	3.5171	0.686934	5.12	2.00739e-06
c43598_g1	6.76295	2.0495	3.29981	1.3878e-19
c42532_g2	7.18285	1.32963	5.40213	2.22365e-20
c14913_g1	3.97085	0.701423	5.66114	5.19288e-15
c57721_g4	5.81811	1.71523	3.39204	6.79984e-14
c47467_g1	3.06846	0.975064	3.14693	2.93254e-06
c44206_g1	72.3616	14.6741	4.93125	0
c61436_g3	3.79649	0	NA	6.00835e-26
c53400_g1	13.1127	4.04736	3.23983	6.86019e-30
c41227_g1	37.229	11.8241	3.14859	1.73721e-54
c61172_g1	11.9369	0	NA	1.90553e-142
c60594_g1	6.65051	0	NA	3.71723e-29
c51364_g3	8.81983	2.06173	4.27788	1.63066e-19
c53924_g2	14.2636	3.82356	3.73044	4.27103e-98
c52004_g2	10.2886	0.27621	37.2494	1.72488e-61
c56538_g2	55.0502	13.6504	4.03286	1.0878e-266
c54758_g2	5.06428	0	NA	7.92349e-15
c60272_g4	70.6794	23.2451	3.04061	3.05904e-103
c60640_g1	4.91255	1.51303	3.24683	1.2979e-06
c5281_g1	3.52626	0	NA	3.29896e-14
c57589_g2	3.11847	0.942344	3.30927	9.84916e-06
c58714_g6	3.82938	0.586241	6.53208	9.54438e-14
c43018_g3	24.5716	4.90627	5.00821	1.67124e-145
c46196_g4	5.65904	1.25879	4.49561	1.33821e-15
c44373_g3	23.2026	3.28727	7.05833	1.51153e-51
c37378_g1	7.54425	0	NA	4.89206e-59
c32985_g1	3.0109	0.930743	3.23494	2.14145e-12
c41778_g1	8.28764	0	NA	2.18002e-40
c60934_g1	36.71	10.2718	3.57387	2.81821e-89
c41709_g1	7.96223	2.44242	3.25998	1.18128e-16
c35579_g1	10.8704	3.05199	3.56174	8.25881e-24
c56516_g1	32.9813	10.0841	3.27062	2.60213e-47
c53745_g4	5.59597	1.59256	3.51381	1.94207e-10
c51632_g1	7.46467	2.35287	3.17258	4.1454e-20
c52458_g1	61.0744	17.9043	3.41115	1.35171e-243
c51991_g1	4.86463	0.963173	5.05063	1.36946e-12
c54368_g2	6.71119	0.510208	13.1538	1.09681e-16
c45362_g5	4.02478	0	NA	1.09002e-11
c44391_g5	3.04058	0.507259	5.99415	2.67405e-06
c52004_g3	3.343	0.25097	13.3203	6.1493e-17
c47531_g1	3.63577	0.892664	4.07295	8.52015e-07
c14304_g1	5.04726	0	NA	2.98572e-17
c54751_g6	3.30725	0.841647	3.9295	3.25231e-07
c38320_g1	4.25619	0.655437	6.49366	1.97024e-18
c43749_g2	18.3898	0	NA	8.20602e-70
c37078_g1	15.299	2.93117	5.21939	2.73983e-67
c40323_g1	4.29188	0.0482705	88.9132	1.51167e-21
c47748_g1	8.51343	1.29186	6.59006	2.28317e-57
c35699_g1	3.77007	1.02339	3.6839	7.55073e-07
c49620_g1	70.675	20.0977	3.51657	2.91691e-251
c59938_g3	78.3292	25.3829	3.0859	0
c43714_g1	8.86273	2.31844	3.82271	3.7881e-47
c39206_g1	5.06351	0.12996	38.962	1.73759e-73
c58196_g4	10.6936	2.43275	4.39571	2.05525e-28
c39982_g1	14.7599	4.8506	3.0429	1.40384e-26
c54758_g3	6.57843	1.32963	4.94755	5.17412e-14
c53922_g1	3.28763	0.89127	3.68871	8.04204e-06
c61172_g3	4.84261	0	NA	4.81697e-18
c58537_g4	43.4941	8.95413	4.85743	3.87322e-205
c55585_g1	6.01018	1.24244	4.83738	2.38065e-12
c40977_g1	18.1731	5.3473	3.39855	4.91066e-33
c47326_g4	9.41361	1.11043	8.47744	2.09108e-51
c8493_g1	3.10801	0	NA	4.81697e-18
c54368_g3	68.2672	17.5706	3.8853	9.31792e-215
c27274_g1	21.3326	3.16858	6.73256	5.21975e-48
c49162_g2	3.22995	0.857763	3.76555	5.17809e-06
c46860_g1	17.6437	5.04016	3.50061	4.06643e-80
c46259_g1	3.10887	1.01137	3.07392	0.000228045
c43159_g1	6.17034	0	NA	1.07093e-21
c47894_g1	3.82422	0.741665	5.15626	1.51398e-21
c3803_g1	11.5428	0	NA	1.78227e-34
c49725_g3	6.76064	1.64936	4.09894	1.03319e-30
c43896_g1	26.3961	3.07401	8.58686	1.94877e-124
c53853_g2	31.917	9.51323	3.35501	4.08664e-110
c45849_g1	7.19446	1.86924	3.84887	1.02125e-37
c46910_g4	43.3529	12.3572	3.50829	4.85443e-83
c4030_g2	8.09886	0	NA	4.01038e-33
c51152_g7	8.04614	1.49418	5.38499	3.20854e-30
c48635_g1	4.43098	1.10883	3.9961	7.18572e-10
c57117_g1	3.76577	0	NA	3.1661e-40
c51567_g2	3.75015	0.83418	4.49561	2.18765e-06
c56316_g1	137.504	45.6594	3.01151	0
c50162_g1	3.4773	1.00202	3.4703	5.61415e-13
c48651_g3	8.15236	1.48958	5.47292	1.0977e-34
c38405_g1	5.0589	0.783068	6.46036	9.48806e-30
c27221_g1	4.57557	1.3005	3.5183	1.47356e-08
c59067_g2	47.556	15.0425	3.16145	1.59546e-161
c53536_g6	3.82406	0	NA	2.23469e-13
c53530_g3	109.639	22.7426	4.82086	0
c53874_g1	4.5027	1.19305	3.77409	7.41946e-08
c53906_g1	4.28868	1.29433	3.31343	4.63485e-18
c44071_g1	12.0292	3.34696	3.59405	1.31037e-28
c56977_g2	3.98099	1.10691	3.59649	1.45221e-09
c38861_g1	3.67229	0	NA	1.96068e-18
c64751_g1	8.00789	0.463336	17.2831	1.61517e-37
c59287_g1	89.3465	20.8685	4.2814	0
c57236_g2	5.41016	0.596978	9.06258	3.52482e-23
c50863_g2	3.07784	0	NA	2.06718e-43
c44184_g2	3.1464	0.787368	3.9961	8.75194e-06
c55387_g2	3.1267	0.920515	3.39668	1.07236e-05
c52605_g1	12.4341	0.0631791	196.808	1.14827e-85
c53432_g2	4.41605	0.511831	8.62794	2.69735e-17
c54048_g5	7.63565	1.05496	7.23783	6.01203e-57
c48639_g4	4.02367	0.654894	6.144	9.62495e-19
c29508_g1	11.0491	3.51437	3.14399	3.19166e-18
c48806_g2	4.77237	1.50388	3.17337	6.70531e-10
c62445_g2	5.82126	1.93394	3.01005	1.16157e-18
c46519_g2	16.6425	2.64755	6.286	9.3807e-83
c47068_g1	43.5669	13.3858	3.2547	2.62904e-96
c58138_g4	3.29654	0.891827	3.69639	2.75337e-08
c49171_g3	3.46655	1.06337	3.25998	1.67364e-11
c48053_g1	12.3108	3.23473	3.80581	1.3829e-56
c50465_g1	5.53258	1.633	3.388	5.31232e-08
c47948_g1	3.50681	1.15963	3.02407	1.08457e-09
c58946_g2	4.74678	1.16361	4.07935	1.7086e-11
c58002_g1	3.43915	0.62078	5.54005	1.7087e-17
c41713_g1	8.06666	1.12668	7.15968	2.06592e-41
c46512_g1	3.54468	1.10191	3.21686	2.3308e-14
c41171_g2	12.6266	3.77282	3.34673	5.66847e-30
c52320_g2	29.4133	0	NA	1.10259e-103
c55831_g3	92.4887	26.8961	3.43874	2.16506e-248
c47330_g1	7.33113	2.20149	3.33008	6.00206e-26
c17922_g1	4.08133	1.21774	3.35157	3.89268e-10
c44818_g5	4.34917	1.37476	3.16358	2.54902e-07
c64556_g1	3.45855	0	NA	8.56817e-20
c41813_g1	3.55608	0.325711	10.9179	1.31042e-29
c35599_g1	3.46779	0	NA	1.93861e-15
c46156_g2	13.0607	3.46912	3.76484	6.0484e-41
c56587_g1	12.3873	3.68528	3.3613	4.41718e-29
c59777_g1	45.8493	11.4672	3.99829	4.39727e-191
c51232_g3	4.03985	1.13446	3.56104	1.68017e-21
c46083_g1	4.8948	1.40681	3.47936	2.73836e-19
c61139_g2	4.57887	1.03889	4.40746	1.19564e-09
c46696_g1	5.25906	0.694179	7.57594	2.50538e-30
c55923_g2	19.0984	5.80269	3.29131	1.12404e-82
c49434_g2	33.2229	5.84505	5.68395	2.71627e-172
c44647_g1	85.9876	11.5285	7.45871	0
c46919_g1	21.7408	6.4136	3.38979	1.91954e-87
c62533_g3	3.60396	0.117635	30.6368	4.74695e-22
c49989_g2	1.39509	4.63033	0.301293	1.57699e-06
c58314_g5	2.52528	7.67863	0.328872	2.53296e-13
c49739_g3	0.785888	13.985	0.0561951	7.79198e-35
c36575_g1	1.03957	3.23737	0.321115	1.32572e-05
c46637_g1	1.56954	10.2494	0.153135	1.40196e-41
c46397_g4	0.28301	3.02172	0.0936586	9.05299e-19
c51801_g2	5.09186	16.3813	0.310833	3.48843e-72
c53055_g4	2.8245	10.0894	0.279946	1.693e-34
c45694_g1	1.79811	6.53466	0.275166	9.05323e-39
c54265_g2	1.97812	16.3948	0.120655	6.48654e-105
c53341_g2	0.8353	3.39899	0.245749	1.23306e-20
c46280_g2	5.68876	19.2341	0.295764	1.1672e-53
c36492_g1	139.313	843.979	0.165067	0
c38205_g1	13.3707	43.4242	0.307908	7.42132e-112
c7815_g1	0.576778	4.55458	0.126637	1.08383e-12
c56964_g3	1.04608	3.16999	0.329995	8.8182e-18
c54146_g6	0.0863746	7.91099	0.0109183	3.68544e-85
c45803_g2	6.26216	25.433	0.246222	7.56546e-90
c41734_g2	84.0032	439.716	0.19104	0
c53665_g4	4.96128	26.0879	0.190176	1.37398e-54
c51827_g2	0.161554	5.01308	0.0322266	2.0281e-43
c59456_g1	4.38622	34.6362	0.126637	1.55802e-210
c47877_g1	2.83952	9.37956	0.302735	2.90406e-23
c51002_g1	0.578681	3.47548	0.166504	6.27679e-08
c37451_g1	27.3773	94.6363	0.28929	2.04634e-215
c55017_g2	4.25886	17.5719	0.242367	6.83718e-37
c61161_g3	1.75022	5.73359	0.305258	3.49012e-07
c36729_g1	22.3185	71.2442	0.313267	9.33841e-304
c50203_g1	1.40755	6.50788	0.216284	1.87495e-12
c37792_g1	1.62352	5.86844	0.276653	3.37625e-13
c52438_g3	1.01773	4.00213	0.254297	9.08065e-07
c56091_g4	0.792417	11.4472	0.0692238	1.79557e-129
c57536_g2	1.07854	4.24127	0.254297	9.08065e-07
c53974_g4	20.0083	71.488	0.279883	0
c38260_g1	11.0595	34.5305	0.320282	3.52529e-75
c62049_g1	2.81402	8.903	0.316076	1.81224e-43
c56955_g1	8.70962	38.4775	0.226356	2.31902e-304
c31216_g1	1.27554	6.25937	0.203781	1.11773e-25
c55781_g4	1.38543	7.26675	0.190654	1.19787e-51
c40763_g1	0.909785	3.39433	0.268031	3.57534e-05
c38157_g1	31.5053	178.957	0.17605	0
c46469_g1	122.367	446.885	0.273822	0
c48476_g1	0.549656	3.09484	0.177604	2.9208e-07
c45662_g1	0.949007	3.79973	0.249756	8.2859e-10
c46115_g1	1.30748	4.82175	0.271164	5.10261e-21
c41734_g1	38.3248	203.834	0.18802	0
c59450_g5	45.096	156.204	0.288699	0
c48809_g1	0.892219	4.19364	0.212755	1.20858e-26
c56955_g2	1.75081	7.65916	0.22859	2.88535e-14
c55520_g3	0.739113	3.01625	0.245044	9.31019e-07
c40345_g1	1.8341	6.24204	0.293831	4.99689e-10
c43759_g1	1.26691	4.3117	0.293831	4.99689e-10
c51949_g1	1.34782	4.87763	0.276326	5.9925e-23
c47729_g2	2.4507	10.7843	0.227246	3.35647e-27
c49834_g3	0.991246	5.19731	0.190723	1.65621e-43
c19085_g1	0.991589	4.65475	0.213027	3.56471e-17
c50745_g2	6.52863	36.6966	0.177909	8.07365e-209
c45641_g1	2.40036	28.6608	0.0837506	4.47003e-97
c49321_g6	0	10.2133	0	6.61586e-45
c54016_g1	0.567586	3.84587	0.147583	2.24536e-14
c34219_g2	48.4347	199.198	0.243149	0
c41681_g1	0.845305	4.35153	0.194255	8.44783e-15
c50252_g3	3.77554	17.1732	0.21985	1.75302e-72
c36486_g1	2.25817	6.91409	0.326604	3.99607e-09
c42254_g1	1.05687	3.60192	0.29342	1.42786e-13
c41083_g1	1.24003	4.37538	0.283411	7.06546e-14
c47729_g1	2.47363	10.6528	0.232206	1.95142e-21
c40544_g1	1.71033	5.32622	0.321115	9.41574e-08
c39110_g1	0.616527	3.27078	0.188495	4.81586e-08

## Sheet: 3DPT_ROOT
Locus	FPKM(3DPA)	FPKM(Control)	Fold_Change	P-value
c39640_g1	8.25304	0	NA	1.36418e-33
c62612_g1	7.93469	0	NA	3.90586e-46
c35375_g1	3.25379	0	NA	3.56801e-09
c40983_g1	3.09231	0	NA	2.23507e-14
c58588_g1	8.64519	0.200753	43.0637	6.95952e-21
c45024_g1	3.70929	0.623735	5.9469	1.87327e-09
c54289_g1	4.5451	0	NA	3.38378e-45
c61147_g1	3.19681	0.969995	3.29569	3.99918e-05
c48570_g1	3.68968	0.441926	8.34909	7.00877e-11
c38985_g2	5.33392	0.063441	84.0768	2.88795e-20
c42240_g1	8.13963	1.02907	7.90967	4.57296e-28
c4841_g1	6.17115	0	NA	4.55284e-29
c31284_g1	5.74416	1.27771	4.49566	7.44926e-08
c36660_g1	4.52055	0	NA	5.33548e-15
c45160_g2	3.92681	1.26711	3.09902	1.27931e-22
c53375_g1	5.56689	1.79296	3.10486	2.36517e-18
c39772_g1	3.98413	0	NA	4.89074e-18
c61096_g3	13.7551	4.52356	3.04078	3.81657e-55
c53212_g1	4.04439	0.123265	32.8105	5.5038e-16
c55514_g2	5.4213	1.76246	3.07598	1.62673e-05
c49637_g1	4.41936	1.12065	3.94357	2.01426e-06
c57882_g1	9.13529	2.34464	3.89624	7.07401e-13
c44673_g1	4.92831	0	NA	1.38477e-14
c43219_g7	5.11706	0.0405745	126.115	4.7873e-29
c15457_g1	25.5953	8.11101	3.15562	4.88419e-27
c32595_g1	4.06344	0.10711	37.9371	1.90454e-18
c37916_g2	4.45743	0.227608	19.5837	7.48215e-43
c3482_g1	3.34085	0	NA	9.72998e-11
c62617_g1	7.4563	0	NA	1.32216e-38
c63593_g1	3.1656	0	NA	4.78503e-12
c49100_g3	5.2645	0.825181	6.37981	1.64534e-09
c44953_g3	5.12708	0	NA	3.2025e-19
c41079_g1	15.0358	4.69829	3.20026	2.93794e-18
c29966_g1	7.48933	0	NA	5.34387e-20
c25978_g1	6.72587	0.364429	18.4559	1.46482e-20
c65238_g1	3.06864	0	NA	2.51135e-13
c43886_g2	7.36873	2.33986	3.14922	3.3472e-08
c59910_g2	3.50188	0.189743	18.4559	5.88885e-09
c45187_g1	9.74358	0.890897	10.9368	2.51448e-25
c37614_g1	15.0182	3.83346	3.91767	1.3699e-27
c33166_g1	3.58868	0.269233	13.3293	1.3487e-11
c31938_g1	6.12052	0	NA	3.32192e-15
c16544_g2	3.05774	0	NA	3.63882e-53
c41481_g1	4.45388	0.6371	6.99087	6.87309e-13
c39147_g1	5.09032	0	NA	7.83451e-26
c62079_g3	3.63501	0.794619	4.57454	4.58869e-08
c58811_g1	61.0919	15.8271	3.85996	3.55526e-259
c15324_g1	3.90104	0	NA	3.03419e-29
c30720_g1	3.19132	0	NA	4.08788e-13
c30460_g1	12.9612	0	NA	2.79425e-35
c34802_g1	10.2487	2.05388	4.98993	1.24074e-19
c60594_g1	5.2443	1.32179	3.96757	1.75906e-10
c11170_g1	3.94439	0.785094	5.0241	1.91603e-07
c48459_g1	3.4046	0.853844	3.98738	6.16522e-05
c53911_g1	39.3112	7.74548	5.07537	7.68656e-65
c62570_g1	18.1731	0	NA	6.99401e-74
c26949_g1	3.13942	0.628075	4.99847	3.56345e-06
c35763_g1	16.8383	0	NA	5.90127e-36
c39048_g1	6.85481	0	NA	9.62897e-27
c41441_g1	5.82831	0	NA	8.36096e-20
c13111_g1	3.58914	0.962634	3.72846	3.45934e-05
c49376_g3	3.29254	0	NA	5.04861e-19
c39646_g1	48.2267	11.5875	4.16195	5.13706e-84
c50208_g2	12.1614	3.00734	4.04389	9.8592e-54
c1452_g1	7.94511	0	NA	1.16628e-51
c35884_g1	5.17769	0	NA	1.53404e-21
c49606_g2	3.18675	0.910434	3.50025	2.71246e-10
c229_g2	3.14007	0	NA	1.93064e-17
c49373_g2	6.85971	1.62736	4.21523	2.00776e-13
c31293_g1	3.12641	0.117276	26.6585	5.39599e-13
c37245_g1	4.70104	0	NA	3.31007e-94
c54758_g2	170.511	32.9256	5.17867	3.42305e-223
c44282_g1	16.3263	5.06236	3.22504	3.27102e-61
c51322_g1	3.18098	0.705091	4.51144	6.47177e-09
c10933_g1	3.12454	0	NA	3.56801e-09
c54728_g1	29.6293	5.26322	5.6295	1.24471e-120
c43426_g1	4.66302	0	NA	5.33799e-28
c36209_g1	4.2028	0	NA	2.51135e-13
c40798_g2	5.84002	0	NA	2.06535e-15
c55409_g1	17.5174	5.49151	3.18991	1.41033e-47
c18716_g1	8.42553	0	NA	1.87336e-37
c53495_g2	74.4927	8.15955	9.12951	1.37569e-199
c58714_g6	7.05444	2.08006	3.39147	1.24188e-12
c53379_g3	17.6978	4.28696	4.12829	9.29121e-68
c59098_g1	4.00132	0.747284	5.35449	1.82405e-07
c34426_g2	17.0332	4.6803	3.63935	3.73435e-32
c38676_g1	15.6497	0.0953947	164.052	1.53076e-36
c64508_g1	3.99998	0	NA	5.33799e-28
c44498_g1	19.0124	0	NA	3.00511e-55
c35712_g1	3.84252	0	NA	1.38477e-14
c42216_g1	4.98645	0.415158	12.011	4.16451e-17
c40243_g1	11.6395	1.451	8.02168	2.19702e-23
c44731_g3	4.67834	0.137433	34.0409	9.17754e-40
c53548_g5	4.49292	1.31458	3.41776	1.74559e-07
c43060_g1	8.81223	0.245559	35.8864	1.25396e-25
c43968_g1	19.7308	0	NA	4.10404e-52
c54451_g2	6.17343	0.764563	8.07445	9.72762e-12
c64519_g1	3.19814	0	NA	7.94313e-19
c40236_g3	6.4173	0	NA	1.54445e-47
c42027_g1	4.90449	0	NA	8.45433e-24
c43961_g1	12.3722	3.17838	3.89261	2.93313e-45
c15261_g1	3.57647	0	NA	1.78043e-12
c32497_g1	8.45378	0	NA	8.36096e-20
c57930_g1	5.30911	1.22737	4.3256	2.10854e-16
c64818_g1	3.05995	0	NA	1.2609e-09
c40169_g1	3.97888	0.591955	6.72159	3.25874e-10
c35580_g1	3.18617	0.932241	3.41776	7.50986e-05
c489_g1	3.05215	0.496125	6.15196	1.31334e-05
c64567_g1	3.09627	0	NA	3.38176e-26
c34096_g1	69.8183	17.5569	3.97668	5.42913e-75
c40483_g1	9.78108	2.28947	4.2722	2.39762e-12
c58863_g3	8.34415	1.45462	5.73629	5.27684e-30
c7541_g1	6.06453	0	NA	1.29987e-19
c41491_g1	4.59613	0.775835	5.92411	1.37415e-08
c7726_g1	9.45718	0	NA	5.0163e-67
c35760_g2	4.52843	0	NA	7.94313e-19
c64437_g1	3.83011	0	NA	8.05051e-16
c50606_g1	13.7981	4.24746	3.24856	3.26538e-28
c47704_g2	3.67903	1.15651	3.18114	3.74505e-11
c61916_g4	30.0419	5.97019	5.03199	7.61298e-42
c36826_g1	16.4928	0	NA	8.88061e-35
c44953_g1	10.9659	0	NA	1.44539e-40
c40864_g2	3.63727	0.0731427	49.7284	5.25173e-24
c47116_g2	4.02204	0	NA	2.32788e-24
c35382_g1	8.35851	1.9883	4.20384	3.2163e-10
c49919_g3	3.90816	0.97866	3.99338	1.02362e-16
c6789_g1	5.20642	0	NA	1.32216e-38
c35671_g1	7.20327	0	NA	8.45433e-24
c62864_g1	7.62678	0	NA	2.79425e-35
c54582_g1	22.3522	6.19777	3.6065	1.31592e-68
c46642_g1	7.3816	1.47258	5.01271	1.03091e-34
c56229_g2	3.80745	1.26874	3.00096	2.25919e-10
c42925_g4	10.6344	3.23887	3.28335	1.471e-25
c64009_g1	41.1792	0.0644655	638.779	9.99933e-114
c40841_g1	6.58257	0.118888	55.3677	1.28049e-26
c40958_g1	11.3092	0	NA	9.62897e-27
c48781_g1	55.1323	17.8639	3.08623	4.62439e-49
c30999_g1	3.72961	0.727496	5.12664	5.02239e-07
c35940_g1	7.02623	0	NA	6.42683e-22
c47003_g1	10.7464	2.37945	4.51632	1.4395e-44
c51886_g2	12.5238	3.49926	3.57897	1.37778e-18
c7124_g1	7.67966	0	NA	1.29987e-19
c42479_g2	4.13153	0.773333	5.34249	2.54764e-14
c45956_g1	3.47306	0.434265	7.99755	3.48017e-14
c55647_g1	6.44474	0.986987	6.52971	2.24809e-19
c59995_g1	3.51602	0.653175	5.38297	3.4653e-15
c34367_g1	5.23485	0	NA	1.93064e-17
c2_g1	3.38784	0	NA	1.98358e-16
c37825_g1	15.8123	0.106724	148.16	3.6148e-131
c33207_g2	3.03417	0	NA	9.72998e-11
c9871_g1	11.4173	0	NA	2.71726e-50
c34095_g1	8.59945	2.24652	3.82789	1.77625e-12
c31112_g1	7.98635	2.142	3.72846	4.66105e-09
c7083_g1	3.95606	0.0321529	123.039	2.02411e-28
c36189_g1	3.1212	0.724787	4.30637	5.81773e-06
c35473_g1	3.07166	0.966382	3.17851	0.000746265
c49285_g4	5.02155	1.41274	3.55447	4.24159e-06
c44493_g2	4.06097	0.913997	4.44308	9.53871e-06
c38430_g1	3.99544	0.989649	4.03723	6.7917e-08
c49045_g1	5.32091	0.158457	33.5795	1.42341e-31
c63576_g1	4.16346	0	NA	1.12572e-22
c63041_g1	3.02012	0	NA	9.51109e-14
c52653_g3	5.25904	1.43314	3.66959	8.77602e-08
c36736_g2	8.43159	0	NA	3.06148e-23
c41461_g1	20.749	0	NA	2.3649e-59
c34334_g1	10.2778	2.45377	4.18857	3.10642e-22
c45207_g2	6.4094	1.67055	3.83671	6.63512e-13
c39173_g1	8.48659	1.84594	4.59743	3.22897e-34
c5404_g1	3.25585	0	NA	3.58522e-24
c32296_g1	4.43409	1.47428	3.00763	0.000119129
c34828_g1	4.01417	0	NA	4.78503e-12
c40811_g2	4.27275	1.17203	3.64561	2.31159e-07
c51489_g4	6.64239	0.954699	6.95758	5.77196e-16
c46870_g2	27.3866	8.70922	3.14455	8.49566e-80
c57164_g4	3.00829	0.825181	3.64561	0.000234271
c52270_g1	16.669	0	NA	6.70078e-109
c229_g1	3.49321	0	NA	5.87266e-14
c38222_g2	9.86076	0.476098	20.7116	2.28564e-23
c46167_g1	15.6594	5.03755	3.10853	1.857e-16
c40808_g1	9.36269	0	NA	2.64812e-30
c59436_g2	6.59467	0.925118	7.12846	3.36493e-24
c38310_g2	5.13666	0.381178	13.4757	1.20909e-19
c41742_g1	6.39314	0	NA	1.22072e-27
c62713_g1	6.71105	0	NA	6.44152e-25
c3406_g1	4.00498	0	NA	1.78043e-12
c56147_g2	3.55976	0.822276	4.32916	1.53433e-05
c15032_g1	4.81068	0	NA	5.05094e-16
c10686_g1	6.11731	0	NA	8.45433e-24
c53974_g3	5.71668	1.12582	5.07781	7.99599e-28
c45024_g2	3.42939	0.888429	3.86005	1.01571e-07
c35735_g1	3.3398	0.148059	22.5572	5.56507e-11
c48144_g3	3.36293	0.728859	4.61397	1.3776e-06
c34242_g1	12.0582	0	NA	1.83772e-27
c56196_g1	12.3792	3.91429	3.16256	3.89763e-58
c50631_g2	32.4648	9.91361	3.27477	7.13165e-28
c49222_g1	8.18173	1.92705	4.24572	7.39758e-34
c36332_g1	11.3438	0.0821552	138.077	1.73669e-92
c49002_g2	17.1009	2.1975	7.78197	4.68218e-50
c37078_g1	6.20228	1.98098	3.13091	5.5025e-15
c43634_g1	3.77581	0.339181	11.1321	1.35712e-15
c62757_g1	3.03013	0	NA	1.09178e-12
c56632_g3	6.85268	0.0982855	69.7222	3.98788e-17
c36871_g1	7.05444	1.92005	3.67409	1.16353e-13
c5859_g1	41.7872	0	NA	3.83314e-147
c59052_g1	8.57737	2.06003	4.16372	2.69823e-52
c40528_g1	10.367	2.07092	5.00601	9.09316e-33
c64430_g1	3.18523	0	NA	5.33548e-15
c52548_g3	3.27072	0.855835	3.82167	2.21503e-05
c42628_g2	4.92308	0.581997	8.45895	4.23405e-18
c46069_g1	3.91038	0.762757	5.12664	3.17052e-19
c44397_g1	7.5673	0	NA	2.992e-33
c10979_g1	4.43409	1.408	3.14922	9.06768e-05
c62642_g1	4.35655	0	NA	3.06148e-23
c5851_g1	4.49654	1.46182	3.07598	6.53153e-07
c38369_g1	20.3718	0	NA	3.11095e-63
c41297_g3	6.32118	0	NA	5.80496e-21
c45629_g1	6.57288	0	NA	1.83772e-27
c41722_g1	22.9208	7.04026	3.25568	2.87386e-27
c64036_g1	14.9761	0	NA	2.2439e-61
c43372_g1	4.84447	1.44477	3.3531	8.65177e-12
c15381_g1	4.62688	0	NA	5.87266e-14
c62935_g1	3.9086	0	NA	7.73555e-18
c64046_g1	7.08405	0	NA	4.55284e-29
c65165_g1	9.53405	1.32836	7.17729	8.63284e-18
c58624_g2	5.99409	1.97866	3.02938	2.95017e-11
c55960_g7	169.333	17.4091	9.7267	0
c37388_g1	8.6031	0	NA	3.38176e-26
c64173_g1	4.4418	0	NA	2.91323e-12
c37338_g1	5.08404	0	NA	2.18527e-20
c59053_g1	5.58955	0.211298	26.4534	1.7396e-30
c2165_g1	4.43409	0	NA	2.992e-33
c64634_g1	21.7673	0	NA	4.20204e-55
c65084_g1	68.082	20.7579	3.27981	1.82314e-92
c62649_g1	5.1263	0	NA	1.16421e-42
c62715_g1	4.42285	0	NA	4.19548e-34
c1480_g1	8.20306	0	NA	9.87261e-25
c57612_g1	3.48097	0.176363	19.7375	5.86122e-18
c42316_g5	6.61356	0	NA	5.05094e-16
c64487_g1	4.52843	0	NA	5.95578e-30
c5878_g1	12.6642	0	NA	5.47882e-50
c49369_g6	7.39172	0.110063	67.1589	5.74689e-32
c62513_g3	39.8386	11.4168	3.48946	4.39868e-136
c25858_g1	5.26967	0	NA	3.07144e-17
c35887_g1	6.53811	0	NA	1.53404e-21
c8966_g1	7.12362	0	NA	2.00415e-39
c41838_g1	8.03367	0	NA	1.68274e-42
c65067_g1	11.8137	0	NA	5.364e-48
c40326_g1	6.73306	0.697354	9.65516	1.46345e-21
c54758_g3	1455	442.266	3.28987	0
c43140_g1	5.10656	0.430406	11.8645	7.482e-17
c64472_g1	6.07644	0	NA	2.823e-38
c14981_g1	4.3995	0	NA	2.51135e-13
c50955_g4	7.37234	1.92782	3.82419	4.45225e-15
c59186_g1	35.3818	0	NA	7.17405e-146
c32803_g1	3.02909	0	NA	2.51135e-13
c40422_g1	17.9173	4.46325	4.01442	1.45656e-25
c61950_g1	4.32985	1.12611	3.84498	8.40648e-06
c38002_g1	11.8798	0	NA	1.92588e-38
c49091_g2	3.88742	0.868861	4.47415	8.46749e-07
c61944_g1	5.77156	1.54219	3.74244	2.10604e-08
c64819_g1	4.21616	0	NA	1.25436e-18
c37499_g1	3.19254	0	NA	1.29938e-11
c64559_g1	4.27096	0	NA	2.91323e-12
c63608_g1	3.6828	0	NA	2.77945e-27
c46604_g1	13.7534	2.58105	5.32859	9.46156e-47
c62585_g1	8.57544	0	NA	2.04071e-19
c49053_g4	6.43854	2.05367	3.13513	4.86675e-14
c42893_g1	5.61332	0	NA	1.68274e-42
c46317_g1	5.30127	0.57448	9.22794	1.55416e-15
c5386_g1	3.36234	0	NA	1.62098e-10
c43783_g1	23.707	0	NA	2.74285e-88
c50931_g1	15.5781	4.26721	3.65066	1.43464e-86
c36433_g2	4.19223	0	NA	4.08788e-13
c33452_g1	5.49491	0.0893197	61.5196	2.73461e-15
c42219_g1	4.1542	0.344815	12.0476	2.47703e-10
c58128_g4	13.3195	3.16349	4.21039	1.9286e-22
c43556_g1	7.64028	0.864912	8.83359	1.12458e-20
c51860_g1	8.10716	2.40842	3.36617	1.73861e-16
c64579_g1	3.88903	0	NA	2.69094e-43
c8784_g1	4.34782	0	NA	5.86361e-11
c6117_g1	4.15696	0	NA	1.62098e-10
c43810_g1	4.3788	1.10001	3.98068	5.35798e-15
c39432_g1	35.5987	4.79142	7.42968	2.02341e-77
c57936_g1	16.7038	3.85064	4.33792	2.61153e-32
c40975_g1	4.7207	0	NA	7.76293e-17
c15852_g1	5.77541	1.64084	3.51978	1.91836e-22
c59100_g1	5.83534	1.34791	4.32916	8.91916e-10
c43450_g1	18.1555	0.996501	18.2193	5.68468e-51
c36871_g4	3.69839	0.116356	31.7851	1.71256e-15
c42323_g1	21.8784	7.19897	3.0391	2.95866e-33
c767_g1	3.28282	0	NA	6.42683e-22
c37167_g1	79.6105	18.4489	4.31518	4.89148e-157
c12159_g1	3.05448	0	NA	1.09178e-12
c63806_g1	3.88073	0	NA	1.29938e-11
c64513_g1	4.90872	0	NA	2.35692e-28
c53061_g1	10.3841	0.0187549	553.677	2.56782e-101
c36154_g1	4.7012	0	NA	5.05094e-16
c61584_g1	6.24057	0.416439	14.9855	1.97028e-40
c41110_g2	31.2079	4.1595	7.50279	3.71794e-76
c47396_g1	73.8882	1.47384	50.1331	4.35595e-222
c41822_g1	7.36741	0.731849	10.0668	5.8279e-21
c38996_g1	3.58138	0	NA	2.1214e-09
c37335_g3	3.14581	0.08766	35.8864	2.4088e-09
c47571_g1	3.79669	0	NA	2.01811e-29
c37896_g1	3.0451	0	NA	4.48359e-10
c43224_g1	6.78318	0.650718	10.4242	8.25761e-24
c64537_g1	11.194	0	NA	4.76356e-66
c59090_g4	8.81169	0	NA	1.99715e-23
c56592_g3	48.3868	10.0476	4.81577	1.11491e-110
c48221_g1	32.1397	7.1689	4.48321	8.64151e-128
c38196_g4	3.78152	0.0326382	115.862	5.86764e-27
c8792_g1	3.44829	0	NA	3.07144e-17
c28740_g1	8.64975	0	NA	1.74337e-22
c51454_g4	6.0435	1.96474	3.07598	4.385e-12
c181_g1	5.18141	0	NA	1.98457e-18
c29243_g1	6.66357	0	NA	3.17243e-16
c39815_g1	3.14284	0	NA	3.54458e-11
c44327_g1	7.94583	0	NA	1.71946e-65
c7414_g1	6.3398	0	NA	6.44152e-25
c39336_g1	6.28552	0	NA	7.29842e-23
c40461_g1	5.66245	0	NA	1.83772e-27
c31063_g1	7.12043	1.83084	3.88917	1.89451e-12
c33135_g1	3.16093	1.02762	3.07598	0.000388927
c47340_g2	3.19836	0.756207	4.22947	1.66284e-08
c49853_g1	6.10122	1.65988	3.6757	1.4416e-19
c46302_g1	8.31117	1.71553	4.84467	1.49066e-24
c43836_g1	10.9862	0.159922	68.6969	1.17105e-32
c57016_g1	5.66319	1.67924	3.37246	2.90401e-25
c26080_g1	4.13472	0	NA	5.33548e-15
c44013_g2	35.4516	0	NA	2.72997e-154
c38276_g1	4.23463	1.25697	3.36893	2.67336e-07
c45388_g1	5.82265	0	NA	1.53404e-21
c50766_g1	3.08865	1.02694	3.00763	0.000119129
c42427_g1	3.42758	0.875525	3.91489	1.40931e-05
c32882_g1	3.08458	0.167133	18.4559	5.88885e-09
c44632_g1	3.47565	0	NA	9.51109e-14
c43536_g2	16.0805	4.9702	3.23538	1.37681e-64
c43083_g1	3.68039	0	NA	1.53404e-21
c36948_g1	9.18996	0	NA	3.38176e-26
c53853_g2	3.08458	0.391091	7.88713	9.6075e-18
c41211_g1	47.833	14.699	3.25416	8.11345e-90
c32540_g1	4.4799	0	NA	6.2253e-34
c48216_g2	9.72144	3.02953	3.20889	2.53633e-29
c34147_g1	4.88501	1.61255	3.02938	2.86268e-06
c39733_g1	6.41717	0	NA	2.23268e-26
c63439_g1	3.83983	0	NA	5.86361e-11
c18248_g1	3.1162	0	NA	7.94313e-19
c37863_g1	5.33587	0.486361	10.971	2.24566e-21
c41438_g2	4.2743	1.05192	4.06333	1.333e-12
c33866_g1	232.436	69.0617	3.36563	0
c41845_g1	17.8822	3.90278	4.58193	4.51849e-35
c37916_g1	3.74936	0.622425	6.0238	5.93387e-08
c43285_g1	4.12074	0.803791	5.12664	1.6717e-11
c44143_g3	9.39746	1.64344	5.71817	2.59777e-21
c41349_g2	5.44323	0.178947	30.418	1.1872e-21
c62774_g1	12.2381	0.0305263	400.903	8.65516e-78
c50409_g2	4.15696	1.17124	3.54921	1.88433e-05
c9383_g1	3.43788	0	NA	2.14341e-11
c49883_g1	3.07096	0.794619	3.86469	3.18698e-06
c43785_g1	12.0042	0	NA	6.59104e-54
c41607_g1	3.63355	0	NA	1.93064e-17
c39478_g1	4.89279	0.0745614	65.6209	3.29552e-16
c54955_g2	3.04466	0.919116	3.3126	6.74477e-05
c42140_g1	4.78882	1.16763	4.10131	5.95968e-09
c44580_g1	11.2516	3.0797	3.65346	5.01832e-31
c5432_g1	4.1831	0	NA	2.77945e-27
c41438_g6	4.96493	1.09637	4.52853	1.97109e-07
c63967_g1	4.87179	0	NA	1.28793e-15
c40930_g2	3.90649	0	NA	2.23507e-14
c48117_g4	3.78875	1.09637	3.45573	1.90733e-09
c43161_g1	6.36376	0	NA	1.32216e-38
c38221_g1	6.03125	0	NA	9.02745e-21
c43948_g1	18.0683	4.91196	3.67843	5.67152e-63
c63100_g1	3.78695	0	NA	1.25436e-18
c37786_g1	4.76254	0	NA	2.23507e-14
c39816_g1	3.16431	0.189917	16.6616	6.68051e-15
c38043_g1	5.04845	0	NA	2.06535e-15
c38050_g1	3.74016	0	NA	2.51135e-13
c64622_g1	6.7016	0	NA	2.04071e-19
c33890_g1	10.12	0	NA	8.0743e-28
c28773_g1	6.25989	0.469636	13.3293	5.4339e-22
c14788_g1	6.00748	0	NA	7.76293e-17
c53923_g2	10.2714	2.04107	5.03235	1.07944e-55
c6883_g1	6.90476	0	NA	1.44454e-44
c55517_g3	5.9469	1.7807	3.33964	3.92298e-11
c62613_g1	3.7213	0	NA	3.17243e-16
c57294_g2	10.4605	3.19666	3.27232	5.90476e-14
c36370_g1	4.85611	0	NA	7.76293e-17
c49600_g3	4.81634	1.19298	4.03723	6.7917e-08
c42333_g5	3.77258	0.102205	36.9118	8.54978e-35
c54384_g1	15.2911	3.80964	4.01378	4.34203e-35
c157_g1	3.80483	0	NA	8.05051e-16
c36189_g2	5.92799	0	NA	2.04071e-19
c14309_g1	3.79162	0	NA	8.57989e-15
c28949_g1	3.00277	0.585719	5.12664	1.15797e-07
c32998_g3	3.87074	0.319025	12.133	5.17504e-15
c33550_g1	3.84047	0	NA	3.32192e-15
c51347_g1	7.58951	0	NA	1.87336e-37
c40106_g1	3.52653	0.505797	6.97222	1.56486e-06
c4689_g1	4.70157	0	NA	1.99715e-23
c40784_g1	6.495	0.304547	21.3268	3.92206e-24
c44282_g3	11.2106	2.61283	4.2906	1.12165e-31
c40899_g1	3.1699	0	NA	1.29987e-19
c13442_g1	64.2625	11.4743	5.60054	0
c28551_g1	6.30626	0.0961013	65.6209	3.29552e-16
c53906_g1	4.15941	0.586814	7.08813	3.47368e-26
c39876_g3	3.85648	0	NA	1.22257e-17
c46390_g5	6.29188	0.60607	10.3814	3.23798e-31
c30372_g1	4.7374	0	NA	2.20442e-47
c37240_g1	3.91243	0.190789	20.5065	2.43058e-14
c47735_g2	25.8206	7.50228	3.4417	7.15383e-49
c44395_g1	6.27846	1.1631	5.39805	4.10409e-25
c52151_g1	3.29979	1.07276	3.07598	4.72001e-05
c49822_g5	4.19533	1.29737	3.23372	0.000102274
c478_g1	8.11594	0	NA	2.00415e-39
c43153_g2	4.51775	0.652764	6.92096	3.90846e-22
c34329_g1	3.40918	1.09429	3.11542	1.48205e-07
c36753_g1	79.2809	0	NA	2.4566e-169
c36629_g2	3.88033	0.851509	4.55701	1.27741e-10
c41505_g5	7.46016	1.61249	4.62648	1.99254e-45
c39025_g1	3.04245	0	NA	1.29938e-11
c50712_g3	37.0255	7.83317	4.72676	6.8057e-114
c48486_g2	9.66472	2.58956	3.73219	4.56252e-19
c64652_g1	3.4396	0	NA	1.81305e-25
c35387_g2	4.45914	0	NA	1.40305e-20
c54896_g2	7.11661	1.89662	3.75226	3.56627e-18
c61916_g2	30.18	7.19927	4.19209	7.08357e-88
c36208_g1	3.12382	0	NA	2.90346e-08
c41188_g1	3.93425	0.440319	8.93499	7.34946e-12
c19601_g2	4.41337	0	NA	4.88629e-17
c42970_g2	4.08495	1.22586	3.33231	0.000114796
c42510_g1	3.39031	1.01034	3.35562	0.000193886
c55570_g2	10.1167	1.43106	7.06936	9.68291e-22
c57594_g3	7.07291	1.26573	5.58803	4.37903e-16
c43115_g1	5.08176	0.437315	11.6204	8.64835e-21
c39535_g1	5.52821	0.0673957	82.0262	8.05697e-20
c44741_g2	4.84677	1.43867	3.36893	2.61607e-05
c28168_g1	17.3603	3.27016	5.3087	8.78714e-75
c42427_g2	9.50452	2.45609	3.86978	4.17985e-13
c57594_g5	12.8386	4.17384	3.07598	2.16164e-15
c7566_g1	4.62079	0.81939	5.6393	2.81333e-10
c48144_g2	6.36811	0.138018	46.1397	2.48788e-22
c63833_g1	3.84181	0	NA	8.57989e-15
c63706_g1	9.25649	0	NA	3.54123e-31
c42387_g1	3.25628	0.54057	6.0238	5.93387e-08
c62976_g1	3.19254	0	NA	3.07144e-17
c43213_g3	3.25167	0.634269	5.12664	2.68288e-08
c43555_g1	4.88376	0	NA	1.75884e-30
c49294_g1	76.2728	24.8589	3.06822	2.47385e-221
c35773_g1	3.15647	0.527743	5.98107	3.45081e-11
c46609_g5	3.56084	1.09148	3.2624	0.000293849
c62861_g1	9.15857	0	NA	6.86177e-41
c41246_g1	3.32172	0	NA	1.54436e-13
c34320_g1	11.805	0	NA	6.86177e-41
c6929_g1	4.06972	0	NA	1.463e-26
c52605_g1	16.1274	4.96904	3.24558	9.46782e-37
c42279_g1	9.02183	0.449583	20.0671	3.74629e-31
c28374_g1	5.17399	0.124597	41.5257	3.711e-20
c62569_g1	3.92977	0.843193	4.66058	3.19777e-07
c41895_g1	4.4956	1.04706	4.29356	1.02843e-08
c41999_g1	8.21531	0.955118	8.60136	3.40479e-27
c2075_g1	4.61573	0	NA	3.58522e-24
c38495_g1	4.38192	0.375708	11.6631	1.08013e-18
c63794_g1	3.38008	0	NA	2.38866e-21
c38394_g2	9.25628	2.44144	3.79133	4.68902e-17
c39861_g1	3.18281	0.839957	3.78925	1.10959e-09
c35283_g1	3.6038	0.723632	4.98016	1.52678e-05
c45299_g1	47.5306	6.66632	7.12997	7.82921e-73
c41505_g2	10.7072	2.71032	3.95052	8.5464e-15
c36959_g1	78.0745	0	NA	1.15647e-147
c62513_g1	12.4362	3.98524	3.12056	1.91875e-12
c42316_g3	3.35785	0	NA	4.08788e-13
c22970_g1	6.16732	0	NA	7.89797e-31
c44282_g2	15.8611	3.20056	4.95575	1.00437e-26
c34216_g2	6.08303	0	NA	3.42272e-20
c31978_g1	3.77988	1.22884	3.07598	0.000230146
c56777_g1	183.801	51.5359	3.56647	0
c62685_g1	3.19049	0	NA	1.71346e-08
c44782_g1	5.49577	0	NA	2.18527e-20
c37349_g1	5.11831	0.571986	8.94831	5.56469e-18
c477_g1	46.2079	0	NA	9.33451e-87
c35244_g1	45.7423	4.78927	9.55099	2.43135e-124
c42845_g1	7.7587	1.16416	6.66463	6.69895e-27
c46006_g2	19.1671	2.52617	7.58742	2.09876e-43
c41030_g4	3.95636	0	NA	1.78043e-12
c64420_g1	3.32557	0	NA	5.05094e-16
c44608_g1	8.44427	0.893026	9.45579	6.5086e-31
c58138_g4	3.83927	1.10751	3.46658	1.13125e-07
c36275_g2	12.9108	0.062336	207.116	1.83739e-88
c30648_g1	3.38271	0.267499	12.6457	1.67405e-08
c62001_g3	4.05832	1.31936	3.07598	7.98913e-05
c43699_g2	3.40259	0.0783908	43.4055	5.16872e-31
c42326_g1	3.66491	0	NA	5.04861e-19
c41262_g1	4.999	0.5171	9.66737	5.21173e-25
c48306_g3	6.32233	0.225042	28.094	1.67249e-32
c59536_g1	7.95163	1.73949	4.57125	8.06254e-14
c57036_g3	18.1975	2.93085	6.20893	1.64928e-113
c26584_g1	3.74408	0	NA	1.99715e-23
c41146_g1	5.25812	1.37774	3.8165	6.03414e-08
c64490_g1	16.8147	0	NA	3.00511e-55
c50546_g2	4.30571	1.07873	3.99145	1.26761e-12
c64877_g1	8.78591	0	NA	1.40305e-20
c59891_g3	3.76264	0.778421	4.83368	2.12047e-13
c41110_g1	17.0616	3.57246	4.77587	8.00824e-23
c62625_g1	3.54182	0	NA	3.54553e-28
c13860_g1	3.73397	0.606956	6.15196	3.502e-08
c29120_g1	18.4423	0	NA	1.55845e-41
c41895_g2	3.26856	1.03789	3.14922	9.06768e-05
c39382_g1	3.09825	0	NA	7.89675e-12
c42471_g2	5.33225	1.71507	3.10906	9.96631e-09
c41673_g1	16.2648	0	NA	1.46076e-52
c52821_g1	6.80752	0.0358885	189.686	2.04666e-41
c46305_g4	12.7039	3.81579	3.3293	3.58817e-25
c41807_g1	8.91503	2.42828	3.67133	1.22556e-22
c41713_g1	60.382	18.4334	3.27569	4.94589e-138
c62033_g3	4.16756	1.32336	3.14922	9.06768e-05
c53391_g1	24.1049	5.80899	4.14959	1.53255e-161
c46390_g4	4.05442	1.14144	3.55203	2.97185e-10
c36364_g1	5.73764	0.117809	48.703	1.57797e-23
c20531_g1	10.2015	0	NA	8.93502e-30
c2090_g1	3.72228	0	NA	9.96601e-22
c64704_g1	4.47212	0	NA	2.68135e-22
c55239_g7	3.40291	0	NA	5.98363e-09
c10725_g1	7.45127	0.0487732	152.774	2.36142e-34
c54698_g2	36.8742	11.9407	3.08812	1.27959e-184
c42331_g1	20.5077	0.54057	37.9371	3.48944e-53
c55178_g4	8.04931	1.93713	4.15527	1.39228e-09
c39509_g1	4.1007	0	NA	3.2025e-19
c45629_g2	16.8658	0	NA	3.64412e-67
c50208_g1	14.3446	4.74411	3.02367	1.67458e-23
c61879_g2	5.22352	0.129521	40.3295	8.09302e-29
c44029_g1	5.58089	0	NA	1.36418e-33
c31068_g1	7.95147	0	NA	1.0316e-28
c34219_g2	23.9474	7.61035	3.14669	3.98788e-30
c33269_g2	5.43953	0	NA	4.11628e-38
c40959_g1	24.2187	0	NA	6.69325e-51
c38035_g1	1319.68	406.367	3.2475	0
c45781_g1	3.30162	0	NA	6.44152e-25
c40880_g4	4.46956	0.493	9.06605	8.97268e-31
c63579_g1	3.4171	0	NA	2.06535e-15
c41837_g1	25.6526	4.30013	5.96554	1.36991e-74
c33917_g1	7.1163	0.509396	13.9701	2.88295e-23
c2614_g1	14.202	0	NA	3.28917e-65
c56592_g2	134.284	22.3109	6.01877	0
c36235_g2	8.89489	0	NA	9.87261e-25
c41128_g1	6.33936	0	NA	9.62897e-27
c34426_g3	7.01008	1.97694	3.54592	6.12975e-09
c39896_g1	41.9074	7.18858	5.82972	1.28909e-85
c42774_g1	10.9856	0	NA	3.54123e-31
c62837_g1	4.81658	0	NA	8.36096e-20
c37513_g1	30.7036	7.81045	3.9311	3.02603e-102
c37705_g1	71.4205	20.9278	3.41271	2.80003e-82
c33450_g1	3.59246	0.132216	27.1712	3.02742e-13
c44728_g1	3.40841	0.923394	3.69118	9.01759e-05
c58122_g2	24.9378	7.33028	3.40203	3.4889e-72
c41326_g1	24.7918	0	NA	1.486e-78
c55206_g7	107.738	20.5275	5.24846	1.45413e-206
c42525_g1	21.7547	1.66676	13.0521	1.54399e-95
c63797_g1	30.6331	0	NA	1.39378e-67
c53099_g5	19.7791	6.55382	3.01794	2.64798e-37
c5325_g1	3.08613	0	NA	3.42272e-20
c49966_g2	12.015	3.93888	3.05035	1.72525e-10
c46006_g1	24.3141	4.7427	5.12664	8.88401e-46
c48937_g1	23.6916	6.25009	3.7906	4.70139e-50
c45946_g5	3.61062	1.01936	3.54204	8.27634e-05
c34591_g1	6.63875	1.64285	4.041	2.55195e-08
c28168_g2	10.0622	2.98336	3.37279	3.26686e-12
c62746_g1	3.35652	0	NA	5.33548e-15
c43971_g5	5.05512	0.609928	8.28806	1.30206e-17
c36668_g1	7.08986	0	NA	7.29842e-23
c58714_g3	3.3398	0.999399	3.34181	6.96802e-09
c44267_g1	5.6572	0.551745	10.2533	2.0084e-34
c44638_g3	4.04513	1.15322	3.5077	3.27734e-07
c29238_g1	5.70431	1.64166	3.47472	8.64349e-07
c46656_g3	5.60782	0.559649	10.0202	1.39676e-40
c41501_g1	3.11164	0.708115	4.39426	0.000105429
c40811_g1	5.81066	0.566713	10.2533	4.33473e-14
c38924_g1	6.27933	0	NA	9.96601e-22
c51159_g1	15.9881	3.51523	4.54825	4.43351e-83
c43886_g1	9.20042	0.672986	13.671	2.28176e-25
c46977_g1	101.101	0.03552	2846.31	0
c36432_g1	14.7082	0	NA	4.12221e-35
c44157_g1	3.46117	1.05805	3.27128	6.27031e-07
c8912_g1	3.00859	0	NA	7.76293e-17
c41523_g1	7.45678	1.18391	6.29844	2.94236e-39
c40312_g1	22.4617	0	NA	2.2272e-62
c60820_g3	8.02147	1.65159	4.85681	2.4599e-12
c63989_g1	3.43284	0	NA	4.48359e-10
c62634_g1	3.10765	0	NA	3.2025e-19
c39553_g1	1.06819	3.32074	0.321671	3.82592e-05
c43934_g1	1.78255	5.95442	0.299366	1.41539e-12
c59644_g1	1.25153	3.88378	0.322246	3.53399e-09
c51347_g3	3.93049	14.1836	0.277115	5.08155e-28
c50688_g1	0.811467	3.90058	0.208037	2.52148e-09
c36460_g1	10.4022	32.5879	0.319206	4.93124e-42
c40989_g1	2.67159	19.9038	0.134225	6.26637e-44
c60285_g2	0.465114	4.3548	0.106805	1.92914e-09
c45387_g3	5.231	15.8634	0.329753	7.44576e-16
c51672_g1	1.1232	5.15511	0.217882	1.96665e-28
c61462_g4	1.19036	7.48817	0.158965	2.02208e-19
c40978_g2	0.861685	3.88685	0.221692	1.77241e-09
c57644_g1	1.46639	4.69913	0.312056	2.71878e-10
c53222_g1	0.730492	4.24619	0.172035	3.00365e-21
c52667_g1	1.52557	5.26205	0.28992	3.33112e-26
c40523_g1	5.26619	17.2093	0.306008	4.44986e-22
c57171_g2	46.1097	179.459	0.256937	0
c42497_g1	3.43284	12.8691	0.266752	4.93625e-36
c40094_g1	24.9819	86.4116	0.289104	1.93798e-127
c35766_g1	0.689534	3.53063	0.1953	5.53232e-09
c55239_g1	8.08945	174.116	0.0464601	0
c35142_g1	2.16885	8.03804	0.269823	8.18224e-12
c38632_g1	0.987505	4.13572	0.238775	7.32367e-09
c40664_g2	1.34076	5.4921	0.244125	2.76209e-16
c41505_g1	4.8491	16.1053	0.301088	5.4627e-22
c5780_g1	0	3.76731	0	8.49873e-26
c50726_g7	0.852828	7.63051	0.111766	8.23146e-37
c24608_g1	1.41185	5.76608	0.244854	4.45143e-08
c47128_g1	3.35596	10.4359	0.32158	9.41295e-35
c53332_g1	69.4567	344.863	0.201404	0
c55922_g1	7.37052	32.7912	0.224771	4.53177e-38
c51339_g4	0.584073	4.67109	0.12504	2.44358e-14
c57468_g2	1.33167	5.02571	0.264972	1.19754e-09
c50726_g1	0.589574	3.45006	0.170888	1.04091e-07
c52102_g5	1.95546	9.83691	0.198788	3.94464e-13
c47618_g2	0.459359	8.51223	0.0539646	6.32131e-25
c53813_g3	0.684117	4.37398	0.156406	1.27047e-09
c8930_g1	1.60472	6.13676	0.261493	1.62233e-15
c59140_g1	7.11714	23.7989	0.299054	2.21027e-61
c63890_g1	1.30647	7.23978	0.180458	1.69412e-17
c54483_g1	4.15371	12.8825	0.32243	2.45413e-25

## Sheet: 3DPT_STEM
Locus	FPKM(3DPA)	FPKM(Control)	Fold_Change	P-value
c55121_g2	34.4619	10.5896	3.25433	2.01619e-35
c51959_g1	3.31116	0.908149	3.64605	4.26379e-05
c43598_g1	10.5096	2.88534	3.64241	7.37289e-29
c42532_g2	22.6001	0.603394	37.4549	8.42294e-93
c37916_g2	4.19449	0.0393	106.73	5.0464e-44
c50044_g3	4.86317	0.733601	6.62918	1.38272e-13
c49689_g2	16.5134	5.44154	3.03469	1.13096e-19
c54502_g2	3.75495	1.20517	3.11572	4.75455e-10
c46175_g4	5.01766	1.33571	3.75654	8.39474e-17
c41079_g1	4.31853	1.10622	3.90385	1.12464e-07
c50582_g1	10.621	2.7091	3.92048	6.15911e-34
c48849_g2	3.62345	0.153537	23.5999	2.51715e-24
c39953_g1	62.0304	3.67013	16.9014	0
c56538_g2	77.4952	23.3934	3.3127	2.79344e-262
c54659_g1	17.0243	4.8869	3.48366	1.14924e-83
c55538_g1	47.9201	5.30697	9.02965	0
c59657_g2	3.44904	0.982754	3.50957	3.34867e-06
c47094_g4	24.8632	4.76988	5.21254	6.58808e-131
c49349_g1	16.7186	0.593404	28.174	3.63864e-136
c44373_g3	23.6053	3.21057	7.35237	2.34226e-46
c34599_g1	9.20003	1.70962	5.38134	1.62415e-22
c57746_g2	12.4654	3.13396	3.97751	8.1202e-43
c56517_g1	15.6369	5.2038	3.00491	6.03943e-56
c49154_g6	3.35918	1.11233	3.01996	4.37115e-05
c48916_g1	38.6218	8.3768	4.61057	3.40441e-160
c58751_g2	6.33695	1.99587	3.17503	5.66727e-10
c47578_g1	72.9529	13.4698	5.41605	0
c38205_g1	14.521	3.57357	4.06344	6.18654e-42
c55440_g1	11.6964	3.03743	3.85078	2.26696e-47
c42450_g1	7.35853	2.2401	3.28491	1.21731e-17
c53886_g5	36.7545	6.70925	5.47818	3.88245e-177
c41215_g1	22.3493	3.41616	6.54224	1.50608e-53
c61916_g4	47.3099	3.80619	12.4297	2.20183e-103
c45254_g4	35.8003	9.66683	3.70342	7.33111e-132
c59437_g3	22.8462	4.19699	5.44348	1.4585e-79
c48152_g3	6.52084	1.98881	3.27876	2.89873e-19
c46217_g1	3.32246	0.50796	6.54079	3.49164e-14
c5029_g1	39.0477	11.2505	3.47075	8.16246e-125
c57711_g2	4.18579	0.803624	5.20864	2.45366e-34
c44429_g3	19.5816	5.56163	3.52083	1.0248e-26
c49987_g2	17.2476	2.97185	5.80366	2.69964e-76
c57402_g1	4.79034	1.2931	3.70454	5.06802e-12
c42910_g1	27.0961	7.06004	3.83795	4.63889e-46
c39811_g1	171.538	55.1694	3.1093	8.7995e-227
c45204_g4	145.81	44.4118	3.28314	5.33869e-279
c51963_g1	8.16753	2.38011	3.43158	4.76706e-24
c54957_g3	4.02713	0.759357	5.30335	1.69294e-07
c48152_g2	10.0276	3.29087	3.0471	8.82331e-25
c59993_g1	6.34471	1.91417	3.31459	1.08163e-19
c42357_g2	3.1571	0.440965	7.15952	2.37748e-06
c37432_g1	7.39679	1.06469	6.94738	8.42796e-25
c45362_g5	5.21678	0	NA	5.9894e-13
c51260_g2	7.26218	1.46344	4.96242	2.78535e-39
c39287_g1	24.4529	3.91922	6.23923	7.99813e-42
c47942_g2	11.0326	1.44717	7.62356	3.04306e-27
c51388_g1	5.25463	1.20621	4.35632	2.00767e-07
c48916_g3	4.01638	0.916768	4.38103	2.41683e-11
c47236_g1	4.11476	0	NA	9.75896e-12
c49755_g5	12.872	4.27534	3.01075	5.47177e-11
c49833_g1	504.241	144.836	3.48146	0
c53797_g3	3.95303	1.30319	3.03335	8.70933e-15
c48152_g1	32.0361	9.81618	3.2636	2.17332e-29
c47027_g2	106.393	16.6646	6.38441	0
c54159_g6	4.93215	1.45566	3.38825	4.0135e-06
c61253_g3	62.561	3.86845	16.1721	3.99703e-256
c40323_g1	6.66537	0.985743	6.76177	2.42145e-19
c46069_g1	59.7432	8.25486	7.23733	0
c49012_g1	3.87392	0.941492	4.11467	1.5563e-12
c35699_g1	7.1869	0	NA	9.07869e-22
c46050_g2	4.17171	0.61051	6.83316	2.92636e-13
c41090_g5	4.04491	0.508472	7.95502	1.00587e-11
c7780_g1	39.0595	7.23764	5.39672	2.26078e-90
c40277_g1	7.92707	2.23213	3.55135	2.00909e-17
c39982_g1	61.7497	13.4951	4.5757	4.69557e-141
c54758_g3	5.14287	1.68088	3.05962	7.93507e-07
c53659_g5	4.44491	1.15815	3.83795	8.36996e-08
c46564_g3	5.33148	1.42164	3.75022	1.32682e-12
c51736_g2	35.6823	9.55494	3.73444	1.15227e-58
c55986_g1	30.8208	9.80573	3.14315	1.45462e-52
c42532_g1	123.717	12.6946	9.74558	0
c49156_g1	3.57929	0.48533	7.37497	8.7771e-18
c49631_g3	4.78451	1.42985	3.34616	9.51689e-07
c46074_g5	60.2868	17.5948	3.42639	9.61326e-114
c59437_g2	29.0501	3.42168	8.49001	3.99621e-218
c50585_g2	19.75	5.66397	3.48695	1.18019e-56
c53974_g4	6.35229	1.6658	3.81336	3.45891e-36
c61761_g3	3.0705	0.926358	3.31459	6.94457e-07
c53021_g2	3.30593	0.522824	6.32322	6.47424e-12
c42470_g1	10.1565	2.32135	4.37526	6.0648e-23
c29664_g1	3.14872	0.641863	4.9056	9.63406e-07
c45847_g1	3.19356	0.569332	5.60931	1.06827e-18
c59090_g4	12.2962	0.927431	13.2584	2.7436e-31
c54334_g2	5.7484	0.621448	9.25002	1.01304e-62
c60319_g3	18.6073	0.179928	103.415	1.51554e-63
c43080_g1	4.8457	1.43147	3.38511	1.46012e-13
c44448_g4	6.98141	2.19403	3.18201	1.04048e-12
c48817_g2	5.18054	0.606971	8.53507	1.0583e-21
c57702_g2	4.03073	0.720033	5.59798	2.06574e-07
c37177_g1	19.1512	0.994548	19.2562	8.27297e-78
c59640_g1	4.18211	1.22965	3.40106	1.88223e-07
c49156_g2	5.79161	1.82921	3.16618	2.24642e-16
c45849_g1	7.83123	1.24562	6.28703	3.55967e-51
c35757_g1	82.1799	19.2112	4.2777	2.11424e-111
c41755_g2	3.70712	1.0404	3.56319	4.55191e-06
c37916_g1	3.47317	0.0671695	51.7076	5.62485e-12
c56463_g1	10.7403	2.14918	4.99738	1.29119e-15
c49238_g3	3.15644	0.937406	3.3672	1.64406e-17
c31512_g1	3.54628	0.167172	21.2134	1.26437e-17
c41650_g1	18.033	5.67287	3.17881	6.5802e-39
c13537_g1	9.02198	0.993393	9.08198	3.95038e-29
c41334_g2	22.715	6.83694	3.32239	1.56966e-22
c50085_g4	7.13822	1.21779	5.86159	5.44358e-15
c50970_g1	49.3659	14.6693	3.36526	6.06436e-82
c58869_g2	22.0572	6.72536	3.2797	1.40672e-33
c53134_g4	11.0014	1.45479	7.56218	5.51398e-59
c51269_g2	19.2177	2.42458	7.9262	5.68844e-54
c60246_g2	3.93042	1.00449	3.91284	2.63844e-44
c44376_g1	21.5874	6.67041	3.23629	3.11053e-31
c40051_g1	4.25066	1.39749	3.04163	6.09881e-05
c53906_g1	4.67258	0.660797	7.07113	2.92684e-30
c34502_g1	5.72816	1.24286	4.60886	2.32135e-11
c53957_g1	37.922	12.4026	3.05759	3.06307e-126
c55440_g4	7.18024	2.10061	3.41817	2.66915e-18
c56330_g1	10.1346	3.26991	3.09936	8.37659e-18
c44418_g1	10.5158	3.02789	3.47299	2.48947e-63
c61916_g2	37.726	6.05345	6.23214	6.33722e-150
c56685_g2	3.27361	0.995601	3.28807	1.62923e-07
c44265_g3	3.46463	0.0343838	100.764	1.46933e-21
c55688_g2	4.52812	1.30445	3.47128	2.09837e-16
c55781_g8	4.66927	0.713266	6.54632	4.72655e-15
c52063_g3	52.7878	17.0514	3.0958	6.38998e-218
c50867_g2	3.75243	0.0602178	62.3143	4.01811e-14
c55317_g1	12.5457	3.76569	3.33159	2.83452e-50
c56463_g2	4.42491	0.612569	7.22352	3.25027e-30
c51723_g1	3.39528	1.03469	3.28145	4.30652e-11
c52726_g7	6.18665	1.48184	4.17498	6.17086e-20
c35934_g2	4.86705	0.417151	11.6674	1.24262e-30
c37664_g1	6.97211	0	NA	9.53925e-31
c57049_g2	8.74684	2.51088	3.48357	2.03501e-15
c52832_g2	3.32229	1.08009	3.07594	1.09894e-06
c54115_g1	6.49461	0.82559	7.86663	2.65203e-18
c60122_g4	4.56009	0.897237	5.08237	2.73559e-18
c58099_g3	13.8289	3.86032	3.58231	9.75404e-32
c42532_g3	9.56525	0.43287	22.0973	6.28844e-27
c48053_g1	45.0715	1.12342	40.1198	0
c53444_g2	17.6118	4.17355	4.21987	2.7519e-114
c53080_g2	3047.07	691.387	4.40718	0
c48708_g1	7.49489	1.95458	3.83453	1.45223e-35
c51457_g4	5.78514	1.33994	4.31747	8.76736e-18
c48567_g1	38.4299	9.23222	4.16259	7.3416e-157
c46259_g2	6.30949	1.67204	3.77354	4.91419e-14
c45985_g4	9.89476	1.90748	5.18734	3.62195e-48
c51336_g1	29.2647	9.65143	3.03216	3.77542e-70
c53391_g1	59.8054	17.0595	3.50569	0
c42453_g1	4.37686	0.4192	10.441	7.88011e-15
c55831_g3	50.1047	15.5952	3.21283	3.07418e-107
c47330_g1	7.70764	2.32537	3.31459	1.15785e-23
c59091_g1	10.0494	0.869005	11.5642	7.93587e-106
c55985_g2	3.67331	0.337874	10.8719	2.75151e-10
c53659_g2	4.59543	1.47628	3.11283	2.11224e-06
c38035_g1	3.60174	1.03489	3.48032	5.08311e-08
c46790_g1	6.85554	1.70176	4.0285	1.48283e-20
c37095_g1	8.54224	0.596565	14.319	9.9889e-27
c54698_g1	33.9993	1.07097	31.7464	1.89773e-116
c39125_g1	3.73092	1.18485	3.14886	5.27901e-05
c45577_g1	6.06591	1.8128	3.34616	9.51689e-07
c48916_g2	5.57172	1.13964	4.88902	7.60167e-10
c52346_g3	5.52778	1.27198	4.3458	4.38357e-09
c42865_g1	3.72707	0.483159	7.71396	1.89406e-13
c54264_g5	4.12365	1.03674	3.97751	1.7869e-11
c49724_g2	55.1278	15.4884	3.55929	1.88065e-87
c30267_g1	3.89019	0.39498	9.84907	2.90757e-12
c47540_g9	7.57744	2.43061	3.11751	2.04432e-09
c50959_g1	5.83829	1.63462	3.57164	1.37743e-15
c53195_g4	4.87444	1.58175	3.08167	3.28793e-09
c49918_g3	17.2913	5.13768	3.36559	5.29026e-38
c46919_g1	8.05375	0.496797	16.2114	1.6368e-66
c55038_g1	4.12501	1.15561	3.56956	3.13548e-05
c52710_g2	0.479034	3.97437	0.120531	1.71545e-17
c45754_g2	2.9536	9.20343	0.320924	1.46834e-29
c55990_g1	1.32909	4.00982	0.331459	6.64981e-05
c37889_g1	3.17548	14.2296	0.223161	5.02582e-52
c49283_g2	0.565716	4.81207	0.117562	1.83956e-31
c61870_g2	0.983697	5.53605	0.177689	6.82748e-13
c43387_g1	4.9355	18.0872	0.272872	1.1225e-35
c51294_g2	6.11403	20.2904	0.301327	5.61983e-44
c54771_g3	1.39219	4.20019	0.331459	2.01024e-05
c49106_g1	31.1969	232.507	0.134176	0
c48667_g1	2.84707	18.6756	0.152448	1.54211e-151
c49390_g5	9.40503	28.972	0.324625	1.00544e-27
c46637_g1	1.56983	8.51735	0.184309	3.4986e-27
c35683_g1	1.3231	7.14311	0.185227	4.68369e-17
c41103_g2	3.67782	14.1838	0.259296	4.63547e-25
c49016_g1	6.26972	20.0773	0.312278	9.4336e-72
c44757_g1	27.8966	93.922	0.297018	1.16019e-287
c28987_g1	1.32491	5.16306	0.256614	6.54236e-07
c59301_g2	19.3295	60.6097	0.318917	7.48411e-53
c43216_g1	3.07879	12.5706	0.244921	7.12687e-39
c58128_g2	15.4683	50.8366	0.304275	5.82645e-104
c46910_g1	20.8001	116.38	0.178726	0
c44998_g1	1.31896	12.222	0.107917	2.73768e-54
c49699_g2	1.24513	4.25371	0.292717	3.14402e-13
c62003_g3	5.11392	16.1703	0.316255	1.13726e-16
c51672_g1	1.10638	4.83996	0.228593	5.52613e-27
c50342_g2	1.698	8.1111	0.209343	1.79711e-39
c44493_g4	0.657263	6.19669	0.106067	7.8628e-17
c39585_g1	7.79364	25.9598	0.30022	1.56711e-62
c48991_g2	1.84566	6.02285	0.306443	7.88551e-17
c62277_g1	820.434	3602.1	0.227766	0
c55416_g1	32.5225	144.757	0.22467	0
c54282_g2	4.23807	13.6486	0.310512	1.12688e-20
c54062_g2	13.6899	51.5398	0.265618	8.14481e-153
c30127_g1	5.23549	16.9165	0.309489	2.20427e-26
c54685_g2	1.77579	8.23715	0.215583	4.71737e-14
c62064_g2	10.3697	35.8756	0.289045	2.60663e-34
c50286_g2	12.0735	47.5943	0.253675	4.33208e-171
c51665_g1	3.74845	23.1801	0.16171	7.83701e-184
c61839_g1	320.887	1494.56	0.214703	0
c44899_g2	1.36587	6.52457	0.209343	1.96124e-31
c57677_g3	100.643	346.091	0.2908	0
c35835_g1	0.592028	4.36609	0.135597	1.39844e-13
c61462_g4	1.26242	5.3121	0.23765	1.89644e-11
c51829_g2	0.850092	4.56837	0.186082	5.60034e-08
c58128_g1	3.89885	22.0551	0.176778	9.89934e-32
c47279_g1	1.1201	3.43209	0.32636	3.54288e-10
c54146_g6	0.0292612	4.67883	0.00625395	3.64326e-42
c57644_g1	3.55466	11.2534	0.315873	8.55035e-24
c43831_g1	0.705818	3.50235	0.201527	6.03945e-15
c46134_g1	1.73146	5.308	0.326198	2.24085e-18
c45101_g1	35.3914	146.07	0.242292	0
c45572_g1	2.64384	10.6641	0.247921	2.54198e-46
c58387_g3	85.8788	307.066	0.279676	0
c56993_g2	0.842556	3.44224	0.24477	1.96111e-07
c42204_g1	0.287462	11.5109	0.024973	2.11581e-120
c53440_g1	2.611	12.3698	0.211078	1.97906e-22
c59436_g2	24.3047	84.8881	0.286314	3.63959e-178
c58824_g2	2.44095	7.71896	0.316228	1.16315e-65
c46678_g1	1.56205	6.01818	0.259555	7.15296e-18
c61049_g3	1.03715	3.4846	0.297637	3.66598e-05
c58018_g3	7.76772	24.715	0.314292	1.51061e-72
c41105_g1	4.14928	14.3301	0.289551	6.36435e-15
c55934_g1	2.84552	9.12137	0.311962	1.06219e-08
c49551_g2	1.64848	7.0042	0.235356	1.54695e-17
c59875_g5	1.35909	5.1857	0.262084	3.01496e-16
c52900_g3	64.9039	216.973	0.299133	0
c53348_g3	1.00749	3.26121	0.308933	7.38171e-09
c61896_g1	3.49801	12.7935	0.273422	1.16621e-22
c46927_g1	1.05266	7.48591	0.140619	2.51693e-19
c44210_g1	25.3912	105.711	0.240194	0
c61540_g2	6.14885	25.2886	0.243147	3.18717e-28
c50449_g2	4.82769	17.3451	0.278332	8.77605e-59
c59627_g4	2.45349	10.2752	0.238776	2.68226e-21
c54879_g1	4.26511	17.423	0.244797	4.90071e-70
c41722_g1	2.82462	9.02307	0.313045	1.25224e-11
c62390_g2	12.2931	45.3954	0.2708	3.9064e-104
c11355_g1	0.619674	5.87568	0.105464	5.17123e-15
c47660_g1	6.43063	19.401	0.331459	7.79562e-63
c39301_g2	0.76332	3.5067	0.217675	2.84744e-08
c44680_g1	1.41429	5.03727	0.280765	2.87019e-08
c53292_g1	6.52502	22.4859	0.290183	5.94638e-22
c33441_g1	0.451141	3.51611	0.128307	3.08075e-10
c45247_g1	2.08049	9.70337	0.214409	9.70843e-33
c47113_g4	0.635782	3.37956	0.188125	2.95114e-18
c44035_g1	16.888	65.1577	0.259186	3.42042e-235
c34267_g1	8.39718	33.1552	0.253269	2.78119e-71
c55255_g1	7.63717	23.5826	0.323847	5.10223e-34
c13303_g1	2.25214	9.9796	0.225674	5.12489e-20
c57413_g5	6.60809	24.0715	0.274519	4.73809e-74
c40063_g1	73.0147	264.098	0.276468	0
c57515_g1	17.6567	81.769	0.215934	0
c61839_g2	1117.3	4085.21	0.273499	0
c48353_g2	0.905448	3.00279	0.301536	3.07008e-44
c46983_g1	12.41	70.4937	0.176045	9.58071e-175
c58327_g3	4.48981	13.6133	0.32981	4.0341e-28
c56159_g1	2.92414	9.4707	0.308756	3.38689e-17
c42091_g1	2.09319	7.29743	0.28684	9.83488e-18
c58608_g5	11.8215	53.8287	0.219613	2.99002e-200
c48150_g1	0.738888	3.05303	0.242018	3.8619e-13
c42374_g1	0.703238	3.35927	0.209343	2.05754e-11
c45596_g1	47.8025	154.548	0.309304	0
c40086_g1	1.40315	4.37437	0.320767	9.95878e-06
c54221_g1	1.33555	4.79679	0.278426	1.54246e-09
c52020_g4	0.933837	4.56289	0.204659	2.33796e-17
c50418_g1	2.16601	10.2452	0.211417	4.02496e-40
c34648_g1	2.03271	18.0003	0.112926	3.18736e-49
c36642_g1	6.9573	23.1066	0.301096	2.0017e-40
c55168_g3	2.23023	14.975	0.14893	1.34455e-49
c38408_g1	42.0867	241.561	0.174228	0
c46465_g2	2.71299	8.40038	0.32296	4.68164e-12
c49022_g1	35.6076	145.723	0.244351	0
c48135_g1	3.7321	11.3885	0.327707	5.85462e-37
c53182_g2	0.981084	7.53428	0.130216	3.31508e-17
c48986_g3	0.95149	3.17818	0.299382	4.26228e-06
c53644_g3	2.22473	12.2492	0.181621	8.58198e-70
c26861_g1	0.427339	4.25458	0.100442	8.19302e-12
c46585_g3	11.7506	40.6335	0.289184	5.57378e-86
c41103_g1	2.32032	9.94045	0.233422	4.64079e-15
c58962_g3	2.5068	7.97394	0.314374	2.7869e-08
c42986_g2	0.408717	3.44236	0.118732	2.78278e-11
c53043_g1	1.26618	6.76806	0.187081	1.75193e-57
c57515_g2	27.2892	129.763	0.2103	2.07567e-178
c61288_g2	6.68122	20.0782	0.332759	3.87804e-18
c46096_g1	8.17614	25.7073	0.318048	1.14746e-49
c56326_g2	13.9723	62.2751	0.224363	5.80927e-230
c46910_g3	33.311	151.02	0.220574	8.0665e-227
c47894_g1	2.91495	14.2419	0.204675	4.74082e-64
c37978_g1	2.52319	9.43618	0.267396	1.76377e-11
c55230_g3	141.98	455.127	0.311957	0
c46096_g2	7.22614	24.7511	0.291952	1.37042e-39
c48341_g1	3.36757	14.0403	0.23985	7.61612e-39
c60602_g3	3.23164	11.1986	0.288575	8.76027e-118
c46020_g1	2.09033	6.75315	0.309534	6.97746e-20
c43911_g2	2.47226	8.82615	0.280106	4.85088e-30
c33722_g1	0.538045	4.42339	0.121636	2.79925e-17
c46910_g4	2.22179	26.6151	0.0834786	2.15819e-92
c43474_g1	1.92204	8.53701	0.225142	2.77193e-38
c53078_g2	3.05981	10.6361	0.287682	5.39628e-18
c40075_g1	3.51574	12.9815	0.270826	2.41691e-56
c50420_g2	10.4448	32.9852	0.31665	6.85561e-88
c44620_g1	4.0342	13.64	0.295764	3.92597e-21
c42414_g2	0.529571	4.26052	0.124297	1.17827e-10
c58309_g1	41.6156	146.965	0.283167	0
c55755_g1	10.5786	32.0602	0.329959	8.22909e-90
c61605_g2	6.0407	21.949	0.275215	1.38339e-101
c45445_g1	10.7615	44.6006	0.241285	0
c42986_g1	0.718261	4.17141	0.172187	1.00092e-10
c52399_g2	0.360274	3.53253	0.101987	1.07793e-17
c47642_g3	1.93513	7.29778	0.265167	3.14883e-11
c45671_g2	4.70543	18.0965	0.260018	2.5646e-46
c43546_g2	5.61832	19.1374	0.293578	2.37143e-44
c55515_g1	3.445	10.8396	0.317816	3.44641e-30
c40295_g1	0	3.69009	0	4.62716e-18
c49679_g1	46.4794	158.649	0.292969	0
c45754_g3	3.17824	10.6632	0.298056	8.33898e-21
c41544_g1	0.980391	4.17572	0.234784	1.30953e-10
c46983_g2	0.783167	3.77137	0.207661	3.23896e-10
c31489_g1	0.934618	3.05468	0.305962	0.000252508
c57950_g3	0.340891	4.11382	0.0828648	3.60093e-12
c37489_g1	1.59275	5.51192	0.288964	1.62074e-07
c53982_g1	2.13592	9.11539	0.23432	2.3622e-44
c58003_g4	2.26718	6.96826	0.325359	1.99089e-12
c52887_g1	5.60379	19.6605	0.285027	1.34725e-58
c46930_g2	2.67877	10.1962	0.262723	7.54268e-39
c64751_g1	1.12904	3.54821	0.318201	1.15188e-06
c49035_g2	17.9867	96.2686	0.186839	0
c41552_g1	27.5907	99.9105	0.276154	7.07477e-294
c43728_g1	0.568214	5.67031	0.100209	1.50047e-28
c41799_g1	12.4423	67.1049	0.185415	2.4643e-199
c37448_g1	1.45827	4.91283	0.296829	1.62856e-06
c56059_g1	6.51752	23.7285	0.274671	5.51169e-96
c52605_g1	0.342118	3.35451	0.101987	1.07793e-17
c59624_g3	9.88222	45.9503	0.215063	4.5933e-238
c60480_g1	1.451	4.8564	0.29878	8.98143e-07
c40446_g1	2.47097	7.82026	0.31597	2.08463e-16
c49960_g1	5.42598	21.601	0.251191	9.05945e-65
c49887_g3	1.70113	7.1515	0.237871	1.30638e-33
c51521_g1	1.5843	5.28469	0.299791	7.15514e-25
c55327_g1	8.32545	39.7413	0.209491	3.64502e-250
c42132_g1	1.83004	6.64266	0.275499	2.38388e-20
c51906_g1	0	3.46106	0	4.71207e-57
c47254_g1	18.7291	60.9007	0.307535	4.7352e-238
c37244_g1	0.613427	6.63163	0.0925002	2.35597e-15
c50554_g2	6.73824	36.9832	0.182197	1.21552e-56
c42212_g1	4.79797	15.7495	0.304642	4.5793e-24
c49927_g1	222.131	724.382	0.306649	0
c52102_g5	2.64256	9.79232	0.269861	6.83884e-11
c48960_g1	1.49053	4.49686	0.331459	1.46336e-08
c31241_g1	0.561602	5.57174	0.100795	2.46856e-28
c54685_g4	4.98962	17.0606	0.292464	7.52673e-75
c49173_g4	7.345	24.8533	0.295534	5.72306e-76
c48787_g1	3.75159	14.0925	0.266211	1.12954e-44
c51015_g3	2.71861	8.92954	0.304451	3.8079e-31
c51294_g1	4.02974	26.4033	0.152623	3.91948e-150
c59050_g1	2.35355	8.55001	0.275269	1.33031e-44
c52915_g2	0.620908	3.07006	0.202246	8.15462e-08
c57496_g2	20.1257	76.5614	0.26287	3.09765e-91
c46654_g2	2.71995	10.5553	0.257686	1.98799e-29
c48507_g5	9.64005	33.6956	0.286092	8.72617e-115
c50774_g2	3.82645	11.8616	0.322592	3.32107e-55
c38690_g1	4.85149	16.2665	0.298251	3.09316e-41
c39567_g1	2.57795	7.85859	0.328042	2.2531e-14
c53812_g3	38.9109	177.649	0.219033	0
c44002_g1	22.2938	83.322	0.267562	6.64824e-190
c47618_g2	1.11108	18.1787	0.0611201	7.8362e-53
c37446_g1	1.02857	3.55572	0.289273	9.70101e-06
c54669_g2	4.11252	14.1715	0.290197	3.02449e-58
c39037_g1	8.86418	28.8178	0.307594	1.34102e-28
c51294_g3	4.36273	15.5035	0.281402	4.73211e-21
c52399_g1	2.00841	13.4498	0.149326	5.22999e-40
c55534_g2	1.99722	7.45402	0.267939	1.1969e-25
c46612_g5	1.10279	9.79218	0.112619	1.69907e-40
c57001_g2	0.678859	3.32815	0.203975	1.19565e-05
c58300_g2	2.50264	7.74396	0.323173	3.55929e-34
c50809_g2	7.7826	57.6842	0.134917	0
c43855_g2	3.70034	19.5366	0.189405	1.36885e-31
c45885_g2	12.8936	40.7172	0.316663	2.59297e-154
c51218_g2	2.01047	33.4981	0.0600173	1.58498e-90
c49417_g2	6.84564	24.5255	0.279124	1.1829e-112
c37925_g1	129.112	647.986	0.199251	0
c49159_g1	3.52654	10.6394	0.331459	7.15602e-10
c43057_g1	0.659653	9.35844	0.0704875	4.0173e-71
c60639_g2	24.4156	77.0666	0.316812	2.01799e-216
c52842_g2	25.1958	99.4244	0.253417	0
c41196_g1	10.4708	75.0012	0.139608	1.24087e-208
c57981_g4	1.96596	9.53235	0.206241	1.43799e-20
c56358_g1	21.7122	65.9237	0.329354	3.36656e-191
c51285_g1	1.11681	4.63288	0.241061	1.18633e-09
c41480_g1	1.85356	9.39607	0.19727	2.90772e-33

## Sheet: 3DPT_LEAF
Locus	FPKM(3DPA)	FPKM(Control)	Fold_Change	P-value
c43598_g1	6.88588	2.0495	3.35979	2.51275e-19
c42532_g2	7.99301	1.32963	6.01144	7.61589e-23
c44985_g1	3.70169	0.710893	5.20709	1.11528e-12
c37916_g2	3.69551	0.153957	24.0034	2.79279e-41
c47745_g2	3.50826	0.77813	4.50858	3.57198e-10
c58587_g2	3.00458	0	NA	6.76975e-14
c43004_g1	3.57717	1.14964	3.11156	1.21855e-05
c41292_g1	6.49853	1.33774	4.85784	1.64013e-12
c49013_g4	3.24788	0.925136	3.51071	1.10486e-05
c59125_g1	3.27279	1.0834	3.02084	0.000155878
c56538_g2	48.7553	13.6504	3.57171	1.14446e-196
c54758_g2	3.70451	0	NA	5.48672e-11
c48122_g4	3.18208	0.124653	25.5275	2.20426e-17
c44373_g3	29.8143	3.28727	9.06962	1.5554e-69
c36992_g1	3.24653	0.930446	3.48922	4.49438e-07
c47578_g1	13.6104	4.34293	3.13392	2.94866e-51
c60934_g1	31.5895	10.2718	3.07537	6.65055e-61
c61916_g4	42.7857	6.6011	6.4816	5.36868e-78
c57364_g2	5.24609	1.71916	3.05155	2.45325e-25
c14850_g1	3.03768	0.166099	18.2883	3.50244e-23
c44129_g2	8.32624	1.67113	4.9824	5.09128e-24
c60925_g1	4.83	1.44949	3.3322	6.21434e-33
c34136_g1	4.53893	1.47682	3.07346	1.79676e-11
c45362_g5	10.5112	0	NA	9.31443e-25
c58684_g2	4.48481	1.43548	3.12426	2.0727e-08
c49833_g1	11.3643	2.36073	4.81387	1.98228e-58
c43749_g2	10.1036	0	NA	9.68619e-41
c37078_g1	26.6322	2.93117	9.08585	1.58986e-147
c35699_g1	7.01854	1.02339	6.85812	4.90529e-17
c55264_g2	3.10748	0.758695	4.09582	2.31628e-06
c58196_g4	13.6	2.43275	5.59041	2.7516e-40
c58009_g1	16.7463	4.47199	3.74471	9.76288e-166
c39982_g1	26.9587	4.8506	5.55781	4.90508e-78
c54758_g3	4.55939	1.32963	3.42906	1.95734e-07
c42404_g1	14.3674	3.29316	4.3628	1.73809e-99
c53536_g7	5.23299	0	NA	2.7434e-26
c40977_g1	18.1077	5.3473	3.38633	5.44859e-31
c59090_g4	3.51393	0.139738	25.1465	6.67046e-12
c47326_g4	9.02977	1.11043	8.13177	1.18905e-45
c58212_g1	3.62583	0.979322	3.70239	1.06634e-16
c50911_g2	6.04817	1.95375	3.09568	6.29179e-07
c37916_g1	3.38366	0.0657839	51.4359	1.34585e-12
c51567_g2	3.05115	0.83418	3.65767	9.02106e-05
c57613_g1	4.20066	1.29184	3.2517	4.43032e-16
c59685_g1	3.22165	0.914123	3.52431	3.98994e-05
c44282_g3	5.20569	1.66539	3.12581	8.92818e-13
c53906_g1	4.75889	1.29433	3.67672	4.51854e-21
c56977_g2	3.34018	1.10691	3.01757	7.78199e-07
c61916_g2	26.9973	5.48474	4.92226	2.08371e-100
c49108_g2	3.41179	1.11933	3.04805	8.23271e-05
c45835_g1	3.59952	1.04971	3.42906	1.48957e-08
c60917_g2	4.76685	1.48626	3.20728	7.52368e-18
c59076_g2	4.28597	1.31568	3.25761	1.42576e-06
c44265_g3	4.00303	0.538792	7.42963	4.7446e-19
c54048_g5	3.83902	1.05496	3.639	3.92866e-17
c48639_g4	3.29365	0.654894	5.02929	3.3871e-13
c60760_g1	7.43582	2.40027	3.09791	1.01918e-25
c52832_g2	4.64293	0.676997	6.85812	4.90529e-17
c54115_g1	68.5757	16.1173	4.25479	5.40593e-133
c48053_g1	11.1172	3.23473	3.43684	1.94326e-43
c44670_g6	3.52727	0	NA	1.72375e-16
c56351_g1	19.9626	5.84216	3.41699	4.96151e-163
c41713_g1	6.33177	1.12668	5.61985	5.03095e-27
c46512_g1	3.98002	1.10191	3.61194	3.28819e-17
c61239_g1	3.13843	0.753731	4.16386	2.44949e-07
c59091_g1	13.7994	2.30107	5.99694	6.24774e-118
c59357_g1	10.5312	2.75836	3.81792	9.07479e-36
c45577_g1	3.38221	0.929974	3.63688	4.76457e-05
c58314_g5	1.25383	7.67863	0.163289	1.04975e-22
c55586_g4	1.84701	6.15285	0.300187	2.91277e-09
c60045_g6	1.39453	4.61872	0.30193	9.42836e-10
c36575_g1	0.528625	3.23737	0.163289	7.26474e-09
c46637_g1	0.299295	10.2494	0.0292013	4.24125e-60
c60061_g2	6.63761	27.8149	0.238635	6.77036e-144
c43522_g1	0.867705	3.87158	0.224122	7.28438e-07
c54532_g3	1.83016	5.94276	0.307964	3.5336e-16
c60094_g4	1.95228	5.94855	0.328194	1.33836e-08
c53055_g4	0.982156	10.0894	0.0973452	3.20566e-63
c44448_g3	1.20739	4.06277	0.297185	1.673e-05
c46280_g2	4.62842	19.2341	0.240636	5.97623e-62
c40849_g1	1.1781	4.30681	0.273543	1.1646e-11
c45911_g1	6.66727	21.6916	0.307367	1.1762e-65
c36492_g1	263.788	843.979	0.312552	0
c7815_g1	0.513265	4.55458	0.112692	9.46744e-13
c61462_g4	2.6367	10.2578	0.257043	7.23141e-21
c56249_g4	30.6789	155.44	0.197368	0
c59509_g5	0.663237	3.64728	0.181844	1.05355e-17
c54146_g6	0	7.91099	0	4.06788e-62
c41734_g2	113.102	439.716	0.257215	0
c52397_g1	1.07124	3.32279	0.32239	0.000235369
c54788_g4	7.0752	21.9389	0.322495	1.20982e-21
c38769_g1	2.08126	7.23896	0.287508	6.50559e-15
c51827_g2	0.0616134	5.01308	0.0122905	2.0976e-41
c49792_g3	71.7281	391.309	0.183303	0
c42332_g1	1.30138	5.12347	0.254005	1.92282e-12
c51626_g1	1.17904	3.66419	0.321775	1.18348e-18
c31273_g1	2.58727	9.75064	0.265344	1.55005e-11
c37451_g1	31.3683	94.6363	0.331462	3.8468e-171
c55017_g2	4.81329	17.5719	0.273919	5.99882e-31
c50203_g1	1.68711	6.50788	0.259242	2.14127e-10
c42333_g6	1.47374	4.9559	0.297371	3.03696e-11
c39900_g1	4.10651	12.545	0.327344	1.64638e-16
c37195_g1	4.41717	18.4368	0.239585	3.42649e-24
c56968_g4	1.46377	4.44845	0.329051	3.78195e-06
c55781_g4	2.26144	7.26675	0.311204	3.89191e-31
c33340_g2	53.0946	274.55	0.193388	0
c39272_g1	2.64429	8.01986	0.329717	9.16315e-09
c31044_g1	1.39315	5.36285	0.259777	1.47352e-07
c39846_g2	1.23937	5.99978	0.20657	8.79739e-11
c61096_g2	1.84075	9.7121	0.189531	1.27171e-48
c38157_g1	29.8583	178.957	0.166847	0
c42083_g1	20.6396	67.9976	0.303535	5.91324e-124
c46469_g1	142.937	446.885	0.319852	0
c41443_g1	0.607183	3.18726	0.190503	1.23565e-08
c42630_g1	0.747441	3.53116	0.21167	1.91879e-07
c55648_g1	3.62585	10.9362	0.331546	7.48884e-36
c41734_g1	50.3304	203.834	0.246919	0
c39207_g1	11.9775	50.0986	0.239078	4.59531e-153
c48446_g5	1.90215	6.93393	0.274325	2.55194e-12
c58748_g2	7.54996	57.0098	0.132433	4.85629e-219
c49068_g2	1.01715	3.35416	0.30325	2.46003e-05
c60436_g3	5.93688	18.9931	0.312581	8.15202e-20
c50745_g2	7.66117	36.6966	0.208771	1.76607e-174
c45438_g1	1.65176	5.12347	0.32239	1.06392e-12
c52102_g5	2.03718	21.8965	0.0930366	7.57e-46
c48690_g3	1.27991	4.5205	0.283134	1.26783e-10
c53526_g3	1.07013	3.6825	0.290598	2.50928e-06
c43657_g1	1.96747	5.91883	0.332409	5.00495e-15
c48995_g1	1.89823	9.26505	0.204881	2.0192e-13
c44859_g1	8.38429	29.6076	0.283181	9.87748e-77
c56130_g3	1.23666	6.01067	0.205744	1.02965e-12
c19574_g1	1.08115	4.15132	0.260435	1.01297e-08
c49571_g4	22.9931	114.545	0.200735	0
c47618_g2	0.721631	14.8364	0.0486392	6.73162e-49
c54016_g1	1.14893	3.84587	0.298744	1.91157e-08
c34219_g2	46.6661	199.198	0.23427	0
c51652_g2	9.99296	30.6815	0.325699	5.68005e-28
c50252_g3	2.00105	17.1732	0.116522	1.8676e-99
c58495_g5	3.50723	10.5859	0.33131	7.46111e-16
c48100_g1	12.1257	38.4263	0.315558	4.42433e-99

## Sheet: 5DPT_ROOT
Locus	FPKM(5DPA)	FPKM(Control)	Fold_Change	P-value
c58588_g1	7.61631	0.200753	37.9386	1.46872e-18
c43059_g1	6.96029	0.123755	56.2424	2.12419e-40
c53594_g1	3.62895	1.13862	3.18715	7.43613e-08
c48570_g1	3.27758	0.441926	7.41658	2.40651e-09
c39756_g1	4.33451	0	NA	2.41846e-15
c42240_g1	12.4757	1.02907	12.1233	3.53842e-50
c53398_g3	4.34203	1.05788	4.10447	9.86852e-17
c42029_g1	4.42688	0.164224	26.9564	3.47207e-13
c31418_g1	6.80892	2.0776	3.27731	9.9616e-14
c57882_g1	10.0657	2.34464	4.29306	2.80655e-15
c33988_g1	6.61991	1.96212	3.37385	1.34255e-09
c50044_g3	21.8757	4.85565	4.50521	1.30186e-42
c49106_g1	114.067	29.7328	3.83639	2.38437e-167
c41079_g1	22.1032	4.69829	4.70451	4.09969e-38
c44295_g1	3.85211	0.0643057	59.9031	5.42901e-15
c37614_g1	14.1666	3.83346	3.69552	8.66114e-25
c61944_g2	10.9668	2.31567	4.73593	3.58412e-23
c51213_g1	7.2738	0.597178	12.1803	1.62143e-24
c53919_g3	3.10232	0.498988	6.21722	8.93174e-21
c11170_g1	3.6056	0.785094	4.59257	1.64841e-06
c60340_g3	5.4754	1.78238	3.07195	2.50985e-07
c38386_g1	3.49778	0.218965	15.9742	5.40773e-11
c53911_g1	100.993	7.74548	13.0389	1.28845e-259
c39377_g1	3.90412	0.162935	23.9612	1.04532e-11
c39646_g1	37.7542	11.5875	3.25817	9.12753e-52
c50208_g2	11.6977	3.00734	3.88971	2.99532e-50
c56434_g1	42.7133	0.27337	156.247	1.79659e-208
c45993_g1	3.74086	0.312243	11.9806	1.47642e-12
c55335_g1	6.67262	1.47428	4.52601	5.97579e-09
c47566_g1	3.18001	0	NA	1.56927e-10
c54758_g2	148.956	32.9256	4.52403	1.7557e-177
c51322_g1	3.75442	0.705091	5.32472	1.62722e-11
c54659_g1	183.102	57.6692	3.17504	0
c54728_g1	46.6566	5.26322	8.86464	7.98868e-243
c46146_g3	3.18021	0	NA	5.89728e-17
c43808_g1	3.7896	0.0593083	63.8967	6.70741e-16
c53379_g3	17.6833	4.28696	4.12491	3.37901e-68
c47881_g1	43.6966	6.71401	6.50827	3.60232e-130
c51170_g2	33.6927	10.3477	3.25604	2.93643e-55
c53548_g5	4.81235	1.31458	3.66075	2.06113e-08
c54451_g2	5.24788	0.764563	6.8639	1.7851e-09
c43339_g1	3.69409	0.0117276	314.991	3.82984e-128
c57824_g1	39.2662	6.1293	6.40631	1.09096e-57
c57930_g1	3.82934	1.22737	3.11995	5.24232e-09
c40872_g1	6.43087	0.303833	21.1658	4.24538e-24
c40483_g1	10.286	2.28947	4.49273	1.91724e-13
c58863_g3	7.02588	1.45462	4.83003	8.80673e-23
c55769_g2	5.48323	0.523057	10.483	5.43534e-28
c38870_g2	4.3228	0.125501	34.4443	7.31739e-17
c59133_g3	3.17973	0.234182	13.578	1.51746e-14
c37502_g1	4.26678	0.087218	48.9209	1.87594e-12
c47141_g2	3.18837	0.718542	4.43727	1.0768e-05
c47661_g1	4.11109	1.12815	3.64411	5.24003e-08
c54582_g1	18.748	6.19777	3.02496	2.03825e-47
c40610_g1	4.03028	0.680905	5.919	1.13055e-12
c46642_g1	5.79912	1.47258	3.93808	9.27385e-23
c43238_g3	3.05243	0	NA	7.15131e-10
c45656_g6	3.63007	1.1018	3.29467	1.04062e-06
c51347_g2	11.5353	2.15412	5.35498	9.67578e-40
c32244_g1	3.64761	0	NA	3.05553e-12
c57677_g3	167.499	53.8587	3.10998	3.054e-177
c48781_g1	62.7795	17.8639	3.51432	3.14286e-65
c38764_g1	7.98572	1.5419	5.17912	2.85809e-22
c47003_g1	10.2095	2.37945	4.29068	6.35021e-41
c51886_g2	13.0516	3.49926	3.72982	3.49021e-20
c55647_g1	10.5281	0.986987	10.667	1.53907e-38
c59875_g4	32.244	8.55711	3.7681	2.31614e-35
c8643_g1	8.2228	2.33235	3.52555	2.22562e-11
c46241_g2	4.65489	0.709498	6.56082	5.89865e-08
c55381_g3	16.0323	5.18741	3.09062	5.85367e-62
c41501_g3	6.14877	1.41348	4.35011	6.31109e-08
c38430_g1	3.9522	0.989649	3.99354	9.78679e-08
c43932_g1	4.26556	0.0521031	81.8676	6.36151e-20
c40062_g2	4.15596	0.185008	22.4637	5.79916e-11
c34334_g1	9.59076	2.45377	3.90857	1.13359e-19
c45207_g2	5.91818	1.67055	3.54266	3.68655e-11
c24824_g1	158.686	43.1529	3.67729	4.07332e-193
c56045_g4	3.67123	1.13941	3.22206	5.70146e-07
c51489_g4	3.26797	0.954699	3.42304	2.1444e-05
c43071_g1	3.80009	0.55701	6.8223	2.36638e-07
c46241_g3	4.66024	0.988471	4.7146	3.22544e-11
c46167_g1	37.8403	5.03755	7.51166	4.90775e-77
c59436_g2	4.70609	0.925118	5.08701	1.45667e-14
c38597_g1	4.12453	0.113184	36.4411	7.8152e-18
c38732_g1	3.37897	0.173561	19.4685	1.82354e-09
c42103_g1	28.6324	4.65928	6.14523	2.84508e-52
c56147_g2	4.46961	0.822276	5.43565	1.32241e-07
c33261_g1	4.46219	0	NA	2.72637e-13
c44092_g1	14.0685	0	NA	1.95976e-30
c46172_g1	6.17929	0.178537	34.6107	6.8974e-25
c49002_g2	9.22583	2.1975	4.19834	8.76016e-19
c51818_g6	6.4099	0.0295865	216.65	6.46478e-47
c2878_g2	3.39744	0.907449	3.74395	5.89699e-07
c56632_g3	5.20072	0.0982855	52.9144	2.20728e-13
c38594_g1	4.63273	0.757587	6.11511	4.16688e-08
c48283_g1	5.57827	1.60914	3.46662	2.98358e-12
c45920_g3	4.23075	0.980339	4.3156	6.78267e-16
c57975_g1	24.5129	7.47437	3.2796	1.91663e-98
c40043_g1	134.582	17.2681	7.79368	2.6511e-245
c43237_g1	3.00063	0.133577	22.4637	5.79916e-11
c45136_g1	3.64538	0	NA	8.0531e-12
c44357_g1	103.571	34.1253	3.03503	5.19253e-159
c42008_g2	3.0061	0.460499	6.5279	1.17471e-13
c50536_g3	3.29706	0.419351	7.86228	2.34152e-11
c44526_g1	3.57549	0.337856	10.5829	7.774e-11
c41722_g1	46.5936	7.04026	6.61816	1.20703e-97
c62390_g2	80.4185	12.1575	6.61474	1.8247e-283
c36534_g1	3.22558	0	NA	1.54312e-08
c58624_g2	11.5385	1.97866	5.83148	1.0878e-36
c59034_g1	6.65265	0.552725	12.0361	9.84026e-43
c52027_g1	7.34714	1.58083	4.64766	5.85381e-17
c43657_g2	5.13524	0.367396	13.9774	2.88452e-12
c37670_g1	4.98855	0	NA	6.49651e-14
c65051_g1	3.53256	0.336979	10.483	8.3251e-09
c45515_g3	3.60872	0.74873	4.81979	5.05769e-18
c40061_g1	6.45692	0.62336	10.3582	3.40207e-16
c8627_g1	3.77168	0	NA	6.49651e-14
c45379_g1	4.74459	0.316818	14.9758	2.68188e-16
c40547_g1	3.24224	0.129899	24.9596	3.36509e-12
c54655_g3	47.824	12.8825	3.71233	3.66048e-243
c52620_g1	3.27083	0.659775	4.9575	6.96996e-19
c52416_g2	4.4218	1.3421	3.29467	1.87114e-09
c47041_g2	4.95206	1.42602	3.47264	2.77315e-08
c36627_g1	3.39744	0.850733	3.99354	6.79117e-05
c43556_g2	4.36232	0	NA	1.52219e-15
c54758_g3	1737.87	442.266	3.92947	0
c50955_g4	6.45036	1.92782	3.34594	9.76641e-12
c46206_g1	9.67654	2.15997	4.47993	4.70997e-21
c49091_g2	3.78527	0.868861	4.35659	1.67545e-06
c61944_g1	10.0081	1.54219	6.4895	3.05028e-20
c41344_g1	3.26822	0.0962796	33.9451	6.82819e-09
c37543_g1	3.56564	0.218658	16.307	3.03265e-11
c55910_g2	3.16108	0.231673	13.6446	3.01087e-09
c42912_g1	4.61406	0.278405	16.5732	2.58691e-18
c35584_g1	3.84101	0.170988	22.4637	5.79916e-11
c51233_g1	3.65841	1.08939	3.35821	0.000221341
c52438_g3	20.1057	4.56123	4.40797	1.88735e-27
c46317_g1	4.77961	0.57448	8.31988	1.3039e-13
c54588_g2	3.19885	0.997975	3.20534	3.95755e-06
c43183_g1	3.12114	0.0347354	89.8547	1.16851e-21
c44330_g1	3.60999	0.101854	35.4427	2.38058e-17
c42063_g1	4.79731	0.137288	34.9435	4.1666e-17
c40190_g1	27.4475	8.54616	3.21167	6.64881e-23
c45671_g1	11.4357	3.69341	3.09626	3.21193e-20
c39488_g1	6.22654	0.307981	20.2173	1.55207e-18
c60496_g5	3.04477	0	NA	9.8239e-15
c43556_g1	3.18837	0.864912	3.68635	9.74389e-06
c59100_g1	5.38295	1.34791	3.99354	1.50133e-08
c43186_g1	4.19182	0.923693	4.53812	6.46201e-07
c47454_g1	7.97509	0.48906	16.307	1.54947e-31
c47995_g2	3.10301	0.847645	3.66075	0.000255828
c58583_g1	3.19033	0.639098	4.99193	2.35947e-07
c41110_g2	25.51	4.1595	6.13294	1.55254e-56
c47396_g1	50.5718	1.47384	34.3129	8.69228e-152
c5692_g1	4.39578	0.247353	17.7713	7.95647e-20
c52336_g1	12.3359	4.09022	3.01596	4.75118e-12
c42103_g2	27.3198	5.66667	4.82115	1.17131e-45
c49034_g7	4.03636	1.25926	3.20534	3.95755e-06
c59302_g1	3.83259	1.13742	3.36955	7.86701e-06
c55357_g1	4.04354	0.365971	11.0488	4.87959e-32
c56592_g3	43.4337	10.0476	4.3228	6.62053e-92
c54922_g1	4.39245	0.699929	6.27557	1.68917e-07
c52602_g1	48.9979	12.1924	4.01871	3.12875e-101
c4046_g1	3.62745	0.754085	4.8104	1.52855e-07
c39662_g1	6.1215	0.266582	22.9629	3.10053e-16
c47947_g1	5.12504	0.828818	6.18355	1.27439e-28
c37364_g1	5.65065	0.0797154	70.8854	1.75412e-17
c62233_g2	4.16835	1.14551	3.63885	3.80501e-27
c6762_g1	3.21702	0	NA	7.15131e-10
c40146_g1	3.90535	0.695407	5.61592	3.25165e-07
c51422_g2	151.733	48.1511	3.15119	0
c47705_g1	4.46996	0.814035	5.49112	5.39969e-07
c41688_g1	4.57864	0.885026	5.17345	2.13717e-08
c47894_g1	92.0675	11.3184	8.13434	0
c49853_g1	7.00401	1.65988	4.21959	2.22057e-25
c46302_g1	10.8332	1.71553	6.31479	6.98473e-38
c62233_g1	8.17723	1.24495	6.56832	1.2447e-19
c32812_g1	4.35885	0.0992251	43.929	2.77312e-11
c49398_g1	4.76509	0.151517	31.4491	2.16002e-15
c53536_g4	7.85369	2.28947	3.43035	6.54067e-13
c54723_g1	29	6.02191	4.81574	5.87485e-81
c41211_g1	68.947	14.699	4.69058	1.8074e-185
c42366_g1	3.55156	0	NA	1.15488e-12
c48216_g2	11.3424	3.02953	3.74395	2.07929e-40
c42194_g1	3.01328	0.146512	20.5667	2.40404e-23
c46816_g1	33.0806	9.87097	3.35131	1.7069e-100
c41438_g2	3.42294	1.05192	3.254	1.97051e-08
c38642_g1	3.00146	0.0715789	41.9322	8.25362e-11
c41845_g1	13.5768	3.90278	3.47875	4.64804e-21
c51152_g7	4.04504	0.646529	6.25655	1.2077e-14
c43285_g1	7.67384	0.803791	9.54706	3.80721e-28
c45478_g1	4.80415	1.48059	3.24475	1.58034e-06
c54335_g1	3.10458	0	NA	9.8239e-15
c44143_g3	6.31071	1.64344	3.83994	4.9045e-11
c43238_g1	3.29471	0	NA	1.15488e-12
c44231_g1	3.82212	0.170147	22.4637	5.79916e-11
c38157_g1	29.4594	9.67149	3.046	1.0482e-51
c55403_g2	3.34264	0.558008	5.99031	3.15727e-11
c44646_g1	17.714	5.33305	3.32155	8.6554e-16
c14089_g1	4.0221	0.636095	6.32311	3.91741e-12
c54955_g2	3.31759	0.919116	3.60955	1.50056e-05
c42140_g1	3.82106	1.16763	3.27249	4.35342e-06
c44580_g1	10.1077	3.0797	3.28205	4.48753e-25
c41438_g6	3.73987	1.09637	3.41115	8.82403e-05
c50726_g2	10.2247	3.27031	3.12652	1.6064e-10
c48117_g4	4.94596	1.09637	4.51122	4.36057e-15
c59891_g5	6.44775	0.955352	6.74909	1.49681e-26
c52866_g2	4.35334	1.10545	3.93808	2.36655e-08
c47894_g2	16.9328	3.60615	4.69553	6.59164e-73
c28773_g1	5.97818	0.469636	12.7294	6.42055e-21
c53923_g2	8.31505	2.04107	4.07387	1.7887e-38
c42173_g1	3.13826	0.889624	3.52763	5.56419e-06
c47773_g5	3.56113	0.419634	8.48628	1.05325e-09
c57294_g2	19.2848	3.19666	6.0328	2.68473e-41
c42805_g1	8.08398	1.98746	4.0675	1.24558e-12
c54384_g1	18.5536	3.80964	4.87017	4.50599e-50
c55346_g1	15.7998	3.18562	4.95972	3.93633e-20
c44435_g1	4.08907	0.0481845	84.8628	1.41856e-20
c51347_g1	3.4139	0	NA	1.681e-19
c45026_g1	4.68327	1.0342	4.52839	1.05812e-15
c45520_g2	6.87118	0.333014	20.6333	6.47543e-28
c49850_g1	3.07301	0	NA	1.87594e-12
c44282_g3	8.94953	2.61283	3.42523	1.01056e-20
c13442_g1	45.3036	11.4743	3.94826	9.99077e-190
c45795_g1	3.06504	0.0590384	51.916	3.75949e-13
c53906_g1	5.42563	0.586814	9.24592	2.3339e-38
c40159_g1	3.33643	0.86759	3.84563	1.91088e-11
c55910_g5	3.76695	0.309265	12.1803	8.34125e-13
c62502_g1	3.97019	0	NA	6.97737e-72
c36243_g1	3.2772	0	NA	9.53291e-11
c44395_g1	5.22549	1.1631	4.49273	1.38437e-18
c52151_g1	3.88247	1.07276	3.61915	1.42529e-06
c49822_g5	5.28073	1.29737	4.07034	1.03357e-06
c54620_g1	9.24358	2.78427	3.31993	1.51144e-24
c39626_g1	3.69064	0	NA	7.13351e-13
c50712_g3	39.1026	7.83317	4.99193	2.10624e-126
c39780_g1	5.20869	0	NA	1.79963e-31
c32950_g1	11.023	3.1336	3.51768	2.37739e-35
c37629_g1	4.17469	0.373343	11.1819	1.42577e-11
c55570_g2	6.01578	1.43106	4.20373	9.26308e-10
c57633_g2	6.22331	0	NA	4.10035e-19
c49106_g2	3.83438	0.0936728	40.9338	1.42959e-10
c44365_g2	7.62239	2.45592	3.10368	2.6963e-12
c48144_g2	4.06495	0.138018	29.4524	2.05094e-14
c43213_g3	3.51163	0.634269	5.5365	2.85292e-09
c49294_g1	86.2353	24.8589	3.46898	2.37804e-291
c52605_g1	31.1462	4.96904	6.26806	1.0529e-122
c50726_g4	8.60757	2.81856	3.05388	4.20396e-09
c42279_g1	4.16796	0.449583	9.27072	1.88597e-12
c41895_g1	3.3321	1.04706	3.18235	2.7078e-05
c49834_g3	35.4271	8.68017	4.08138	1.39024e-203
c45641_g4	41.891	8.26006	5.07151	7.33201e-90
c39861_g1	8.53185	0.839957	10.1575	1.51424e-43
c49474_g1	12.5634	1.9496	6.44412	1.96953e-53
c42176_g1	5.26745	0.0864912	60.9015	3.21375e-15
c34119_g1	3.67751	0	NA	2.46356e-18
c45299_g1	107.513	6.66632	16.1278	4.55444e-220
c34959_g1	7.03695	0	NA	1.6651e-38
c37819_g1	3.3145	0.116486	28.454	6.34846e-14
c41645_g1	3.79973	0.87218	4.35659	8.34536e-12
c62513_g1	13.7528	3.98524	3.45094	3.35625e-15
c34545_g1	7.04105	0	NA	8.90464e-44
c44282_g2	12.6294	3.20056	3.946	5.26963e-18
c42860_g1	3.32346	0.946089	3.51284	1.01999e-09
c56777_g1	225.768	51.5359	4.38078	0
c45067_g1	5.88889	1.87161	3.14643	2.09849e-09
c41776_g1	3.48436	0	NA	1.31599e-11
c200_g1	3.35906	0.305863	10.9822	2.8277e-07
c44058_g1	20.9468	6.77695	3.09089	1.08305e-18
c41743_g1	4.67467	0	NA	1.57518e-14
c35244_g1	33.2088	4.78927	6.93399	4.4095e-79
c43087_g1	7.89759	0.0681928	115.813	3.61125e-27
c46006_g2	8.64717	2.52617	3.42304	1.15428e-11
c49945_g2	3.52039	1.14981	3.06172	9.9172e-05
c42299_g1	7.21677	0	NA	1.83404e-23
c59536_g1	11.2161	1.73949	6.44791	7.58189e-24
c57036_g3	12.4012	2.93085	4.23125	1.96369e-59
c45452_g2	4.15704	0.406221	10.2334	1.46272e-08
c50546_g2	3.26944	1.07873	3.03081	1.34878e-07
c43971_g7	3.41236	0.0569646	59.9031	5.42901e-15
c41854_g1	418.298	102.286	4.0895	0
c41110_g1	19.9923	3.57246	5.59621	8.79932e-30
c46808_g2	6.55494	1.16921	5.60632	6.01981e-11
c54050_g3	3.0985	0.966666	3.20534	3.95755e-06
c43436_g2	7.5122	2.40469	3.12398	8.7388e-09
c62033_g3	5.85114	1.32336	4.42142	3.93716e-08
c62638_g1	3.61472	0	NA	4.32205e-10
c57294_g5	16.6111	3.78537	4.38825	1.26002e-43
c54698_g2	48.4698	11.9407	4.05922	0
c46320_g1	3.07689	0.795321	3.86874	0.000268734
c55178_g4	8.75391	1.93713	4.51901	5.40599e-11
c19821_g1	3.44488	0	NA	1.87594e-12
c37915_g1	3.61998	0	NA	4.9161e-12
c39606_g1	30.9975	7.80372	3.97215	1.59755e-58
c61443_g1	10.3272	1.64801	6.26646	7.91742e-44
c47250_g2	3.79104	0.452045	8.38644	3.62124e-08
c42660_g3	11.3725	0	NA	5.14528e-72
c48123_g1	5.43049	1.73251	3.13447	8.26787e-12
c39400_g1	3.21308	0.517223	6.21218	3.62263e-09
c41837_g1	21.2708	4.30013	4.94655	3.70635e-55
c30052_g1	3.09319	0	NA	1.97957e-09
c53158_g1	97.7272	24.4999	3.98888	0
c56592_g2	110.173	22.3109	4.93809	0
c31912_g1	4.77439	0.0885576	53.9128	1.29198e-13
c39896_g1	47.0263	7.18858	6.5418	9.52508e-104
c58122_g2	23.1496	7.33028	3.15807	6.17533e-62
c42103_g3	17.2703	2.64561	6.5279	3.12321e-26
c57500_g1	3.65144	0.790777	4.61753	1.68987e-05
c53099_g5	41.0701	6.55382	6.26659	1.51319e-146
c59595_g1	8.06134	2.60735	3.09177	1.31065e-08
c49966_g2	26.4462	3.93888	6.71414	1.30834e-41
c46006_g1	15.509	4.7427	3.27007	5.90111e-20
c48937_g1	27.04	6.25009	4.32634	7.85347e-65
c45946_g5	4.81102	1.01936	4.71964	2.48058e-07
c58714_g3	3.06727	0.999399	3.06911	1.50877e-07
c44673_g2	3.77876	0	NA	2.15241e-11
c44267_g1	4.92709	0.551745	8.93	8.14009e-29
c51694_g1	3.45406	0.936988	3.68635	9.74389e-06
c44638_g3	4.36303	1.15322	3.78336	3.56055e-08
c40811_g1	3.79893	0.566713	6.70344	3.49615e-08
c45739_g1	85.1039	25.7923	3.29958	4.73246e-259
c43448_g1	3.0412	0.775375	3.92223	1.00451e-06
c48613_g1	236.192	67.4806	3.50015	0
c42334_g1	5.34658	0.127505	41.9322	1.75431e-20
c48657_g5	3.11521	0.919653	3.38738	2.21812e-09
c30764_g1	5.50538	1.28415	4.28718	3.78481e-09
c45920_g1	36.5549	8.29419	4.40729	2.51424e-112
c65382_g1	4.92003	0	NA	5.69856e-22
c59644_g1	1.10786	3.88378	0.285253	1.62513e-10
c50270_g3	1.2441	4.18052	0.297596	5.43296e-10
c45567_g1	0.822396	6.47213	0.127067	8.30021e-37
c36460_g1	0	32.5879	0	3.34536e-86
c47093_g3	1.1353	4.13504	0.274556	6.49996e-05
c40989_g1	0.0722607	19.9038	0.00363049	2.49963e-57
c34426_g2	0	4.6803	0	1.27172e-20
c47222_g1	1.16168	3.90956	0.297139	1.91304e-15
c41935_g1	0.0405089	4.46319	0.00907623	7.01616e-26
c42190_g2	1.53894	4.84449	0.317668	1.59689e-11
c38549_g1	0.0466345	54.5572	0.000854782	2.64353e-185
c49571_g1	10.604	41.2044	0.25735	9.73524e-121
c41253_g1	1.76551	5.3051	0.332795	6.0176e-07
c36939_g1	0.0601055	3.79277	0.0158474	1.19647e-15
c38875_g1	0	3.75669	0	5.98842e-11
c53222_g1	0	4.24619	0	4.29923e-31
c55504_g2	0.968721	4.44454	0.217957	1.71781e-17
c45767_g1	0.133361	3.67337	0.0363049	2.09047e-13
c57171_g2	42.0765	179.459	0.234463	0
c55982_g1	13.3706	49.3239	0.271077	1.29481e-79
c42497_g1	0.905299	12.8691	0.0703469	3.08722e-75
c48946_g2	1.27888	3.97422	0.321794	1.64345e-10
c53137_g2	1.70649	5.27019	0.323801	1.14543e-09
c37106_g1	0.847223	3.13327	0.270396	1.02853e-05
c7780_g1	9.43089	37.1351	0.253961	6.38741e-65
c41935_g2	0.0910561	3.37453	0.0269834	1.35152e-09
c53007_g1	7.31314	27.5777	0.265183	3.3786e-118
c49890_g4	0.671779	4.03719	0.166398	7.40679e-08
c40094_g1	0.357728	86.4116	0.00413981	2.43005e-304
c36399_g1	0	3.10728	0	9.34118e-22
c32711_g1	0	3.32011	0	1.36396e-11
c37167_g1	5.59355	18.4489	0.303191	2.42063e-28
c36282_g1	2.56242	8.32569	0.307773	5.12957e-12
c35766_g1	0.727367	3.53063	0.206016	9.75414e-09
c55239_g1	6.383	174.116	0.0366595	0
c37071_g1	0.0713649	14.3675	0.00496709	7.0835e-44
c33340_g2	2.72689	18.4948	0.147441	9.07564e-37
c35142_g1	1.90067	8.03804	0.23646	2.22257e-13
c61442_g3	0.11938	3.58719	0.0332795	1.24232e-14
c38632_g1	0.226249	4.13572	0.054706	1.73122e-16
c5780_g1	0	3.76731	0	5.54633e-26
c43345_g4	2.79911	8.57582	0.326395	5.49248e-13
c49882_g1	3.35418	10.7955	0.310701	2.65315e-40
c39207_g1	3.221	12.1573	0.264944	4.93598e-31
c58748_g2	17.3167	55.6613	0.311109	8.43176e-99
c57468_g2	1.35306	5.02571	0.269228	1.37129e-09
c47785_g2	2.30801	7.09467	0.325317	1.56107e-21
c55195_g3	1.75928	5.28639	0.332795	6.30321e-19
c54841_g4	1.01771	3.19709	0.318326	1.39139e-06
c53813_g3	0	4.37398	0	2.6294e-14
c28983_g1	109.669	329.902	0.33243	8.20135e-276
c8930_g1	0	6.13676	0	4.29923e-31
c47878_g1	0.0425028	14.4743	0.00293643	1.68242e-68
c63890_g1	0	7.23978	0	6.99326e-27
c52505_g1	1.0738	3.22662	0.332795	0.000689677

## Sheet: 5DPT_STEM
Locus	FPKM(5DPA)	FPKM(Control)	Fold_Change	P-value
c46379_g5	4.45051	1.33394	3.33636	2.61743e-10
c48985_g4	32.7052	10.6556	3.06929	1.9071e-54
c52619_g1	9.98556	2.40243	4.15645	1.6118e-18
c55121_g2	49.4758	10.5896	4.67213	2.61468e-81
c55375_g1	23.3298	4.6533	5.01361	4.04021e-132
c45835_g3	5.96463	0.937036	6.36542	6.85026e-17
c59855_g2	11.4931	3.45279	3.32865	1.08919e-13
c60118_g1	24.9247	7.32475	3.4028	2.18639e-143
c58815_g4	5.98721	1.16537	5.1376	1.9042e-31
c62303_g1	12.5212	1.81018	6.91709	2.05108e-27
c51959_g1	3.85383	0.908149	4.24361	1.46438e-07
c35900_g1	3.04036	0.329081	9.23895	1.25542e-24
c60140_g2	5.98272	0.526051	11.3729	7.39e-15
c44912_g3	3.09102	0.95385	3.24058	7.06419e-11
c43726_g1	4.12606	1.27098	3.24636	2.67884e-06
c61290_g2	24.0602	4.53389	5.30675	1.40428e-54
c62493_g2	6.12837	1.40299	4.36809	4.74578e-24
c43598_g1	19.9891	2.88534	6.92781	9.4856e-99
c45867_g2	6.45005	1.93894	3.32659	3.85498e-50
c61187_g1	39.0525	12.824	3.04526	6.11697e-167
c49739_g3	15.8158	4.19461	3.7705	2.35089e-19
c58157_g3	5.73102	1.67524	3.421	8.66883e-14
c45737_g2	71.5113	10.5611	6.77121	1.8248e-133
c43494_g1	15.3266	2.49378	6.14592	1.11226e-78
c50175_g3	4.33975	1.00439	4.32077	7.58329e-18
c43860_g1	3.81422	1.179	3.23513	1.54825e-06
c49587_g1	7.6008	2.22199	3.42072	8.34799e-30
c54829_g2	3.59562	0.687339	5.23122	7.60198e-17
c45502_g4	3.66782	1.07182	3.42205	1.46471e-09
c61989_g4	5.80738	0.862499	6.7332	2.74507e-20
c54525_g4	10.0468	1.72632	5.81981	6.27721e-19
c64355_g1	14.8433	4.58816	3.23513	3.18847e-20
c54259_g3	15.7036	2.03646	7.71125	1.1703e-45
c54621_g1	62.0483	19.058	3.25576	5.39449e-85
c61045_g2	11.3633	2.07577	5.47426	1.74007e-19
c51148_g3	5.20753	1.59005	3.27507	4.89741e-16
c42532_g2	54.9499	0.603394	91.0679	7.72563e-253
c50436_g3	4.93291	0.807244	6.1108	5.93007e-16
c60907_g1	3.79413	0.931333	4.07387	1.72839e-26
c53067_g3	36.4592	6.5325	5.5812	0
c49822_g1	10.2034	2.4044	4.24361	6.31404e-16
c51103_g2	3.02427	0.416763	7.25658	4.11004e-11
c59573_g3	169.035	54.9051	3.07867	1.41112e-191
c57489_g1	41.0088	9.31608	4.40194	0
c55909_g2	6.24688	2.01914	3.09383	7.40356e-15
c54054_g1	11.4448	3.56798	3.20765	4.79555e-53
c61787_g2	3.71545	1.05523	3.52099	3.06683e-13
c43686_g1	5.7768	0.502587	11.4941	3.25237e-17
c51407_g2	3.07384	1.00603	3.0554	1.66565e-05
c46883_g2	31.7831	10.4424	3.04365	8.5025e-124
c54463_g3	7.75257	2.02987	3.81925	1.30993e-12
c54095_g1	3.90906	0.348926	11.2031	1.65972e-12
c57976_g1	161.962	53.585	3.02251	0
c48152_g4	88.2876	25.9782	3.39852	1.08369e-113
c51388_g2	9.48078	3.03658	3.12219	4.16489e-17
c52743_g3	3.88222	1.2532	3.09784	7.85244e-08
c46679_g1	3.85327	0.4355	8.84793	1.08574e-50
c47561_g1	5.8659	1.3252	4.42641	4.70016e-15
c48019_g3	4.02782	0.508472	7.92141	1.12703e-13
c59593_g1	4.5503	1.30311	3.49189	1.27381e-08
c49962_g1	4.65606	0.968111	4.80943	1.68753e-12
c49545_g4	3.84734	0.604412	6.36542	6.85026e-17
c28016_g1	22.5269	1.77594	12.6845	2.18963e-56
c62003_g2	28.8996	5.17296	5.58668	3.75952e-131
c57882_g1	22.746	2.69892	8.42782	8.37501e-59
c49981_g4	15.1949	3.43277	4.42641	3.53415e-41
c51896_g1	131.947	13.7998	9.5615	0
c47504_g1	4.67739	1.17257	3.989	1.0395e-31
c61005_g1	7.20322	1.87451	3.84273	4.2257e-56
c48898_g1	5.56042	1.83376	3.03225	3.36207e-12
c26067_g1	3.7685	0.950043	3.96666	9.39487e-10
c49305_g1	7.69908	1.38706	5.55065	6.5238e-17
c50044_g3	16.3839	0.733601	22.3335	1.26845e-70
c49295_g2	27.5757	8.67619	3.17832	6.76554e-32
c47089_g2	21.192	7.04846	3.00661	5.30763e-78
c56545_g5	3.34895	0.575439	5.81981	1.23994e-07
c49689_g2	20.1976	5.44154	3.71175	3.33129e-34
c46776_g3	23.6652	5.84532	4.04856	2.00321e-70
c62279_g2	22.8537	7.01516	3.25776	7.03954e-127
c49849_g1	9.31982	2.64475	3.5239	2.84412e-50
c58937_g2	3.2833	0.413303	7.94404	1.65864e-08
c56184_g1	8.64557	1.5327	5.64074	6.56283e-22
c41079_g1	4.75697	1.10622	4.30019	1.44195e-10
c43472_g1	82.105	10.7215	7.65801	4.6496e-293
c50582_g1	12.7869	2.7091	4.71999	1.73721e-54
c60724_g3	49.5834	9.93875	4.9889	1.04587e-81
c45269_g1	74.9585	19.386	3.86662	7.90065e-136
c55101_g3	3.46445	0.165933	20.8786	4.58816e-11
c56732_g1	5.87455	1.81385	3.23873	1.97701e-15
c60520_g2	389.18	120.925	3.21835	0
c48849_g2	3.03362	0.153537	19.7583	2.99205e-23
c33871_g1	46.0285	13.1271	3.50636	4.80057e-66
c62110_g1	4.49484	1.40424	3.2009	1.73903e-07
c62299_g1	34.1465	8.7413	3.90634	4.68249e-154
c58558_g3	5.06007	0.522981	9.67544	2.4219e-12
c56139_g3	6.61017	1.32327	4.99534	3.54723e-28
c59421_g1	17.9978	4.20104	4.28413	2.42586e-75
c50041_g2	5.19253	1.01968	5.09234	2.58973e-12
c60694_g2	8.90939	1.88038	4.73809	4.62904e-15
c48984_g1	4.05261	0.147375	27.4986	2.28628e-14
c64774_g1	12.9348	1.51322	8.54785	1.4669e-42
c45357_g1	9.68984	2.29044	4.23056	5.07796e-44
c50016_g5	4.10015	0.837049	4.89834	1.19926e-14
c62201_g1	4.52183	1.13014	4.00112	8.40685e-08
c53224_g1	157.261	32.932	4.77534	0
c47339_g2	3.9467	1.08776	3.62829	1.86838e-07
c62376_g1	387.191	91.2503	4.24318	0
c61412_g2	7.09061	0.38678	18.3324	2.39252e-25
c58075_g2	3.95821	0.755697	5.23783	3.36309e-16
c55617_g2	11.8265	3.73498	3.16642	5.90232e-56
c54283_g3	6.43977	0.743883	8.65697	1.91887e-34
c46234_g2	12.7822	0.58374	21.897	1.72299e-59
c33774_g1	9.01258	2.02267	4.45579	2.49286e-22
c55624_g4	10.146	2.96684	3.41981	6.28358e-35
c39953_g1	52.6674	3.67013	14.3503	0
c55688_g1	23.4092	5.16248	4.53448	1.30652e-106
c62442_g1	14.477	4.22428	3.4271	1.39273e-43
c48859_g3	16.8424	2.5517	6.60045	2.99648e-53
c59655_g1	111.988	36.0849	3.10346	4.27587e-220
c57997_g1	8.72128	1.36834	6.37363	6.50587e-31
c50351_g4	352.598	41.7888	8.43762	0
c48964_g4	23.347	3.21081	7.27138	3.82954e-51
c48720_g1	16.0789	3.15748	5.09234	7.67845e-26
c41448_g1	5.70367	1.84914	3.0845	1.96662e-10
c58844_g1	6.62653	2.03324	3.25909	2.54122e-33
c53996_g1	62.4069	17.3465	3.59767	2.98058e-303
c51221_g2	13.2901	2.46484	5.39188	2.55134e-50
c55033_g1	4.31564	1.23789	3.48629	3.53672e-10
c49996_g1	3.63581	0.713977	5.09234	3.85748e-07
c60291_g3	15.2466	3.47134	4.39214	1.10649e-33
c55236_g2	6.69413	1.74379	3.83884	5.94064e-12
c55693_g4	18.3037	3.56887	5.12871	3.80808e-75
c48459_g1	3.3367	0.98286	3.39489	1.54588e-05
c46280_g1	3.24436	0.146125	22.2026	2.57113e-26
c60161_g1	16.9368	5.00049	3.38704	5.80547e-156
c59737_g1	4.02182	1.29237	3.11198	2.09782e-06
c12567_g1	3.3185	0	NA	2.24093e-11
c58506_g2	12.0202	1.55293	7.74035	4.47595e-27
c51739_g4	7.21689	1.50211	4.80451	8.89766e-29
c30554_g2	3.80245	1.048	3.62829	1.86838e-07
c48454_g2	6.17947	1.96095	3.15126	1.71679e-23
c46074_g3	168.795	31.7211	5.32123	0
c43244_g1	3.31017	1.05005	3.1524	2.66366e-07
c60719_g3	42.0271	13.1552	3.19472	2.69401e-57
c49871_g1	18.9912	5.9406	3.19686	8.54361e-21
c53727_g1	17.2617	4.67337	3.69364	1.43426e-28
c38394_g1	3.6864	0.160869	22.9155	4.35224e-12
c51173_g2	6.42757	2.1245	3.02545	1.11759e-17
c54977_g2	8.83905	1.92542	4.5907	5.79524e-38
c61571_g3	5.60874	1.19319	4.70062	2.8103e-60
c61629_g1	3.44873	1.04191	3.31002	1.26645e-07
c51964_g2	26.6939	4.00249	6.66932	4.04588e-64
c50867_g3	11.0568	3.07153	3.59975	1.70022e-21
c52618_g1	3.5812	1.03063	3.47477	2.68503e-07
c48825_g2	3.29367	0.867645	3.7961	4.30357e-06
c46801_g2	6.72028	1.6391	4.09998	5.78055e-19
c50993_g3	25.0493	8.34282	3.00249	6.78097e-37
c59747_g4	3.31536	1.01823	3.25601	6.14467e-20
c51945_g3	15.5699	4.79107	3.24977	1.84014e-37
c54744_g1	5.02751	1.40592	3.57595	6.38387e-17
c53265_g1	6.1198	1.31137	4.66671	4.84638e-39
c49165_g2	7.75402	1.56173	4.96503	9.82549e-22
c46809_g2	8.88014	2.19349	4.04841	5.55006e-19
c50308_g1	5.95768	1.24702	4.77754	1.05731e-33
c54265_g2	10.0209	2.39915	4.17686	4.07452e-42
c56538_g2	738.542	23.3934	31.5705	0
c58506_g3	3.4222	0.716833	4.77406	3.2755e-11
c60272_g4	45.5185	12.5751	3.61975	1.21009e-80
c46254_g1	4.97096	0.931025	5.33924	4.7042e-25
c60226_g2	5.28633	1.02444	5.16023	6.84243e-12
c54659_g1	17.7039	4.8869	3.62274	1.16351e-103
c49413_g2	3.63822	0.669798	5.43182	1.82183e-08
c53907_g4	14.0173	4.52051	3.10081	2.71893e-40
c50180_g3	8.01343	1.87447	4.27505	3.85781e-40
c56066_g2	6.30593	1.11309	5.66522	2.437e-14
c45633_g3	42.0782	9.60912	4.37898	6.79016e-119
c53275_g1	46.6286	12.4268	3.75225	1.27261e-57
c48200_g2	36.1499	11.4868	3.1471	1.66181e-80
c50314_g5	12.7184	2.42653	5.24138	9.26906e-30
c57849_g4	6.49375	0.25504	25.4617	4.91575e-19
c63916_g1	13.3653	2.84192	4.70292	4.71258e-21
c58306_g3	3.37475	0.138065	24.4432	7.53633e-13
c52627_g1	6.41663	1.47784	4.34189	3.29955e-11
c58264_g2	3.3284	0.950706	3.50098	4.62396e-07
c61880_g1	15.7809	3.1875	4.95088	4.31428e-24
c42258_g1	4.27888	0.035305	121.198	3.56652e-29
c45387_g3	126.375	28.4228	4.44624	1.06249e-211
c58616_g3	4.80309	1.572	3.0554	3.57384e-07
c43366_g1	3.79209	0.976611	3.88291	2.95934e-08
c55538_g1	75.3283	5.30697	14.1942	0
c57734_g1	6.69066	0.485494	13.7811	5.39343e-90
c38757_g1	8.40076	0.868257	9.67544	3.11607e-19
c37994_g2	9.31387	2.60087	3.58106	2.59263e-12
c62025_g2	11.0978	3.50747	3.16404	3.91986e-21
c47094_g4	41.4147	4.76988	8.68255	0
c48706_g2	4.77438	1.17195	4.07387	4.87615e-17
c58714_g6	11.0674	1.51949	7.28358	8.37984e-40
c53547_g1	6.88197	1.40378	4.90245	1.34987e-37
c59992_g4	12.2723	1.94539	6.30842	1.58673e-63
c46794_g2	11.0171	1.62113	6.79595	1.00327e-58
c58446_g2	5.7367	1.63051	3.51834	4.17838e-16
c55150_g1	25.541	5.3537	4.77071	1.04168e-45
c52638_g2	12.4379	1.34914	9.21911	2.46714e-126
c48109_g1	5.38068	1.6715	3.21908	7.64014e-17
c10202_g1	4.68202	1.08949	4.29743	1.72758e-21
c51698_g1	3.82118	1.26902	3.01112	1.71501e-12
c58119_g4	14.208	4.13145	3.43898	1.55939e-25
c39343_g1	21.253	6.53363	3.25286	1.40872e-28
c55467_g1	5.83567	1.58253	3.68755	3.04881e-12
c60144_g1	28.1035	9.07811	3.09575	5.88149e-205
c57988_g1	21.2698	3.73938	5.68804	3.66193e-43
c49349_g1	58.0692	0.593404	97.8577	0
c44373_g3	92.8937	3.21057	28.9337	9.78675e-291
c49323_g4	4.2493	1.17552	3.61484	4.53036e-26
c39182_g1	12.984	3.2782	3.96071	5.66083e-24
c43936_g2	13.4043	1.82646	7.33895	2.13585e-41
c57746_g2	13.9331	3.13396	4.44583	2.95411e-60
c52977_g2	3.49316	0.643091	5.43182	1.82183e-08
c56517_g1	18.3949	5.2038	3.5349	7.52152e-91
c53548_g5	4.5134	0.756609	5.96531	9.53421e-14
c49154_g6	5.66434	1.11233	5.09234	1.33915e-13
c55103_g1	3.55974	0.953235	3.73438	2.52049e-06
c54624_g3	8.48104	1.99579	4.24947	1.69407e-15
c47861_g1	9.23737	1.32921	6.94954	3.92679e-20
c52190_g2	7.0918	2.21311	3.20445	9.25804e-13
c62328_g4	11.5232	3.75245	3.07083	9.61439e-18
c49841_g2	5.35898	1.53257	3.49674	1.69444e-11
c48916_g1	55.4675	8.3768	6.62157	0
c50838_g2	3.0508	0.683752	4.46186	1.05962e-12
c44860_g2	3.56118	1.16554	3.0554	1.13751e-11
c60594_g2	3.9652	1.10407	3.59144	2.38201e-08
c40849_g1	5.55056	0.789298	7.03227	8.33899e-25
c52959_g1	15.4124	4.13942	3.72333	1.6447e-79
c50755_g3	7.77315	2.23019	3.48542	3.80982e-16
c60206_g3	12.3046	3.27206	3.76049	4.25306e-21
c46852_g2	20.0433	4.50769	4.44648	1.56237e-43
c54533_g2	9.42079	1.36739	6.88963	6.80259e-20
c55319_g1	33.1091	9.56141	3.46279	1.96765e-45
c52222_g3	3.74496	0.967647	3.87017	1.14681e-13
c47578_g1	50.8666	13.4698	3.77636	1.99218e-242
c62357_g1	10.5403	3.48534	3.02418	3.6616e-62
c53265_g2	8.68756	2.47696	3.50735	5.44435e-53
c43904_g4	24.3378	2.92864	8.31026	5.25713e-133
c32985_g1	8.25016	0	NA	6.20332e-65
c42978_g6	3.20111	0.958902	3.33831	3.7793e-07
c56982_g1	488.42	108.259	4.51158	0
c44944_g4	19.8319	2.92876	6.77143	6.25136e-40
c56841_g3	10.8127	1.62788	6.64218	8.88625e-48
c61916_g1	23.0839	6.27757	3.6772	2.33905e-35
c61241_g7	5.78525	1.61059	3.59201	3.9845e-33
c57001_g3	6.10111	1.34997	4.51945	2.40647e-10
c39282_g1	5.72284	1.05358	5.43182	4.20557e-17
c56678_g1	576.862	128.683	4.48281	0
c47662_g2	311.296	63.3824	4.91139	0
c45738_g5	26.4427	7.53551	3.50908	4.40558e-37
c55440_g1	16.4457	3.03743	5.41435	1.97632e-99
c48155_g2	9.5667	2.16413	4.42058	1.52944e-25
c60750_g1	12.1421	2.65775	4.56855	1.28304e-20
c56430_g1	8.53523	2.26241	3.77263	3.02765e-28
c37457_g1	5.00355	0.51328	9.74818	3.46595e-14
c42224_g1	4.47772	1.01927	4.39309	3.50032e-35
c49619_g2	59.4788	19.1307	3.10908	5.1205e-184
c49335_g1	5.11244	0.546366	9.35717	2.53775e-28
c57731_g1	3.99891	1.17206	3.41186	5.07477e-14
c54221_g2	27.8968	6.89262	4.04735	1.39539e-83
c51241_g2	3.58015	0.689262	5.19418	1.16376e-08
c55401_g3	3.91971	1.1513	3.40459	1.78741e-12
c46621_g2	4.70519	0.96695	4.86601	1.02202e-12
c46141_g4	3.91363	1.048	3.73438	2.52049e-06
c53548_g4	14.7873	3.54913	4.16646	3.86089e-71
c53613_g5	4.4721	1.30358	3.43063	9.073e-08
c59305_g1	12.9343	3.29254	3.92837	2.00107e-24
c52163_g1	19.9629	4.61643	4.32431	2.43696e-31
c62133_g3	4.94576	1.41247	3.50151	2.03336e-40
c54956_g5	6.3807	2.03977	3.12815	5.84149e-09
c53886_g5	21.8761	6.70925	3.26059	1.62868e-76
c41215_g1	19.2784	3.41616	5.64331	9.10743e-49
c46409_g1	3.83127	0.705338	5.43182	2.04422e-21
c57068_g1	3.58202	0.541087	6.62004	6.7211e-12
c51342_g2	3.00092	0.831066	3.61093	1.08197e-05
c45254_g4	32.731	9.66683	3.38591	2.83228e-125
c59437_g3	53.8656	4.19699	12.8343	0
c46892_g2	10.0533	3.20535	3.13642	5.12882e-24
c47784_g1	11.8505	2.83431	4.18108	9.83933e-28
c48152_g3	6.2956	1.98881	3.16551	6.72847e-21
c53487_g3	19.1781	5.68464	3.37367	5.67954e-49
c60228_g1	20.7406	6.16028	3.36683	2.32124e-37
c46217_g1	16.7618	0.50796	32.9983	2.68662e-115
c55377_g4	13.8563	4.13634	3.3499	5.47161e-26
c51239_g1	7.24603	2.40832	3.00875	8.00298e-32
c51624_g1	9.03771	2.38078	3.7961	1.38718e-22
c50532_g1	5.53915	1.29237	4.28605	2.36268e-13
c46848_g1	5.20513	1.46021	3.56463	3.02607e-09
c56998_g2	11.1826	2.59322	4.31223	5.47619e-47
c61695_g2	18.3746	5.42633	3.38619	1.29966e-36
c50888_g2	17.5205	4.93645	3.5492	1.50635e-23
c59829_g3	21.5325	6.23999	3.45073	1.07039e-142
c48104_g1	24.5558	3.01936	8.13276	8.4101e-94
c62504_g2	5.48063	1.25145	4.37941	7.52368e-12
c53603_g1	7.7024	1.53169	5.02868	3.55057e-22
c40766_g1	17.0979	3.96524	4.31195	7.645e-39
c57364_g2	7.70878	1.57822	4.88448	8.897e-61
c59102_g3	82.3502	24.3744	3.37855	8.13159e-137
c53456_g1	3.14537	0.761508	4.13045	6.10641e-10
c60903_g2	8.37393	2.18137	3.83884	7.12309e-27
c49153_g1	8.95218	2.90809	3.07837	6.62837e-34
c45062_g2	3.88511	1.05512	3.68215	3.73266e-11
c61457_g2	43.7143	12.0181	3.63738	1.67855e-52
c62374_g2	477.917	134.406	3.55577	0
c60942_g4	5.84828	1.26203	4.63403	6.45187e-13
c55037_g2	5.27561	0.954202	5.52882	1.48093e-17
c46245_g3	21.8191	4.30116	5.07284	4.42235e-136
c61873_g1	225.226	74.6473	3.0172	3.01523e-253
c59319_g2	9.10748	2.16784	4.20118	7.2212e-24
c38746_g1	11.676	2.53198	4.61139	1.78472e-21
c5029_g1	90.0875	11.2505	8.00741	0
c54606_g3	10.5205	2.20925	4.76202	1.15994e-65
c51655_g1	21.0597	4.79403	4.39291	1.52132e-125
c48566_g1	78.6743	9.75054	8.06872	6.07442e-157
c54145_g2	3.13784	0.385118	8.14774	3.66121e-14
c47062_g3	83.8964	9.9993	8.39023	0
c51429_g3	6.36901	1.69739	3.75225	6.79912e-16
c38529_g2	15.0719	3.11313	4.84141	9.99893e-43
c46418_g1	8.24095	2.4709	3.3352	4.69783e-28
c59013_g3	3.60012	0.575439	6.2563	2.48014e-08
c49987_g2	10.308	2.97185	3.46855	5.42245e-35
c39381_g1	4.29655	1.34997	3.18271	4.12069e-06
c46387_g4	4.34717	1.3397	3.24488	1.33838e-13
c50239_g1	5.68901	0.633448	8.98103	4.35431e-19
c53067_g2	92.8946	10.482	8.86231	1.51275e-191
c57513_g1	18.8701	5.54792	3.4013	5.4953e-113
c53626_g5	20.1449	5.40166	3.72939	1.465e-26
c54417_g1	29.1796	7.81895	3.7319	1.41597e-51
c54783_g3	43.044	13.0358	3.30198	2.8683e-55
c58836_g1	5.03645	1.39478	3.61093	3.64745e-13
c58900_g3	5.19044	0.760646	6.82373	2.25215e-12
c54086_g3	4.80073	1.36565	3.51535	6.34134e-12
c57681_g2	5.69264	0.996564	5.71227	5.54258e-20
c52292_g4	6.54661	1.20825	5.41824	6.64783e-20
c49555_g1	8.78256	2.66539	3.29504	5.76604e-21
c61986_g1	8.03972	2.61389	3.07577	5.72296e-14
c57402_g1	9.76113	1.2931	7.54864	4.31712e-43
c42910_g1	60.4968	7.06004	8.56891	8.17523e-196
c53271_g2	3.0269	0.798452	3.79096	1.03156e-08
c61856_g1	51.7414	13.0371	3.96879	3.99221e-105
c62150_g1	26.3924	7.73179	3.41349	5.91388e-68
c53266_g2	74.0196	19.8211	3.73438	2.59177e-116
c47352_g3	43.5997	13.5598	3.21536	5.50707e-186
c43977_g1	30.8654	8.50871	3.6275	2.33782e-57
c60772_g2	10.3998	2.65658	3.91473	3.42487e-40
c59359_g1	53.2661	16.2618	3.27553	1.0672e-97
c38081_g1	20.1914	6.01003	3.35962	2.14854e-24
c57527_g1	4.53845	1.33044	3.41125	6.17091e-27
c51527_g2	3.30866	0.856466	3.86315	3.07837e-13
c47675_g4	3.70445	0.0577346	64.1634	6.97558e-17
c48781_g1	6.51849	0.154224	42.2664	1.46516e-21
c48104_g5	3.31098	1.06672	3.1039	4.06882e-07
c51991_g1	6.84441	0.819549	8.35143	5.23018e-23
c40278_g1	3.99257	1.12005	3.56463	6.38312e-08
c40705_g1	5.20667	1.39425	3.73438	7.23824e-13
c45361_g1	4.65069	0.603104	7.71125	9.93346e-11
c59014_g1	6.13063	1.89183	3.24058	6.56868e-08
c44858_g3	9.76113	2.81439	3.46829	1.63414e-13
c58869_g3	4.54024	1.33737	3.39489	2.42883e-07
c53086_g2	299.993	41.8054	7.17594	0
c47859_g2	27.076	8.14582	3.32391	2.87646e-33
c48019_g4	3.44755	1.04538	3.29789	7.34571e-08
c49376_g1	10.1866	2.9475	3.456	2.40268e-48
c53572_g1	3.58473	0.835191	4.29211	2.80728e-15
c39702_g1	19.2872	3.85454	5.00377	3.78487e-45
c54538_g1	3.19028	0.206081	15.4807	7.25687e-18
c58102_g1	8.04136	1.19472	6.73074	9.95789e-49
c59793_g4	6.34646	1.15041	5.5167	1.43734e-28
c43090_g1	3.50587	1.14743	3.0554	3.57384e-07
c45869_g2	35.2771	10.3589	3.4055	6.38049e-50
c58694_g1	16.3577	3.15883	5.1784	4.1587e-49
c42659_g1	52.7835	17.1327	3.08086	4.41379e-50
c59193_g2	57.8557	17.3127	3.34181	3.13956e-286
c55851_g1	4.01697	0.583288	6.88678	4.33642e-24
c51963_g1	10.7229	2.38011	4.50522	4.22949e-46
c49192_g1	3.53213	0.636996	5.54499	1.08e-08
c59057_g1	3.90412	0.479166	8.14774	8.1883e-13
c53948_g2	13.0143	3.03875	4.28278	2.01941e-20
c48234_g3	9.12588	0.612677	14.8951	3.33588e-26
c51990_g4	25.3786	3.58416	7.08077	4.13299e-48
c47583_g4	7.12156	0.612739	11.6225	1.69023e-39
c62413_g1	13.556	4.2466	3.19221	2.75487e-124
c46043_g2	3.48521	0.421171	8.27505	4.66017e-13
c62144_g1	36.1376	9.09515	3.97328	2.17052e-68
c61798_g1	3.66837	0.947857	3.87017	7.9653e-08
c45815_g1	24.0292	4.17357	5.75746	8.0747e-41
c45921_g5	3.56365	1.0461	3.4066	1.08989e-10
c60063_g1	3.86802	1.12633	3.43417	6.98122e-39
c59993_g1	14.5161	1.91417	7.58345	3.72359e-92
c57439_g1	4.10336	1.28927	3.18271	4.12069e-06
c55479_g2	68.6262	18.9017	3.6307	7.65909e-129
c47401_g1	12.1809	4.02234	3.02831	1.87214e-45
c56226_g4	186.879	44.7227	4.1786	3.46322e-257
c57077_g1	40.3129	5.66311	7.1185	0
c50965_g1	6.70262	2.10932	3.17762	1.20396e-40
c48220_g1	3.15224	0.766109	4.11461	5.98742e-13
c54390_g1	47.9806	14.3601	3.34124	1.12852e-107
c44440_g3	9.09745	1.53527	5.92563	2.91783e-20
c47939_g1	23.3891	4.7935	4.87932	1.13819e-93
c45475_g1	5.67328	1.83028	3.09968	1.35735e-07
c38646_g1	51.6078	11.3947	4.52909	3.41162e-71
c48843_g1	33.5001	6.96741	4.80811	2.005e-102
c58562_g2	5.10539	1.04434	4.88864	5.29385e-14
c57117_g3	3.54537	0.994596	3.56463	3.02607e-09
c53442_g1	14.2506	4.43984	3.20971	2.21124e-19
c42950_g1	4.97838	1.44958	3.43437	4.19177e-15
c60963_g2	588.32	131.512	4.47352	0
c60275_g1	15.1114	4.10585	3.68046	7.50681e-182
c48615_g1	18.6021	3.1943	5.82354	5.41234e-65
c43619_g6	64.3646	10.2659	6.26975	1.39534e-159
c55231_g2	6.14242	1.83085	3.35495	8.6712e-17
c43133_g1	4.3745	1.32159	3.31002	1.26645e-07
c51260_g2	6.6432	1.46344	4.53945	8.13116e-39
c45308_g1	3.25924	0.261236	12.4762	1.12309e-11
c44816_g1	4.50346	1.20974	3.72267	1.93575e-12
c39333_g1	4.18778	0.342654	12.2216	2.02119e-11
c59324_g1	7.62322	2.483	3.07016	1.8832e-18
c37804_g1	12.2723	3.60344	3.4057	4.99513e-49
c48916_g3	6.61707	0.916768	7.21783	5.53305e-28
c54471_g1	88.1839	20.0981	4.38767	0
c46387_g3	3.54021	1.12896	3.13581	1.66771e-11
c59817_g2	10.8989	2.50891	4.34407	9.15574e-26
c47745_g1	8.0684	1.71927	4.69294	1.78106e-30
c57712_g1	3.46193	0.724411	4.77896	1.70444e-09
c41787_g1	45.1465	14.6179	3.08843	1.01384e-46
c48648_g2	10.0796	1.37033	7.3556	7.38377e-44
c62210_g1	6.08392	1.84479	3.29789	7.34571e-08
c53773_g3	13.4706	4.42432	3.04468	3.19058e-24
c61644_g1	3.72401	1.08489	3.43261	1.92824e-18
c60906_g2	16.1305	2.24191	7.19498	8.76688e-72
c61910_g1	16.1911	5.22832	3.0968	6.58535e-32
c56523_g1	41.7366	12.5524	3.325	8.04682e-167
c46980_g2	8.89472	2.36839	3.7556	1.38548e-19
c51418_g3	9.63241	2.85363	3.37549	1.45292e-22
c59965_g2	3.48021	0.607485	5.72888	2.81183e-08
c46958_g1	4.01009	0.993902	4.0347	5.74772e-13
c52632_g4	6.97393	1.82599	3.81925	3.25323e-23
c53112_g1	30.8556	7.81088	3.95033	1.51047e-152
c49755_g5	17.4172	4.27534	4.07387	1.26975e-22
c51100_g1	19.2282	5.70402	3.37098	1.88798e-64
c48721_g2	7.17963	2.28431	3.14301	2.24133e-25
c55284_g2	31.9587	7.02254	4.55087	1.40919e-85
c52744_g2	6.39337	1.71985	3.7174	3.55638e-09
c50908_g2	12.0004	1.41576	8.47627	2.26357e-46
c47338_g1	9.4566	2.08028	4.54584	1.29489e-23
c62020_g2	47.9838	15.11	3.17563	0
c47531_g1	6.21245	1.26203	4.92259	6.16288e-13
c56741_g6	8.22233	2.12921	3.86169	2.7049e-11
c56147_g2	3.45434	0.946522	3.64951	3.99963e-06
c60447_g1	4.60681	1.07697	4.27756	4.57418e-09
c49744_g3	3.02603	0.54732	5.52882	3.59634e-07
c61898_g1	4.80848	0.904077	5.31866	1.71352e-14
c51732_g1	4.15995	0.574385	7.24243	3.18782e-12
c50068_g2	11.5333	3.29831	3.49674	5.44746e-21
c51207_g2	48.1258	7.4897	6.4256	4.41696e-106
c49411_g1	46.9444	15.0093	3.12768	7.7553e-118
c52550_g2	4.5509	1.41853	3.20817	8.72492e-18
c43005_g2	3.17817	0.222896	14.2585	1.34537e-10
c44883_g1	3.03233	0.99245	3.0554	2.89266e-05
c52411_g1	3.04196	0.213343	14.2585	1.34537e-10
c62387_g1	22.0674	4.92045	4.48483	2.54142e-31
c60960_g1	99.5551	25.1719	3.955	2.41947e-155
c60665_g1	6.2174	1.3451	4.62227	4.00477e-16
c53010_g3	4.97345	0.930146	5.34695	2.10319e-10
c55954_g1	42.1302	10.6508	3.95559	4.35819e-128
c49378_g1	3.54633	0.619026	5.72888	2.81183e-08
c61631_g1	48.9383	10.5937	4.61956	0
c55165_g2	3.76678	0.672451	5.60157	4.77602e-08
c49833_g1	600.335	144.836	4.14493	0
c50902_g2	6.7122	1.46455	4.5831	2.55877e-37
c60390_g4	3.69422	1.10517	3.34266	3.20337e-13
c55951_g3	6.8548	2.17552	3.15088	4.34751e-10
c49845_g1	3.85218	0.745813	5.16508	3.02744e-11
c43505_g1	8.3376	2.15824	3.86315	3.07837e-13
c57340_g2	582.594	97.3079	5.98711	0
c44910_g3	11.3253	2.09506	5.40571	1.5122e-20
c59296_g3	7.5773	1.50424	5.03728	2.1315e-25
c61760_g3	24.4287	5.48247	4.45579	1.56381e-34
c41860_g1	8.0941	2.53267	3.19588	3.93924e-17
c59996_g2	6.45389	1.89702	3.40211	4.86807e-16
c55473_g2	3.43385	0.285727	12.0179	1.60904e-13
c48152_g1	82.7994	9.81618	8.435	1.18102e-168
c62109_g2	30.3777	9.84966	3.08414	6.1049e-79
c53050_g3	3.50098	0.859374	4.07387	1.93851e-08
c48413_g3	3.90089	1.07892	3.61556	1.44569e-15
c57703_g4	3.35334	0.646749	5.18492	2.61458e-09
c61769_g3	115.626	38.156	3.03036	3.79352e-115
c51187_g5	6.07633	1.40774	4.31636	3.38699e-32
c59154_g1	6.74733	1.42985	4.7189	6.46916e-19
c62131_g3	14.6347	4.56391	3.20661	3.1441e-62
c57952_g2	27.0337	8.49603	3.18192	1.31237e-43
c55715_g5	3.12218	0.989924	3.15396	7.47243e-10
c45432_g1	7.58311	2.18233	3.47477	1.27024e-12
c45115_g2	25.9104	7.07839	3.66049	1.6656e-120
c47294_g1	90.2477	17.3572	5.19944	0
c58214_g4	15.7249	2.94515	5.33924	4.7042e-25
c49329_g2	11.188	1.36416	8.20134	6.33766e-28
c48091_g1	19.0742	5.79415	3.29197	8.8383e-73
c56714_g2	3.02589	0.683599	4.42641	4.70016e-15
c49586_g2	6.44524	1.22253	5.27206	1.2633e-13
c51957_g1	3.1233	0.718749	4.34546	2.81123e-09
c49517_g2	3.98778	0.677678	5.88448	2.19911e-09
c56622_g1	14.5047	4.10438	3.53396	7.39682e-29
c57773_g3	4.6956	1.30258	3.60484	1.27373e-27
c49167_g2	81.0911	21.147	3.83465	1.28007e-166
c46276_g1	25.4855	5.68915	4.47966	9.23669e-68
c47138_g2	30.9083	9.38654	3.29284	2.05008e-47
c41553_g2	10.5115	3.20573	3.27897	1.24961e-24
c57433_g1	10.6363	3.45527	3.07829	2.39636e-23
c58282_g2	3.12887	0.972844	3.21621	5.20172e-07
c44386_g1	5.09454	0.724952	7.02742	7.52972e-13
c51023_g2	5.95961	1.07697	5.53367	2.96681e-24
c61568_g2	91.4333	30.0879	3.03888	0
c56749_g1	17.6542	5.42347	3.25514	2.69248e-128
c59371_g1	17.1762	3.55048	4.83772	2.40957e-186
c54462_g4	19.6441	3.7899	5.18327	3.29784e-39
c53533_g1	8.23864	1.7423	4.7286	7.60124e-18
c61253_g3	178.532	3.86845	46.1508	0
c40323_g1	4.11618	0.985743	4.17572	5.21777e-11
c52721_g4	5.68901	1.09414	5.19954	1.09149e-14
c56332_g3	19.5943	2.85023	6.87465	1.41893e-35
c46069_g1	57.7254	8.25486	6.99289	0
c58673_g2	15.9566	5.1328	3.10875	1.57669e-53
c48861_g2	9.31887	3.08606	3.01967	3.63141e-28
c56461_g1	15.4405	5.07094	3.0449	2.09396e-47
c19617_g1	4.31965	0.682512	6.32905	6.52905e-15
c49643_g1	16.2395	4.81413	3.3733	8.85998e-53
c41250_g1	3.20751	0.50796	6.3145	3.43205e-11
c46277_g3	7.89842	1.6244	4.86236	1.97438e-20
c51877_g3	3.91476	0.724646	5.4023	2.16737e-18
c49390_g1	3.2872	0.230542	14.2585	1.34537e-10
c55494_g1	4.80309	0.903065	5.31866	1.71352e-14
c61645_g1	29.6884	8.47218	3.50422	1.58879e-39
c47516_g1	3.35872	1.00543	3.34057	3.51554e-09
c47745_g3	5.68001	1.33848	4.24361	1.02714e-18
c55461_g2	3.04474	0.941908	3.23253	3.82092e-08
c57046_g2	4.41575	1.3664	3.23167	6.70377e-16
c51327_g3	15.6956	2.42173	6.48115	3.84016e-44
c62050_g1	3.49205	0.857182	4.07387	1.93851e-08
c61426_g2	11.0223	2.93784	3.75185	9.60969e-52
c56203_g2	3.02181	0.66758	4.52652	1.08846e-06
c55474_g3	3.96777	0.338768	11.7124	6.52408e-11
c58814_g3	26.9371	3.95494	6.811	3.00897e-68
c49984_g2	5.31796	0.58017	9.1662	2.1929e-16
c49012_g1	4.52988	0.941492	4.81138	6.32579e-19
c43148_g1	21.4007	5.8023	3.68831	1.792e-51
c58613_g3	5.14617	1.179	4.36486	3.97422e-19
c49570_g1	11.0967	3.32334	3.33902	1.12749e-24
c35699_g1	8.97955	0	NA	4.80997e-30
c39647_g1	38.7705	11.6258	3.33486	5.75271e-49
c55290_g1	66.7544	21.4285	3.11522	0
c45113_g1	8.26892	1.91903	4.3089	2.02588e-14
c56102_g3	8.53981	2.38396	3.58219	1.18311e-11
c60014_g5	15.8598	3.82923	4.14177	1.3184e-28
c55774_g5	3.65035	1.0631	3.43369	1.15486e-12
c51796_g1	60.6869	13.6472	4.44683	0
c53739_g2	15.2303	1.80897	8.41933	1.58548e-44
c38130_g1	6.13048	0.990521	6.18915	1.42387e-13
c56265_g2	9.05836	2.43069	3.72666	7.1766e-18
c48255_g1	3.54216	0.569115	6.22397	3.62257e-18
c57091_g3	46.9501	6.25499	7.50602	9.25243e-298
c62028_g2	6.03632	1.21087	4.98513	8.44328e-14
c48697_g3	16.7254	1.83354	9.12192	1.58334e-38
c46293_g1	5.60203	0.709735	7.89312	2.51437e-12
c56137_g4	9.72217	1.33642	7.27476	5.2654e-26
c48225_g1	3.7384	0.78901	4.73809	4.62904e-15
c55427_g3	5.82706	1.00046	5.82436	7.91444e-28
c51851_g3	6.15997	1.12005	5.49972	2.13776e-42
c59938_g3	85.5589	6.9283	12.3492	0
c61483_g1	43.0944	11.713	3.67921	2.82826e-58
c45641_g2	43.0803	2.95343	14.5865	2.20615e-176
c63874_g1	3.13521	0.994548	3.1524	2.66366e-07
c61009_g2	9.17988	0.706935	12.9855	2.28769e-22
c56000_g5	10.5144	2.51919	4.17372	6.01002e-25
c58576_g5	3.6648	1.21634	3.01297	1.80614e-07
c56180_g5	4.1823	1.24578	3.35717	7.69318e-10
c45472_g1	8.40344	1.84725	4.54915	1.33335e-41
c60346_g2	3.81836	0.937281	4.07387	1.93851e-08
c56306_g3	6.35788	1.90323	3.34057	2.30092e-16
c50323_g4	3.14023	0.880939	3.56463	1.35936e-06
c46050_g2	3.53939	0.61051	5.79743	2.04413e-12
c59510_g2	5.09869	1.11814	4.55995	2.51858e-25
c41811_g1	3.20108	0.496269	6.45029	4.17314e-19
c39457_g1	10.7363	3.35416	3.2009	5.38496e-13
c48454_g1	71.5539	17.4072	4.1106	1.29934e-135
c41090_g5	4.7183	0.508472	9.27937	1.23344e-16
c54818_g4	5.8673	1.62958	3.6005	7.08973e-26
c52516_g1	5.08448	1.32842	3.82747	1.37918e-25
c56756_g3	15.5237	3.98595	3.89462	3.07961e-51
c57673_g1	6.32036	1.96483	3.21674	9.96676e-29
c62131_g1	6.33474	1.10505	5.73251	1.59234e-29
c55889_g1	7.11733	2.15428	3.30381	1.63859e-36
c55883_g2	6.00791	1.1841	5.07382	3.15916e-37
c7780_g1	26.4744	7.23764	3.65787	2.4179e-51
c46382_g1	5.64547	0.742891	7.59933	7.30034e-18
c52144_g2	6.17586	1.17745	5.24511	1.48024e-15
c54653_g1	6.10938	1.37468	4.44422	3.95322e-13
c54455_g1	7.22756	1.026	7.0444	4.58592e-15
c52941_g3	8.96927	2.3764	3.77432	3.69293e-27
c42311_g3	3.91731	0.854729	4.5831	2.05354e-08
c13303_g1	43.6831	9.9796	4.37724	1.27161e-94
c55038_g5	10.6577	3.01518	3.53468	1.61942e-29
c56969_g1	68.685	18.2452	3.76456	1.51181e-101
c59162_g3	3.20639	1.04942	3.0554	5.03282e-05
c52828_g1	7.58139	2.31973	3.26822	4.1077e-57
c51016_g1	8.63963	1.40672	6.14167	5.08668e-31
c41581_g1	60.0387	8.07741	7.43291	1.3217e-192
c46711_g2	3.47739	0.653177	5.32381	2.69832e-17
c50168_g1	3.86156	0.619026	6.23811	3.29226e-09
c22700_g1	8.77	2.12154	4.13378	5.06111e-17
c62197_g1	8.83617	2.89198	3.0554	2.20322e-16
c39982_g1	180.019	13.4951	13.3395	0
c59029_g1	10.2092	1.48266	6.88572	2.14303e-50
c59920_g1	39.2103	12.2256	3.20722	2.40522e-44
c52416_g2	3.77623	0.424847	8.88844	7.70415e-19
c56082_g1	4.46827	1.22694	3.64179	2.3227e-13
c55384_g3	5.96345	0.887169	6.72188	3.89315e-12
c57624_g1	230.256	74.1408	3.10566	0
c52984_g4	7.27162	2.14193	3.39489	3.90275e-09
c53635_g4	3.14944	1.03078	3.0554	1.34975e-08
c47987_g1	7.02836	1.77914	3.95042	2.32877e-15
c58219_g1	7.14948	2.09493	3.41276	3.83361e-19
c52431_g1	10.0996	3.25463	3.10314	1.24003e-17
c56737_g3	6.36892	1.45628	4.37342	2.39063e-10
c6023_g1	5.21715	1.62621	3.20817	3.00691e-07
c61045_g4	49.4618	10.7007	4.62227	4.85361e-101
c51589_g1	3.49604	0.591837	5.90711	1.61629e-18
c50203_g1	4.11641	1.37009	3.00448	1.61351e-06
c61950_g1	4.70321	1.37728	3.41486	4.19444e-07
c42909_g1	3.07987	1.02351	3.00911	5.40978e-07
c41903_g1	4.07926	0.686621	5.94106	5.2577e-12
c52137_g1	3.54284	0.899639	3.93807	4.52805e-14
c49091_g2	3.61146	0.477343	7.56576	1.74074e-10
c47355_g4	4.86215	1.57384	3.08935	2.98066e-09
c37399_g1	4.08943	0.704435	5.80526	4.99976e-10
c40867_g1	22.8147	2.58817	8.81501	6.82999e-46
c52292_g1	6.34793	1.42955	4.44052	2.97598e-27
c45815_g2	28.0086	7.7818	3.59924	1.27683e-36
c42111_g2	3.05224	0.635705	4.80134	3.2887e-14
c49252_g4	22.9216	4.23519	5.41218	1.28456e-88
c53626_g1	20.485	6.63581	3.08703	7.0929e-41
c53680_g1	18.4595	6.04161	3.0554	3.7027e-20
c47953_g2	4.038	0.842516	4.79279	7.41271e-12
c49054_g4	41.6229	10.5631	3.94041	1.85141e-60
c52556_g2	32.8544	10.5563	3.11232	1.01444e-85
c52920_g10	14.6753	3.10131	4.73195	7.71826e-39
c47934_g2	3.69701	0.407644	9.06921	4.4702e-35
c46564_g3	7.52906	1.42164	5.29603	4.07999e-26
c58999_g2	4.10011	1.1608	3.53213	3.413e-17
c44624_g1	71.9988	12.2159	5.89388	0
c56523_g2	60.2403	8.48307	7.10124	0
c61964_g1	3.37061	0.874755	3.8532	3.93877e-25
c52983_g4	10.7229	2.53878	4.22364	1.20149e-17
c58961_g3	3.1529	0.773932	4.07387	7.69527e-06
c53540_g1	15.0706	4.85881	3.1017	1.3899e-39
c53004_g1	5.54952	1.57413	3.52546	2.2677e-10
c54463_g2	4.83517	0.638319	7.57485	1.98211e-21
c62291_g1	120.695	24.7184	4.88281	0
c37428_g1	10.5992	2.65378	3.99399	4.31311e-23
c46188_g2	15.0621	1.67775	8.9776	6.22295e-44
c46369_g1	9.67343	2.40139	4.02827	3.57486e-30
c49582_g1	13.3346	2.79587	4.76941	1.47369e-25
c55303_g1	3.05532	0.983579	3.10632	7.03231e-07
c54681_g2	58.5499	12.2647	4.77385	6.53005e-170
c41470_g1	3.85837	0.329427	11.7124	6.52408e-11
c43144_g4	8.53809	1.36819	6.24043	1.25821e-51
c58945_g3	3.92128	0.87504	4.48126	2.82924e-12
c53065_g2	7.35958	1.60946	4.57271	4.15889e-28
c62503_g2	15.0972	4.04138	3.73565	2.72201e-99
c48497_g3	4.42859	1.46572	3.02145	6.84387e-09
c61353_g1	17.6586	4.32792	4.08016	6.89199e-72
c41159_g1	4.62018	1.16421	3.96851	7.6108e-14
c43353_g1	12.943	2.1001	6.16303	1.72584e-36
c59069_g1	12.2523	1.7423	7.03227	8.33899e-25
c51736_g2	38.6012	9.55494	4.03992	3.33381e-78
c56977_g1	4.17276	1.22381	3.40965	6.72185e-09
c61267_g2	3.06823	0.912071	3.36403	1.25719e-11
c56929_g6	3.60529	0.553112	6.51819	1.15848e-11
c53021_g1	13.3289	2.16641	6.15254	9.04989e-110
c32210_g1	5.46758	0.292824	18.6719	7.35536e-26
c48367_g2	5.41034	1.28006	4.22664	3.23095e-11
c49720_g1	3.06012	0.865208	3.53686	7.91933e-20
c43585_g1	6.76325	1.32812	5.09234	1.14342e-11
c55739_g2	9.61352	2.394	4.01567	1.25596e-16
c60097_g2	22.8342	7.45214	3.06411	3.68005e-141
c53694_g2	82.3912	16.8219	4.89785	4.43753e-122
c56982_g3	8.37299	2.44171	3.42915	4.05184e-35
c50389_g1	3.87901	0.350799	11.0576	1.87968e-16
c56448_g3	3.73844	0.754243	4.95654	3.17769e-11
c51860_g1	4.51499	1.2554	3.59646	9.74719e-13
c62496_g1	3.34828	0.812958	4.11864	6.13141e-42
c41038_g2	6.72625	2.05268	3.27681	2.48366e-08
c59401_g1	6.00642	1.85486	3.2382	1.78487e-12
c43269_g3	5.43927	0.741756	7.33296	1.43209e-13
c48206_g1	10.8654	3.40586	3.1902	2.40299e-37
c49612_g3	3.48271	1.07224	3.24808	5.26106e-12
c50018_g3	6.34342	1.5571	4.07387	1.87072e-11
c42532_g1	161.858	12.6946	12.7501	0
c49156_g1	4.97382	0.48533	10.2483	7.85167e-32
c49631_g3	5.82503	1.42985	4.07387	5.03358e-11
c47520_g9	3.22032	1.07019	3.00911	5.40978e-07
c53741_g4	4.60612	1.41331	3.25909	6.78802e-13
c54883_g5	4.41696	0.845321	5.22518	1.72167e-17
c52310_g3	14.5917	1.89973	7.68094	9.34643e-32
c57095_g1	8.13197	2.36578	3.43733	1.17662e-16
c46074_g5	154.084	17.5948	8.75737	0
c47151_g2	14.2124	1.39547	10.1847	3.94265e-37
c50047_g1	3.19806	0.728944	4.38724	2.04735e-08
c5307_g1	3.43675	0.0519143	66.2004	2.40293e-17
c54971_g2	7.01991	2.01577	3.4825	9.88006e-12
c50401_g2	3.47895	0.187456	18.5587	1.52652e-37
c35201_g1	3.28475	0.490789	6.69278	4.82652e-09
c48758_g1	14.7581	3.34716	4.40914	2.27193e-82
c48859_g6	11.8034	3.81128	3.09697	7.90825e-26
c59509_g7	4.97565	0.681688	7.29901	1.11655e-22
c59437_g2	31.8529	3.42168	9.30915	2.74357e-282
c54969_g3	3.55093	0.697308	5.09234	3.85748e-07
c57692_g1	494.533	84.4771	5.85405	0
c49569_g1	20.8407	6.482	3.21516	5.79148e-29
c61233_g2	42.7224	7.54346	5.6635	2.6048e-116
c49504_g1	23.8329	4.66534	5.1085	7.82971e-43
c56949_g1	7.9185	2.30938	3.42884	4.0995e-11
c47860_g1	21.207	5.33716	3.97346	4.47714e-31
c50585_g2	36.3708	5.66397	6.42143	3.07293e-191
c57465_g2	17.6491	5.86442	3.00952	2.7845e-27
c55865_g3	24.1049	5.31445	4.53573	3.61147e-47
c49195_g2	4.46586	0.381294	11.7124	2.29702e-15
c56842_g3	4.59356	0.977226	4.70062	2.81294e-09
c58147_g2	8.33192	0.634526	13.131	2.17184e-74
c61517_g1	6.23017	1.56807	3.97314	2.89966e-39
c54509_g5	4.91766	1.26649	3.88291	2.95934e-08
c58537_g4	4.096	0.777534	5.26793	8.38218e-22
c34659_g1	3.22289	0.999302	3.22515	3.7185e-05
c42720_g1	151.327	25.0251	6.04699	0
c47396_g1	5.86566	0.803624	7.29901	8.73118e-16
c51538_g1	5.3514	1.30582	4.09812	2.97633e-20
c61761_g3	5.14617	0.926358	5.55528	1.99199e-18
c46606_g1	10.4198	1.87232	5.5652	5.75284e-23
c53021_g2	20.5209	0.522824	39.2502	5.71685e-120
c42470_g1	12.3885	2.32135	5.33677	6.54085e-37
c59456_g3	16.6357	3.63205	4.58026	8.20098e-98
c45581_g1	11.4027	1.97253	5.78074	3.12341e-88
c58644_g2	8.15598	2.59722	3.14027	4.9414e-11
c58677_g3	16.4723	5.16659	3.18824	9.55353e-56
c52952_g3	5.60893	1.09152	5.13863	3.26505e-45
c44471_g3	16.4565	2.80013	5.87706	5.54958e-52
c29664_g1	5.55659	0.641863	8.65697	9.57901e-17
c36872_g1	18.3114	4.39236	4.16893	1.11565e-35
c61666_g1	27.1824	7.92108	3.43165	1.22112e-145
c50851_g1	3.46761	0.972782	3.56463	6.38312e-08
c47326_g4	21.8744	5.34515	4.09239	1.35579e-73
c54034_g3	21.7283	5.68915	3.81925	3.04378e-26
c53886_g4	12.2023	2.77865	4.39145	3.46688e-94
c54334_g2	13.4092	0.621448	21.5773	5.5986e-205
c54086_g1	5.09716	0.96245	5.29603	8.84052e-16
c53823_g1	15.7326	5.11023	3.07865	1.43188e-54
c58119_g2	19.5933	4.76617	4.1109	4.82629e-26
c59335_g3	20.8986	2.80953	7.43845	2.97787e-68
c47853_g1	8.00405	2.16584	3.69558	2.06535e-14
c49987_g1	27.8272	8.69557	3.20016	2.9115e-105
c54922_g1	7.82469	2.24442	3.48629	3.53672e-10
c60319_g3	22.7231	0.179928	126.29	9.03145e-87
c43080_g1	5.1492	1.43147	3.59714	8.91834e-18
c58387_g2	40.7446	13.5771	3.00097	1.2161e-252
c61301_g4	5.62611	1.50288	3.74355	1.82032e-15
c61042_g2	14.535	4.17948	3.47769	1.16534e-27
c44448_g4	9.07225	2.19403	4.13498	4.20152e-24
c62136_g3	24.394	6.8706	3.55049	4.53958e-49
c51454_g4	5.22015	0.663734	7.86483	4.18549e-25
c25164_g1	6.07778	1.71794	3.53783	2.52647e-14
c62129_g3	5.82357	1.54722	3.7639	1.83318e-10
c48817_g2	4.21135	0.606971	6.93831	5.04032e-19
c57702_g2	5.54071	0.720033	7.69508	3.4554e-13
c49842_g1	5.76207	0.840994	6.85151	1.76348e-13
c54917_g1	11.0798	3.04833	3.63471	2.21377e-39
c49244_g1	23.4341	7.39943	3.16701	2.45763e-39
c58675_g3	5.65988	1.74656	3.24058	9.43392e-20
c58367_g2	28.5221	6.99392	4.07813	4.49284e-105
c54984_g4	7.81469	1.4419	5.4197	3.9183e-42
c46592_g3	3.69428	1.1274	3.27681	2.48366e-08
c48617_g2	4.71866	1.11194	4.24361	3.82725e-13
c45769_g3	8.44299	1.09719	7.69508	2.24776e-24
c37177_g1	7.13864	0.994548	7.17777	1.59127e-25
c52305_g3	9.21448	2.9868	3.08507	7.9412e-27
c51312_g6	14.7123	2.86119	5.14202	7.27512e-29
c52548_g4	25.9032	8.01512	3.2318	5.90189e-132
c53266_g3	17.2068	4.32013	3.98293	2.73451e-94
c40887_g1	3.54021	0.33105	10.6939	7.58818e-14
c61531_g1	9.93759	2.41832	4.10929	1.21516e-102
c60234_g1	8.76864	2.55101	3.43733	1.17662e-16
c62514_g2	27.3556	8.91709	3.06777	7.90934e-61
c62045_g1	3.70914	0.893292	4.15221	8.76133e-08
c60443_g4	6.64171	1.86322	3.56463	3.02607e-09
c49887_g2	3.97657	1.05884	3.7556	1.00814e-13
c59475_g2	11.0827	3.65557	3.03172	5.79341e-12
c52457_g1	9.02628	1.40579	6.42077	1.06287e-23
c38993_g1	15.4889	4.3569	3.55503	9.85881e-37
c54858_g2	7.33134	1.14602	6.39725	5.08659e-32
c61107_g1	15.1004	2.57853	5.85619	1.41433e-34
c50911_g2	6.6878	0.831207	8.04589	2.86719e-15
c3803_g1	4.57724	0	NA	1.60145e-16
c59885_g1	598.475	103.408	5.7875	0
c56273_g3	15.6101	4.16861	3.74467	3.41062e-74
c46182_g1	3.70414	0.347482	10.66	1.70338e-31
c55864_g1	7.23683	2.13502	3.38959	5.72117e-21
c50870_g2	4.751	1.50636	3.15396	7.47243e-10
c47481_g2	6.51849	1.73835	3.74981	4.92418e-10
c53303_g3	5.68261	1.56039	3.64179	1.01686e-24
c60175_g2	38.6781	8.8774	4.35692	2.85567e-190
c38631_g1	58.7662	13.4475	4.37006	2.84982e-98
c51591_g4	13002.2	4054.32	3.207	0
c39374_g1	6.95629	0.668687	10.4029	1.23672e-28
c57437_g3	6.05415	1.82716	3.31341	3.58563e-23
c43896_g1	10.5796	0.411028	25.7394	2.8493e-65
c53123_g6	7.62286	2.40672	3.16732	2.86265e-25
c60442_g3	4.56903	0.777605	5.87577	1.20606e-12
c55783_g1	4.79783	1.39035	3.45081	3.62575e-28
c52261_g2	53.7459	14.0219	3.83299	0
c61662_g2	4.00518	1.13607	3.52546	1.48087e-14
c55644_g1	4.7511	1.29325	3.67376	8.15727e-12
c61283_g3	12.0915	3.32735	3.63397	4.36777e-75
c46284_g1	36.4138	10.8317	3.36177	1.28262e-145
c47056_g5	48.3196	8.43213	5.73041	9.60303e-133
c59883_g1	7.83996	2.21295	3.54277	4.76324e-55
c53510_g3	3.50995	0.608172	5.77131	1.52248e-11
c50489_g4	14.2786	4.68593	3.04712	7.90007e-31
c41204_g1	53.2107	16.4877	3.22729	3.16035e-65
c54700_g1	15.7876	4.89357	3.2262	6.72985e-45
c52063_g2	18.976	5.40469	3.51103	2.93138e-26
c59065_g1	3.28461	0.174327	18.8416	4.87328e-10
c60669_g5	4.30798	1.33802	3.21967	3.21274e-10
c53536_g4	21.163	5.11878	4.13437	1.18423e-46
c57349_g1	3.40406	1.08134	3.14799	4.23096e-13
c46991_g1	5.81098	1.4264	4.07387	1.87072e-11
c51880_g3	14.0398	3.8053	3.68954	9.82984e-21
c49156_g2	12.8185	1.82921	7.00766	1.86043e-74
c53251_g1	18.7967	5.50575	3.41402	1.33278e-87
c51370_g4	141.532	30.1093	4.70062	1.14444e-235
c42602_g2	35.964	7.18038	5.00865	0
c60618_g1	10.893	1.78257	6.1108	3.63757e-28
c54793_g1	3.78204	0.961761	3.93241	1.91423e-16
c53853_g2	3.80906	1.14278	3.33317	1.39941e-14
c48880_g1	9.32921	1.82027	5.12519	3.37815e-22
c57134_g3	5.00652	1.22257	4.09509	7.8899e-23
c45849_g1	9.0645	1.24562	7.27711	5.48225e-73
c51786_g2	24.7298	6.70395	3.68884	4.72046e-89
c57542_g4	7.50924	1.1271	6.66247	5.49362e-26
c43188_g1	3.46381	0.760001	4.55764	3.47691e-23
c57164_g7	5.06993	1.3419	3.77818	1.70778e-13
c47195_g7	3.91459	0.960902	4.07387	7.18248e-09
c59057_g5	4.33113	1.19792	3.61556	8.86339e-09
c49359_g1	14.0869	3.26458	4.31508	2.05333e-111
c44938_g2	10.3232	2.35131	4.39042	1.29981e-38
c43144_g1	14.1608	4.14683	3.41486	1.02221e-32
c45980_g1	31.4255	8.37803	3.75094	4.20307e-122
c35757_g1	71.4713	19.2112	3.72029	2.08574e-97
c45986_g1	10.0445	1.95881	5.12786	4.00788e-58
c56641_g2	12.5189	3.26372	3.83579	2.00078e-31
c51006_g2	6.48707	1.18752	5.46269	5.67373e-18
c5370_g1	4.99072	1.26006	3.96071	2.5362e-09
c47860_g3	3.55924	0.419364	8.48723	1.33375e-10
c44001_g3	5.08943	1.13728	4.47508	6.59896e-19
c61768_g1	300.987	98.3114	3.06157	0
c60704_g2	3.48316	0.957601	3.63738	8.64301e-07
c61561_g1	44.3323	11.8259	3.74874	4.71514e-97
c51783_g1	123.689	38.012	3.25394	0
c48741_g3	6.09303	1.71696	3.54872	6.88902e-23
c40209_g1	7.72311	2.01184	3.83884	5.94064e-12
c51633_g1	29.1097	9.66465	3.01198	6.42768e-61
c15451_g1	14.1752	2.50164	5.66638	1.89086e-44
c47471_g2	8.63259	2.80411	3.07855	1.47585e-12
c61545_g4	33.5554	10.3277	3.24905	2.01726e-40
c51309_g1	3.03618	0.809162	3.75225	6.05688e-09
c53782_g3	3.47884	0.873799	3.98128	1.67708e-06
c54829_g1	5.09907	1.57351	3.24058	8.5796e-17
c56536_g1	4.30963	0.839836	5.13151	5.60774e-19
c59084_g1	6.69069	1.82422	3.66769	1.02174e-60
c59710_g2	7.37263	2.4277	3.03688	8.63641e-15
c61572_g2	4.14215	0.839231	4.93565	6.19043e-10
c51152_g7	5.98791	0.186055	32.1836	1.0497e-38
c60930_g2	19.4514	5.83417	3.33404	2.49816e-32
c43285_g1	27.9607	0	NA	7.63151e-101
c61843_g2	6.53948	2.02006	3.23727	1.63581e-09
c57092_g5	3.12225	0.131384	23.7642	9.16671e-18
c49474_g4	8.59963	2.63393	3.26494	3.47674e-59
c44358_g7	8.06203	1.2241	6.58609	1.00157e-16
c48653_g2	3.21799	1.05321	3.0554	5.03282e-05
c59788_g4	6.29781	2.02231	3.11416	8.39495e-15
c61158_g1	28.148	9.05496	3.10857	4.14092e-63
c54757_g1	57.5367	10.7549	5.34981	2.33058e-252
c59624_g5	5.83429	1.368	4.26483	1.6976e-09
c62504_g1	14.026	3.2911	4.2618	9.86338e-81
c57073_g4	3.87628	0.3806	10.1847	6.12835e-15
c44962_g3	4.81895	1.57719	3.0554	1.51994e-09
c55286_g1	157.764	46.9075	3.36329	0
c57957_g1	10.493	3.41016	3.07699	7.00868e-70
c56671_g4	5.31111	1.22435	4.33792	4.64197e-15
c50114_g1	5.84992	1.93855	3.01768	3.51605e-08
c54086_g4	8.57127	2.31023	3.71013	4.96137e-32
c53049_g2	6.22577	1.85708	3.35245	6.05386e-09
c51177_g1	30.2675	7.96481	3.80016	4.66556e-62
c47092_g3	8.39379	2.47867	3.3864	7.84192e-14
c42140_g1	45.8005	0.0560025	817.829	3.66895e-140
c59861_g1	77.903	25.6707	3.0347	0
c61904_g1	48.3135	5.52587	8.74315	2.3185e-99
c49475_g1	13.2958	4.29563	3.09519	4.37388e-33
c49238_g3	3.15208	0.937406	3.36256	2.3421e-20
c48635_g1	4.39272	1.40175	3.13374	1.73976e-08
c43075_g1	11.3486	3.29669	3.44242	1.24576e-32
c54848_g2	3.1529	0.773932	4.07387	7.69527e-06
c38155_g1	3.4889	1.14188	3.0554	5.53349e-06
c52980_g1	78.3191	14.1857	5.52098	0
c45387_g1	110.736	29.0899	3.80668	1.12994e-246
c57117_g1	3.84268	0	NA	6.41496e-41
c41650_g1	34.0393	5.67287	6.00037	6.33245e-143
c12728_g1	3.36217	0.707401	4.75285	3.99847e-07
c47500_g1	9.9383	1.97485	5.03243	3.34971e-34
c55730_g5	29.905	7.29858	4.09737	7.35917e-172
c51530_g1	5.57171	0.806206	6.91103	8.33685e-17
c45425_g5	61.0352	7.62096	8.00885	1.92543e-176
c59789_g3	29.7227	9.46019	3.14187	1.27149e-28
c61496_g2	6.71291	1.84192	3.64451	3.57478e-37
c52993_g2	16.8617	4.03515	4.17871	1.14147e-32
c42707_g1	4.08621	0	NA	3.70819e-18
c43345_g3	8.98881	2.35528	3.81645	1.97776e-36
c47424_g3	11.2614	3.03049	3.71603	1.54457e-28
c41639_g1	8.31033	2.58473	3.21516	1.76064e-15
c51567_g2	3.90366	1.10727	3.52546	3.66538e-06
c53099_g2	63.4228	20.0517	3.16296	2.39404e-79
c60226_g1	7.87562	2.51317	3.13374	5.71743e-28
c54328_g1	4.90965	1.3294	3.69313	6.61874e-40
c52178_g1	286.672	94.2082	3.04296	0
c43948_g1	4.58734	0	NA	4.09264e-39
c40186_g1	8.48366	2.45224	3.45955	1.69139e-21
c61662_g1	5.96187	1.33669	4.46018	9.13352e-17
c56745_g2	31.6546	8.77533	3.60723	5.5307e-95
c58071_g1	52.0752	16.8549	3.08962	1.24451e-124
c59685_g1	5.46602	1.63341	3.34639	4.77432e-08
c50643_g2	4.14024	0.893912	4.6316	6.69666e-25
c45662_g1	4.5159	1.24707	3.62122	3.44866e-11
c13537_g1	8.59978	0.993393	8.65697	1.70386e-31
c41050_g2	3.22225	0.621466	5.18492	2.61458e-09
c60789_g4	3.04717	0.690442	4.41336	1.7836e-06
c46985_g1	5.72442	1.87354	3.0554	2.06217e-07
c41334_g2	132.628	6.83694	19.3988	0
c62221_g1	4.6894	0.413876	11.3304	4.62547e-19
c60912_g1	6.17106	1.49241	4.13498	4.20152e-24
c57396_g1	3.01582	0.651451	4.6294	5.52268e-14
c53003_g2	6.06497	1.90746	3.1796	1.41074e-12
c58382_g2	6.66497	1.85868	3.58585	5.23005e-18
c56682_g5	6.83075	1.67672	4.07387	9.63355e-13
c44655_g1	3.81222	0.863792	4.41336	1.72572e-09
c57583_g1	6.31838	1.87285	3.37367	8.82305e-21
c52734_g6	7.47724	2.4711	3.02588	6.50291e-18
c50993_g4	4.75306	0.789779	6.01821	2.30624e-11
c50085_g4	9.72644	1.21779	7.98693	6.06951e-27
c50970_g1	137.221	14.6693	9.35433	0
c56680_g1	3.12055	0.885147	3.52546	3.66538e-06
c52585_g4	4.99661	0.833096	5.99764	3.08866e-17
c59987_g1	35.6895	8.45321	4.22201	1.3172e-52
c55488_g5	17.4198	5.68003	3.06684	3.63373e-23
c61322_g1	15.0068	4.01467	3.73799	4.06256e-36
c40438_g1	71.2064	11.6525	6.1108	6.14403e-205
c58869_g2	56.599	6.72536	8.41575	7.29509e-191
c62370_g2	3.43898	0.24707	13.9191	2.43431e-10
c48023_g4	18.9137	5.18435	3.64824	3.80373e-25
c49972_g1	7.66001	1.46094	5.24322	1.36273e-38
c58244_g4	6.43995	1.69646	3.7961	3.11337e-10
c41791_g2	5.08388	1.47902	3.43733	2.51524e-09
c53134_g4	22.0876	1.45479	15.1827	1.01956e-169
c51327_g2	11.8696	3.22106	3.685	2.1612e-21
c58900_g4	27.2562	6.1873	4.40518	2.52889e-43
c52920_g9	6.92545	1.06097	6.52745	2.67473e-23
c47999_g4	3.01326	0.929854	3.24058	6.56868e-08
c53969_g2	15.4029	4.07722	3.7778	6.97721e-34
c55202_g4	13.8015	2.35072	5.87116	8.39168e-30
c53224_g5	5.84416	1.21385	4.81457	7.46384e-15
c59067_g2	44.8298	12.5868	3.56166	3.89901e-171
c57865_g1	5.36462	0.355102	15.1073	1.78721e-20
c34455_g1	3.97551	0.873902	4.54915	6.43537e-10
c51269_g2	26.8945	2.42458	11.0924	1.58007e-97
c53471_g2	27.8808	9.26229	3.01014	9.1375e-33
c60246_g2	9.74802	1.00449	9.70442	1.86752e-215
c57649_g3	3.53315	0.84612	4.17572	5.21777e-11
c60914_g2	12.1839	3.10249	3.92714	3.04012e-49
c60081_g1	3.87537	0.368236	10.5242	1.35168e-13
c43283_g1	3.11884	0.180135	17.3139	1.91946e-27
c48835_g2	10.0998	2.65625	3.80228	2.89373e-13
c46566_g3	5.384	1.71807	3.13374	1.73976e-08
c58599_g1	150.823	39.9798	3.77247	0
c51531_g1	23.4879	5.28811	4.44165	2.15855e-38
c59948_g3	16.201	4.50811	3.59373	2.00117e-72
c52669_g6	35.7816	9.82332	3.64252	5.94021e-90
c51152_g1	31.7166	10.5001	3.02059	5.91771e-211
c53584_g3	25.8624	4.58648	5.63883	8.23549e-65
c51484_g1	3.00696	0.937281	3.20817	3.00691e-07
c50031_g2	7.55366	1.55233	4.86601	1.96592e-23
c46293_g2	4.45652	0.849018	5.24902	7.96794e-11
c47564_g1	6.55191	1.60828	4.07387	4.77966e-20
c55129_g1	3.99496	0.92094	4.33792	4.03387e-28
c59189_g1	8.3271	2.01374	4.13513	7.64669e-61
c47664_g2	71.1498	7.74032	9.1921	6.90724e-192
c63973_g1	3.14686	0.325242	9.67544	6.88742e-09
c54783_g2	45.9105	9.75157	4.70801	2.81313e-121
c49185_g2	18.6242	4.98456	3.73639	2.50675e-63
c53906_g1	44.3283	0.660797	67.083	0
c50426_g3	5.12763	0.446108	11.4941	3.25237e-17
c61163_g1	7.19541	1.89547	3.7961	3.11337e-10
c52797_g1	9.50211	2.55741	3.71552	2.33001e-21
c48046_g1	3.34271	1.01398	3.29662	1.30191e-12
c52767_g4	3.52554	1.11408	3.16452	3.82599e-09
c55049_g1	16.7608	5.07336	3.30368	2.01402e-58
c48388_g1	17.1546	2.907	5.90112	4.92308e-30
c51501_g3	13.2085	2.9475	4.48126	1.11376e-27
c47370_g3	53.7136	15.0262	3.57467	5.42131e-255
c49567_g1	4.04751	1.30401	3.1039	2.87976e-12
c48920_g1	3.53516	0.672762	5.2547	6.12666e-49
c58851_g2	3.0758	0.879621	3.49674	1.69444e-11
c46465_g3	22.8244	4.04688	5.64	1.02203e-164
c53225_g3	4.61646	1.37953	3.34639	4.77432e-08
c54447_g1	84.9621	25.3229	3.35515	7.62691e-89
c50472_g2	32.648	6.65638	4.90478	0
c44071_g1	9.25322	2.4589	3.76315	1.05919e-23
c43944_g2	33.1516	9.29544	3.56643	1.78854e-95
c55440_g4	11.8336	2.10061	5.6334	6.3348e-51
c57832_g1	38.7176	10.8695	3.56205	7.33935e-67
c55901_g1	7.99777	2.23184	3.5835	5.40535e-11
c56570_g1	58.581	12.032	4.86877	6.09755e-149
c45597_g1	8.16177	1.92832	4.23259	1.39075e-37
c47140_g1	13.5946	2.46698	5.51063	2.87483e-43
c61505_g4	26.8766	6.85822	3.91888	1.11981e-38
c49882_g1	39.4654	10.5576	3.73811	1.00991e-200
c49887_g4	11.4265	2.40952	4.74224	3.34229e-20
c48348_g2	3.16924	0.712334	4.44909	1.24049e-11
c61145_g2	8.07531	2.30938	3.49674	1.69444e-11
c59967_g1	4.83328	0.88478	5.46269	5.50446e-10
c50394_g2	4.34322	0.551873	7.86997	3.93533e-16
c56133_g2	3.1111	0.424262	7.33296	8.92019e-08
c50638_g3	22.5817	5.4592	4.13646	2.73447e-81
c50916_g1	28.3944	7.12524	3.98505	5.64546e-144
c43195_g1	6.19659	1.78225	3.47684	4.51695e-11
c50712_g3	3.71923	0.845321	4.39978	2.05636e-14
c48835_g1	3.85354	1.03191	3.73438	2.52049e-06
c57656_g1	5.67664	0.636996	8.91159	1.94743e-20
c49019_g7	4.74936	1.26387	3.75779	1.22673e-12
c44418_g1	11.1754	3.02789	3.69082	4.77993e-82
c44734_g3	5.16838	0.773282	6.68369	4.51907e-18
c45805_g2	3.92614	0.940232	4.17572	5.21777e-11
c54162_g2	4.25444	1.40563	3.02671	2.19035e-18
c45705_g7	28.2262	8.75564	3.22378	5.19266e-68
c38929_g1	3.47772	0.822811	4.22664	3.23095e-11
c58041_g2	4.5782	1.43846	3.18271	2.08918e-14
c61971_g1	5.07971	1.33866	3.79461	3.47141e-25
c51417_g1	14.4664	2.32293	6.22768	7.02829e-112
c50108_g2	117.017	38.8766	3.00997	7.78511e-125
c59807_g1	5.89189	0.964176	6.1108	4.40841e-15
c51577_g1	6.81946	1.19762	5.69416	4.11812e-19
c48648_g1	3.71082	0.944621	3.92837	1.3489e-07
c62447_g2	5.20945	1.18038	4.41336	1.79174e-24
c44149_g4	4.46886	1.07771	4.14662	3.25197e-08
c56292_g5	18.8597	4.98554	3.78288	1.13323e-56
c54240_g1	3.24143	0.85687	3.78288	3.44402e-07
c62468_g1	6.99123	2.21951	3.1499	1.68794e-26
c54292_g1	56.55	9.22639	6.12915	1.94286e-99
c44984_g4	58.0294	19.0152	3.05174	1.9398e-67
c57813_g1	7.8536	1.15668	6.78978	7.05823e-33
c58921_g4	5.42833	1.62214	3.34639	4.77432e-08
c37448_g1	25.0924	4.91283	5.10754	2.06168e-45
c61412_g3	3.48475	0.555639	6.27161	2.83946e-19
c48256_g3	4.44044	0.85194	5.21216	2.11509e-13
c51254_g3	32.2429	4.87593	6.61266	3.08992e-70
c59240_g4	6.22219	2.03646	3.0554	6.90948e-08
c46866_g1	8.90711	2.37819	3.74533	2.70166e-13
c53134_g2	38.4612	10.2176	3.76422	2.5815e-157
c56118_g1	192.181	12.2937	15.6324	0
c56957_g4	4.09733	0.868611	4.71711	1.04703e-12
c46756_g1	5.98288	1.5665	3.81925	1.41518e-09
c34153_g1	4.1921	0.696569	6.01821	1.00517e-20
c57011_g2	5.10654	0.485221	10.5242	1.35168e-13
c53851_g1	26.1337	6.1067	4.27952	4.48551e-51
c60917_g2	22.3995	5.63989	3.97161	4.89664e-104
c59327_g1	3.96285	1.1673	3.39489	3.08063e-08
c55716_g2	5.5101	0.919379	5.99329	5.55666e-24
c48461_g2	5.5505	1.5571	3.56463	3.02607e-09
c56549_g2	34.1084	9.8237	3.47205	3.52089e-43
c62328_g2	11.143	2.31597	4.81138	7.46597e-36
c61619_g1	20.0737	4.63285	4.3329	1.26273e-85
c57902_g1	4.78414	1.46478	3.26612	7.17811e-18
c57240_g2	3.32045	0.631015	5.26208	3.53078e-10
c51168_g2	7.09643	1.56286	4.54067	6.91735e-40
c49822_g4	10.5299	0.0662752	158.881	1.00007e-36
c56488_g1	57.651	9.82198	5.86959	0
c48219_g1	3.13143	0.175694	17.8232	1.59068e-09
c49934_g1	3.92798	0.505497	7.77053	4.71216e-36
c46350_g7	4.69647	0.497298	9.44397	2.48697e-20
c55387_g2	3.76522	0.438621	8.58422	3.34887e-12
c56685_g2	5.02937	0.995601	5.0516	6.89931e-18
c57431_g3	11.2396	3.45898	3.24939	2.30084e-13
c62321_g1	10.4561	3.15892	3.31002	2.6804e-31
c48786_g1	4.08844	1.20136	3.40317	2.95365e-14
c44265_g3	7.28389	0.0343838	211.841	8.81668e-47
c48497_g2	3.99873	0.699191	5.71908	3.4641e-12
c53191_g1	10.9262	3.07824	3.54951	5.50415e-35
c55688_g2	6.8118	1.30445	5.22196	5.19069e-39
c58402_g3	3.72634	1.00437	3.71013	5.18224e-12
c41451_g4	3.24735	0.817555	3.97202	4.56558e-06
c43346_g3	21.1654	6.40993	3.30198	1.28325e-28
c59780_g1	6.24977	1.84689	3.38394	3.70653e-11
c49123_g1	31.9331	9.42816	3.387	3.48956e-40
c53645_g2	3.59834	1.1876	3.02994	1.6577e-20
c54725_g1	4.23366	0.846774	4.99975	7.32072e-09
c52506_g2	6.76736	1.44735	4.67569	3.35488e-14
c50517_g3	3.90696	0.994548	3.92837	2.07615e-10
c53731_g3	4.09399	0.877038	4.66797	1.25028e-08
c60934_g6	3.5407	0.336436	10.5242	1.35168e-13
c52063_g3	56.0801	17.0514	3.28888	4.05127e-284
c50968_g1	3.17518	0.959265	3.31002	2.15707e-14
c62253_g3	25.9627	5.60822	4.6294	5.78751e-50
c55151_g3	32.0605	9.7288	3.29542	8.08134e-46
c48250_g2	3.55852	1.07074	3.32342	2.18474e-07
c50867_g2	3.06649	0.0602178	50.9234	7.90498e-14
c58062_g2	4.29187	0.665377	6.45029	2.9784e-16
c51852_g1	5.29997	1.38228	3.83423	1.74749e-08
c55862_g1	15.6792	5.07019	3.09244	1.17006e-28
c46050_g1	41.1303	9.49447	4.33202	2.82045e-141
c53432_g2	3.14519	0	NA	9.9578e-17
c45327_g3	3.11503	0.283199	10.9994	2.96535e-12
c45857_g2	5.82613	1.36684	4.26247	1.22185e-14
c49834_g3	8.5985	2.13879	4.02026	9.55139e-58
c43114_g1	7.74151	1.93755	3.99552	6.6718e-29
c49068_g2	5.69478	1.88714	3.01768	3.51605e-08
c47865_g2	6.44939	1.63588	3.94245	1.68337e-14
c54048_g5	3.71662	0.307767	12.0761	1.84177e-34
c55317_g1	11.3287	3.76569	3.0084	2.15102e-46
c50857_g2	3.63915	0.109944	33.1002	3.96364e-17
c46074_g4	5.01132	0.72512	6.91103	8.33685e-17
c48964_g1	3.67838	0.171985	21.3878	2.54757e-11
c58779_g1	201.106	27.465	7.32227	0
c61023_g1	17.6963	5.23741	3.37882	1.29071e-151
c53099_g3	37.7088	11.919	3.16375	4.3004e-110
c46017_g2	3.09936	0.845321	3.66648	1.85964e-05
c61950_g3	5.83912	1.59585	3.65894	2.19411e-11
c58617_g2	12.8209	3.88391	3.30103	1.26644e-49
c61702_g3	13.037	3.53933	3.68346	2.72566e-44
c61440_g3	5.02613	1.30632	3.84754	2.2119e-12
c61941_g1	4.49063	0.78469	5.72282	1.80704e-18
c47182_g1	25.4022	8.25369	3.07768	8.13605e-79
c58964_g3	4.08528	0.370265	11.0334	2.37143e-14
c29508_g1	3.76214	0.316622	11.8821	1.28114e-15
c56957_g3	9.71987	2.29754	4.23056	5.32519e-14
c56614_g2	19.8138	3.61388	5.48269	2.99144e-212
c54039_g2	3.2209	1.05417	3.0554	8.7768e-05
c61612_g1	158.088	43.8916	3.60179	0
c50522_g4	10.639	1.70232	6.24968	6.88653e-22
c46767_g1	9.57522	2.57362	3.72052	1.29035e-19
c52734_g2	7.62423	2.50482	3.04383	1.42904e-22
c62320_g3	7.62802	2.26961	3.36094	4.11392e-31
c42080_g1	3.11463	0.662601	4.70062	2.81294e-09
c57283_g1	11.7453	1.9912	5.89862	8.97319e-22
c46794_g1	7.6786	1.38156	5.55792	3.75311e-28
c45863_g1	3.03955	0.852695	3.56463	6.60846e-10
c59959_g3	10.971	0.979279	11.2031	3.2857e-27
c54630_g3	6.23544	1.65933	3.75779	1.22673e-12
c48105_g1	19.8457	4.8331	4.1062	1.75338e-29
c53018_g1	12.3449	1.84118	6.70491	3.18777e-26
c55834_g5	3.01516	0.723675	4.16646	6.45126e-07
c19091_g1	8.5156	1.95094	4.36486	1.06443e-15
c45177_g5	3.70073	1.12196	3.29844	1.34532e-26
c60364_g3	6.62362	1.65169	4.01021	2.44786e-15
c58571_g1	52.6221	16.6633	3.15796	3.69664e-222
c45869_g1	58.6393	10.2776	5.70552	4.5552e-305
c62076_g3	42.1086	13.5512	3.10736	4.8393e-50
c45721_g2	3.57495	0.382923	9.33595	7.64003e-12
c57054_g3	4.74757	1.4675	3.23513	1.54825e-06
c60071_g8	5.06993	1.56841	3.23253	3.82092e-08
c59195_g3	5.50529	1.29049	4.26603	7.52779e-27
c60594_g4	7.51487	2.02795	3.70565	2.23257e-48
c40777_g1	10.3851	0	NA	2.09368e-34
c51959_g2	5.83894	1.59375	3.66365	4.35471e-27
c43550_g1	6.23465	1.34541	4.63403	6.45187e-13
c30278_g1	3.99651	1.23592	3.23363	1.04047e-12
c57567_g2	8.93088	2.489	3.58814	1.04976e-23
c62218_g2	3.66665	1.12005	3.27364	8.00595e-06
c37664_g1	10.6272	0	NA	2.60464e-49
c55995_g2	5.99398	1.71026	3.50472	1.91988e-34
c58036_g3	49.3529	15.3648	3.21209	4.57689e-260
c50276_g5	14.7651	0.698667	21.1332	8.96497e-39
c54115_g1	5.38135	0.82559	6.51819	1.72646e-16
c45867_g5	14.0083	4.50433	3.10996	9.59347e-16
c48196_g3	12.1412	3.50425	3.46469	3.17045e-35
c43691_g1	20.2535	3.93406	5.14825	7.35969e-170
c47811_g1	79.1766	20.508	3.86077	4.78556e-128
c47918_g3	14.7445	3.42654	4.30302	4.6439e-21
c54664_g2	3.61072	0.34628	10.4272	4.31934e-42
c48409_g1	19.2306	6.11599	3.14432	1.05347e-33
c58099_g3	51.489	3.86032	13.338	6.42186e-277
c53826_g1	26.0563	7.33565	3.55201	1.39514e-41
c55284_g1	50.2413	5.81845	8.63483	0
c52989_g2	21.5078	7.03927	3.0554	1.22797e-24
c41258_g1	18.6451	4.01673	4.64186	1.80452e-30
c49321_g1	22.1293	4.92246	4.49558	3.45679e-68
c61248_g1	7.07018	0.991712	7.12927	7.52781e-21
c46240_g2	4.50811	1.4954	3.01466	1.04457e-07
c42532_g3	19.398	0.43287	44.8126	2.23458e-64
c57453_g2	7.24042	0.435253	16.635	5.51968e-54
c48957_g2	3.15993	0.661895	4.77406	3.2755e-11
c45007_g6	3.50467	0.472311	7.42026	3.04692e-10
c50085_g5	8.97207	2.26527	3.96071	1.19604e-16
c50161_g1	28.8186	4.323	6.66633	4.33426e-68
c47808_g1	34.6127	11.181	3.09567	1.21925e-106
c62429_g3	17.2581	5.26328	3.27897	1.24961e-24
c60906_g1	52.062	15.1504	3.43633	1.02522e-237
c48997_g1	19.3579	6.26909	3.08784	6.24784e-40
c48053_g1	59.039	1.12342	52.5529	0
c47086_g2	4.12792	0.997679	4.13752	3.67826e-16
c52685_g1	64.2843	20.008	3.21293	4.22757e-149
c50465_g1	3.9132	0.869942	4.49823	3.37736e-08
c60277_g3	6.04935	0.721245	8.38738	5.88182e-26
c54869_g2	8.42389	2.59799	3.24247	3.39817e-15
c47948_g1	3.58517	0.800036	4.48126	7.71499e-15
c46315_g1	17.0967	5.37024	3.1836	5.37564e-39
c53444_g2	16.0579	4.17355	3.84754	1.91383e-109
c51921_g1	4.0897	1.1473	3.56463	1.39335e-08
c47540_g1	4.37979	0.390943	11.2031	1.65972e-12
c56242_g1	6.13125	1.71097	3.5835	5.40535e-11
c53458_g5	3.51998	1.02405	3.43733	7.21059e-07
c44670_g6	3.66038	0.443097	8.2609	2.08205e-14
c55593_g4	6.54583	1.87928	3.48316	1.06639e-17
c41050_g1	5.45873	0.274859	19.8601	4.19221e-19
c55706_g1	8.86841	2.66846	3.32342	8.46726e-13
c53080_g2	4331.16	691.387	6.26446	0
c53507_g1	3.15896	0.77542	4.07387	9.83568e-10
c47823_g2	110.61	34.5656	3.20001	2.98005e-131
c56320_g1	6.81601	2.13786	3.18824	6.18133e-14
c52416_g5	8.89387	2.70837	3.28384	1.25057e-31
c41280_g1	3.35334	0.646749	5.18492	2.61458e-09
c56423_g2	3.93825	1.13338	3.47477	2.68503e-07
c52277_g3	9.39736	2.25548	4.16646	9.86237e-22
c50184_g4	3.68668	0.524614	7.02742	7.52972e-13
c48708_g1	8.0798	1.95458	4.13378	4.40855e-47
c58003_g5	17.1953	3.64154	4.72198	2.89627e-39
c58913_g2	4.73284	1.46957	3.22056	8.05376e-12
c51457_g4	10.4976	1.33994	7.83436	8.49283e-52
c42402_g1	5.47743	0.911941	6.00634	4.30758e-35
c56645_g2	3.72111	0.718749	5.17721	5.90584e-10
c46602_g2	5.57786	1.56478	3.56463	1.61833e-14
c52946_g3	6.73092	2.22857	3.02028	1.18255e-08
c44693_g1	6.92194	2.14767	3.223	5.39124e-23
c48567_g1	60.2346	9.23222	6.52439	0
c45294_g1	6.95593	2.11575	3.28768	8.02118e-18
c41854_g1	35.0865	8.82061	3.97779	6.17316e-111
c42012_g1	20.6592	4.72758	4.36993	3.45639e-44
c46259_g2	5.15241	1.67204	3.08152	2.23226e-11
c52899_g3	21.1554	6.51666	3.24636	1.3312e-23
c55936_g2	10.1987	2.36257	4.31681	2.79839e-54
c58878_g3	4.26058	1.41693	3.0069	9.34878e-07
c39971_g1	4.71013	1.4934	3.15396	7.47243e-10
c58815_g2	3.44559	0.966603	3.56463	1.39335e-08
c54050_g3	3.57878	0.702777	5.09234	2.58973e-12
c58268_g3	4.09122	1.18536	3.45147	1.24222e-18
c45985_g4	27.2708	1.90748	14.2967	9.92299e-233
c48493_g2	11.4507	2.0442	5.60157	3.61531e-20
c61300_g1	15.8576	4.04516	3.92014	1.13755e-86
c51336_g1	31.4375	9.65143	3.25729	4.3705e-94
c41315_g1	30.1187	9.54864	3.15424	4.27799e-62
c60388_g1	3.76134	1.21087	3.10632	7.03231e-07
c57508_g1	47.9833	8.17815	5.86726	3.0692e-77
c59294_g2	13.9801	3.20287	4.36486	4.0685e-43
c52292_g2	52.9995	17.2929	3.0648	2.80669e-79
c48060_g1	8.86941	2.41322	3.67534	3.37963e-26
c53807_g2	7.26207	2.40607	3.01823	2.04721e-33
c59163_g3	136.352	37.8959	3.59806	0
c58594_g1	3.89385	1.07697	3.61556	8.86339e-09
c52273_g1	3.73002	0.853372	4.37092	8.96669e-14
c53391_g1	79.2749	17.0595	4.64696	0
c47507_g1	17.8884	3.7964	4.71194	1.6997e-95
c43366_g2	4.87055	0.335596	14.5132	1.01866e-13
c52101_g7	5.64272	1.0944	5.15599	1.55545e-12
c48782_g3	6.51092	1.09146	5.96531	1.27534e-19
c60088_g1	17.1528	5.45494	3.14445	4.58618e-48
c60810_g1	6.01254	1.94088	3.09784	7.85244e-08
c54495_g3	20.119	5.55184	3.62385	5.60516e-46
c49967_g3	4.97355	1.64672	3.02028	1.18255e-08
c61889_g2	7.00609	1.85205	3.78288	8.33987e-10
c57948_g1	41.5782	12.0903	3.43898	1.11356e-72
c47654_g1	3.55933	0.572916	6.21265	6.52953e-20
c47093_g4	4.38911	0.938709	4.67569	3.35488e-14
c61226_g5	10.5716	2.54371	4.156	1.12785e-29
c49631_g4	5.15811	1.38125	3.73438	4.00563e-16
c60380_g1	17.6858	2.95207	5.99098	9.91661e-31
c49497_g1	3.04196	0.800292	3.80106	5.17362e-23
c61193_g4	6.88011	0.892217	7.71125	1.86247e-19
c37326_g2	3.64419	0.806336	4.51945	2.40647e-10
c51495_g2	4.29283	1.37342	3.12564	3.38276e-09
c60215_g4	7.04074	0.465303	15.1315	3.29874e-45
c52320_g2	13.5063	0	NA	5.81794e-56
c39636_g2	12.8544	3.91187	3.286	1.07633e-16
c54957_g1	21.9332	5.86798	3.73777	1.17943e-74
c55831_g3	129.574	15.5952	8.30855	0
c61950_g2	285.911	74.3667	3.84461	0
c57591_g1	12.6099	3.42089	3.68616	3.79182e-64
c58054_g1	4.98342	0.458724	10.8636	4.24688e-14
c47330_g1	20.3148	2.32537	8.73618	9.82392e-137
c48386_g1	4.04777	1.32479	3.0554	5.72905e-15
c48187_g1	5.82289	1.28147	4.54393	1.07684e-15
c51284_g1	7.64535	2.10506	3.63189	3.82429e-20
c58808_g1	4.14205	1.24632	3.32342	2.18474e-07
c44818_g5	5.59943	0.935813	5.98349	1.72454e-15
c59945_g3	12.0898	1.8508	6.53224	4.13242e-30
c60139_g1	31.4483	7.50308	4.19138	3.43569e-49
c48569_g1	4.07697	0.768584	5.30452	1.38871e-18
c54440_g1	71.3929	11.5053	6.20523	2.87948e-137
c59091_g1	25.6338	0.869005	29.4978	0
c57535_g2	37.5467	11.8119	3.17873	4.70804e-68
c57431_g1	3.72378	0.978435	3.80585	3.81179e-09
c52473_g1	7.28656	2.22274	3.27819	7.90963e-11
c45611_g4	3.48953	0.744839	4.68495	3.92355e-13
c60819_g1	3.99579	1.32887	3.0069	9.34878e-07
c61787_g1	6.3577	1.58301	4.01622	2.49098e-46
c54291_g6	3.92836	0.890107	4.41336	1.72572e-09
c54245_g2	3.19796	0.919016	3.47976	9.89157e-06
c55985_g2	4.40465	0.337874	13.0364	8.57562e-15
c41925_g1	6.69745	1.46659	4.56667	1.76818e-18
c61342_g3	146.19	38.7265	3.77493	0
c42660_g3	4.90076	0	NA	4.67379e-42
c47134_g4	23.6065	6.9001	3.42119	6.07012e-45
c48123_g1	6.30593	0.730468	8.63272	7.61241e-33
c56694_g1	3.15896	0.886194	3.56463	7.3757e-14
c53659_g2	5.03362	1.47628	3.40965	6.72185e-09
c47406_g2	5.8701	0.831868	7.05652	2.76438e-17
c49243_g4	5.80445	1.31926	4.39978	2.05636e-14
c46449_g1	15.6697	2.86147	5.47611	2.95963e-153
c54099_g1	11.6377	1.90444	6.1108	6.76311e-37
c45529_g2	4.89284	1.05545	4.63578	7.71363e-18
c48759_g2	6.79986	0.644634	10.5484	3.87203e-29
c51776_g2	5.12013	1.33075	3.84754	2.2119e-12
c54506_g1	191.964	18.0578	10.6305	0
c59975_g1	30.7255	2.44609	12.5611	2.26472e-141
c50949_g4	32.4397	8.15537	3.9777	9.36277e-98
c52812_g3	39.91	7.76293	5.14109	2.12534e-125
c55539_g2	45.0074	10.3389	4.35319	1.62195e-233
c46790_g1	9.13255	1.70176	5.36654	1.18716e-38
c59374_g5	148.881	44.8335	3.32075	0
c56258_g3	28.9584	5.34755	5.41526	1.03247e-60
c47076_g1	16.0505	3.1519	5.09234	4.59751e-29
c50795_g1	3.45714	1.06446	3.24778	2.53572e-26
c48583_g1	3.4737	0.565596	6.14167	5.08668e-31
c37095_g1	3.22018	0.596565	5.39788	4.1015e-09
c57763_g2	32.534	9.72385	3.34579	7.72075e-72
c46430_g1	3.77567	1.18315	3.1912	7.11816e-06
c46156_g2	3.17335	0	NA	1.12828e-22
c61055_g2	3.24636	0	NA	1.79074e-10
c55931_g3	8.91327	0.883194	10.0921	4.40311e-22
c60756_g1	5.03739	0.977708	5.15225	3.53688e-13
c47357_g1	9.29646	2.26104	4.11159	8.30474e-14
c59304_g4	5.57693	0.622251	8.96251	1.72841e-17
c55003_g2	3.85601	1.11179	3.46829	1.63414e-13
c56587_g1	5.30946	1.2151	4.36955	3.35879e-17
c55960_g4	3.26462	0.641086	5.09234	9.35942e-19
c47007_g7	9.07546	2.80528	3.23513	4.10921e-11
c60306_g1	26.3847	3.28621	8.02892	1.75396e-81
c29844_g1	42.7801	13.4001	3.19253	1.76964e-174
c57797_g1	22.4792	6.58853	3.41186	4.8211e-26
c50949_g2	5.65182	1.17096	4.82665	1.69714e-15
c54698_g1	71.8678	1.07097	67.1057	7.33261e-283
c61987_g4	27.015	8.42462	3.20668	6.87732e-128
c39896_g1	6.62168	0	NA	1.67605e-25
c47176_g1	3.43078	1.09479	3.13374	9.66012e-12
c48613_g2	18.8906	5.10743	3.69864	8.54535e-63
c45890_g5	59.3182	18.5412	3.19927	2.05545e-72
c52050_g3	3.08567	0.189358	16.2955	6.82292e-19
c45577_g1	7.20927	1.8128	3.97687	1.29615e-10
c58122_g2	3.07432	0.132394	23.221	1.35798e-27
c60068_g3	11.6218	3.42078	3.39742	6.29145e-42
c59170_g1	8.28194	1.51504	5.46647	1.26861e-37
c60719_g1	44.4286	11.5795	3.83684	2.57428e-107
c53130_g3	5.9259	1.5128	3.91718	2.34295e-12
c152_g1	5.40665	1.62302	3.33124	1.04716e-15
c50656_g3	109.398	29.6494	3.68972	9.14315e-307
c43754_g1	3.37996	0.995601	3.39489	1.92906e-06
c49078_g3	5.06993	0.760528	6.66633	5.26239e-13
c54341_g1	23.5267	6.8381	3.44054	2.02917e-111
c58302_g1	15.997	5.11898	3.12504	4.89076e-31
c55206_g7	34.0136	11.2298	3.02888	2.1285e-46
c52346_g3	4.31824	1.27198	3.39489	2.42883e-07
c56685_g3	5.04925	1.34795	3.74589	1.67412e-23
c52621_g1	12.0717	2.90729	4.15221	2.23381e-19
c60762_g1	6.24049	1.64713	3.7887	2.53864e-11
c47471_g5	4.06447	0.60238	6.74734	3.73951e-10
c45946_g5	4.56294	0.0800036	57.0342	3.00575e-15
c56021_g1	29.7974	9.03371	3.29847	2.29135e-119
c50664_g1	10.2352	2.91764	3.50805	2.44017e-16
c53380_g3	7.92811	2.35211	3.37064	1.33905e-26
c50965_g2	3.92605	1.19929	3.27364	8.00595e-06
c52161_g3	17.2081	5.69558	3.02131	5.76844e-57
c54264_g5	4.60065	1.03674	4.43761	4.01013e-16
c58714_g3	3.28714	1.05454	3.11713	3.84246e-10
c47416_g2	138.604	32.0165	4.32916	0
c55137_g2	26.2939	7.49724	3.50714	4.29889e-81
c59245_g2	31.3917	7.15822	4.3854	5.70707e-44
c56338_g2	10.7307	2.56386	4.18538	5.05189e-64
c56126_g5	4.91814	1.44869	3.39489	4.98024e-10
c55493_g1	6.25433	1.24153	5.03758	7.31088e-61
c54415_g2	8.92749	1.37977	6.47026	3.10437e-18
c61686_g1	16.6708	5.5074	3.02698	1.19907e-51
c41393_g1	3.08191	0.672451	4.5831	2.94093e-06
c50893_g1	7.6515	1.69724	4.50821	2.57046e-37
c51694_g1	4.81644	0.622251	7.74035	1.54494e-14
c44638_g3	6.13729	1.7816	3.44482	1.97314e-12
c60258_g5	3.95696	1.11006	3.56463	1.79421e-18
c55516_g2	28.6451	4.10685	6.97496	7.28255e-73
c47540_g9	13.5818	2.43061	5.58781	6.77367e-30
c53668_g6	5.15171	1.20436	4.27756	4.57418e-09
c44237_g1	7.05425	2.10421	3.35245	6.05386e-09
c53405_g2	7.48023	1.54237	4.84984	7.40884e-27
c50959_g1	9.54718	1.63462	5.8406	9.6776e-42
c53047_g1	19.8407	6.54927	3.02945	2.56629e-38
c54775_g9	4.15219	1.00827	4.11815	4.31158e-12
c48089_g4	10.9459	1.77017	6.18355	2.42756e-39
c52729_g4	4.41731	0.905573	4.87792	2.32121e-13
c54665_g1	72.1975	23.0875	3.12712	3.34681e-161
c56352_g3	19.8047	3.68353	5.37656	2.13305e-32
c49901_g1	3.13944	1.01343	3.09784	7.85244e-08
c57648_g1	26.0932	5.21645	5.00209	7.18048e-101
c55038_g4	7.53063	1.79383	4.19807	1.18528e-20
c51888_g1	27.5696	6.85308	4.02294	1.47589e-35
c50549_g3	17.018	2.97636	5.71771	1.18922e-46
c51144_g4	16.6555	3.88907	4.28265	1.294e-96
c46919_g1	7.47457	0.496797	15.0455	1.82153e-69
c60730_g2	3.91109	0.853372	4.5831	2.44599e-07
c45640_g1	206.971	62.218	3.32654	0
c55038_g1	3.98352	1.15561	3.44712	5.73593e-06
c58872_g1	4.47689	0.844918	5.29861	1.62376e-56
c61351_g1	4.85838	1.16034	4.18703	2.68617e-18
c46213_g4	4.15487	0.582791	7.12927	7.14789e-11
c61191_g1	3.4823	1.11398	3.12599	4.44124e-27
c40244_g1	9.5721	2.89729	3.30381	1.67603e-13
c60830_g3	9.65176	2.51874	3.83198	1.64835e-32
c53372_g3	4.50988	15.7589	0.286181	1.80225e-23
c42594_g1	7.86431	25.1224	0.31304	5.84689e-77
c58954_g5	30.4006	487.745	0.0623289	0
c29782_g1	0.127279	3.06178	0.0415701	9.03535e-13
c43657_g4	152.368	471.646	0.323056	0
c53047_g4	4.3127	14.115	0.30554	3.23194e-24
c25055_g1	67.3121	906.044	0.0742923	0
c43430_g1	9.55213	30.3302	0.314937	1.47107e-97
c50199_g3	9.98623	38.6172	0.258595	7.71872e-78
c58610_g2	9.82329	52.8188	0.185981	2.31561e-166
c54772_g2	2.32337	7.1055	0.326982	2.29281e-16
c58192_g2	18.2907	67.4737	0.271079	8.02765e-202
c57820_g5	1.44855	6.63734	0.218243	1.18676e-11
c47822_g4	78.0256	234.368	0.332919	0
c64832_g1	21.4295	250.971	0.0853863	0
c47301_g1	9.96379	37.47	0.265914	4.9193e-171
c57279_g1	2.11851	17.7008	0.119684	4.121e-149
c49978_g1	9.21506	39.2565	0.23474	3.97393e-60
c37889_g1	1.75056	14.2296	0.123023	7.82077e-85
c53159_g5	0.897401	3.86341	0.232282	3.33632e-08
c46994_g1	5.94826	18.4434	0.322515	1.65097e-94
c44492_g1	10.3739	123.723	0.0838478	0
c59916_g1	5.49053	17.6462	0.311145	1.94126e-44
c58204_g4	1.20945	5.39784	0.224063	3.06778e-13
c57227_g1	8.77308	35.2684	0.248752	2.41929e-238
c36575_g1	0.721413	4.25	0.169745	6.46845e-12
c61635_g1	8.59581	31.3685	0.274027	1.76316e-43
c65089_g1	25.0934	116.231	0.215892	1.24751e-246
c46305_g1	10.3451	36.8211	0.280956	6.47215e-131
c43387_g1	5.44163	18.0872	0.300855	1.2819e-36
c49917_g1	3.78772	18.6944	0.202613	5.54123e-94
c32806_g1	12.6443	133.057	0.0950294	0
c28553_g1	1.22495	4.67732	0.261892	1.2383e-15
c59179_g4	117.863	374.174	0.314995	0
c57880_g4	7.92383	88.2809	0.089757	0
c54947_g2	39.0705	263.372	0.148348	0
c56137_g3	1.21756	23.0557	0.0528094	6.78565e-88
c51294_g2	3.10699	20.2904	0.153126	6.81645e-86
c50108_g1	30.2363	91.7632	0.329504	5.49742e-104
c42382_g1	10.265	39.9364	0.257034	1.14877e-127
c54090_g2	6.13036	27.7704	0.220751	6.4433e-141
c57832_g4	0.441575	3.10724	0.142112	4.0364e-15
c50549_g2	0.958937	3.21696	0.298088	1.93389e-05
c49694_g1	10.2799	39.2669	0.261795	9.84163e-120
c44214_g1	1.07851	5.41697	0.199099	2.05024e-18
c55670_g2	65.9172	214.038	0.307969	0
c26008_g1	4.78782	45.3719	0.105524	1.47305e-113
c62815_g1	2.33176	14.2756	0.163339	7.4443e-47
c43995_g1	2.57407	7.77964	0.330873	2.4392e-31
c57709_g2	6.52632	37.0478	0.176159	1.23353e-94
c46265_g2	1.21818	4.13505	0.294598	2.15554e-12
c52450_g3	9.0279	28.1043	0.321228	2.45911e-65
c55102_g1	4.93686	19.5615	0.252377	6.02926e-71
c42657_g1	11.0162	39.2709	0.280517	5.46602e-60
c55750_g3	14.6606	59.2382	0.247485	2.96382e-149
c46637_g1	0.894694	8.51735	0.105044	4.61996e-41
c52845_g2	5.37878	34.9484	0.153906	2.55747e-146
c49758_g3	8.43345	38.1776	0.2209	8.55589e-102
c49880_g1	60.9537	259.973	0.234462	0
c46224_g1	4.80699	16.2289	0.296198	3.72005e-40
c43299_g6	19.2999	74.5339	0.258942	3.13219e-182
c61239_g2	4.34942	16.5387	0.262984	1.1739e-22
c38148_g1	4.30266	14.7602	0.291505	1.36041e-26
c56126_g7	0.566122	3.00163	0.188605	6.31082e-09
c45155_g2	2.32084	9.60334	0.24167	8.08448e-27
c41103_g2	2.9318	14.1838	0.2067	1.64414e-34
c55680_g1	1.72437	5.4049	0.319038	1.80328e-08
c48529_g1	21.0401	95.7214	0.219805	0
c54877_g1	1.27124	5.44423	0.233502	1.73742e-46
c57416_g2	10.4351	31.8408	0.327728	2.202e-115
c58430_g5	0.825125	3.92929	0.209993	1.71036e-13
c49016_g1	4.92	20.0773	0.245052	1.89709e-104
c38772_g1	12.6341	55.7118	0.226776	3.94611e-114
c38767_g1	3.78299	12.7023	0.297819	1.72568e-25
c52544_g1	7.40195	41.363	0.178951	0
c28987_g1	1.61145	5.16306	0.312111	5.90368e-07
c44214_g2	16.1718	59.2905	0.272754	8.62021e-106
c45889_g2	10.1492	118.644	0.0855437	0
c24133_g1	1.32644	7.38018	0.179729	2.82026e-13
c57944_g2	3.29396	9.94128	0.331341	7.19249e-30
c59777_g2	9.45723	63.9835	0.147807	5.10688e-285
c53787_g2	13.229	58.8331	0.224856	9.81639e-288
c51852_g2	3.29773	15.3643	0.214636	1.17235e-86
c53924_g2	1.02756	3.09988	0.331482	9.5458e-18
c57506_g5	3.73016	18.2274	0.204645	7.21088e-28
c43926_g1	14.6643	48.0772	0.305016	3.30231e-66
c40473_g2	18.0025	70.2284	0.256342	4.12943e-208
c55468_g2	2.892	9.46522	0.30554	2.79358e-19
c47564_g3	1.45676	4.70629	0.309534	2.91548e-10
c50692_g1	86.6073	317.294	0.272956	0
c60985_g1	7.63398	23.7716	0.321138	4.97927e-88
c50010_g1	2.15338	7.76471	0.277329	1.49215e-21
c42929_g1	5.22085	18.1709	0.28732	1.60469e-40
c57644_g3	11.6057	38.0574	0.304954	1.10491e-260
c43781_g1	15.7054	57.4853	0.273208	9.53554e-120
c59301_g2	6.00606	60.6097	0.0990941	9.19465e-135
c45590_g1	4.31387	14.9508	0.288537	3.67157e-54
c44339_g4	3.14944	10.9704	0.287085	2.40713e-28
c50905_g2	4.88203	19.174	0.254617	2.49438e-63
c40235_g1	26.4293	80.9032	0.326678	6.61403e-163
c50013_g2	3.89799	12.3074	0.316718	6.48608e-15
c53616_g7	0.950612	6.03949	0.157399	7.4048e-18
c38942_g1	24.9231	177.416	0.140478	0
c44998_g1	0.108555	12.222	0.00888198	2.72339e-79
c26553_g1	0.494777	17.8668	0.0276925	1.22424e-77
c60765_g3	0.272008	23.3024	0.011673	8.75449e-82
c52907_g3	3.30523	13.3605	0.247388	1.25504e-34
c55518_g2	1057.86	10323.5	0.102471	0
c52732_g2	20.103	67.2631	0.298872	3.29336e-144
c56797_g1	9.03228	30.1437	0.29964	2.82995e-57
c47904_g1	21.286	139.447	0.152646	0
c55050_g1	24.1074	80.4104	0.299805	8.25775e-200
c44606_g2	2.18729	8.65019	0.252861	1.28967e-16
c41464_g1	1.64219	5.35551	0.306635	1.28193e-09
c13754_g1	2.07406	11.0462	0.187762	4.80274e-25
c61317_g1	2.3114	9.60044	0.24076	4.18155e-64
c57604_g1	1.16087	3.65209	0.317866	1.29628e-26
c61997_g1	15.6742	51.129	0.306562	4.95362e-51
c44493_g4	0.315556	6.19669	0.0509234	2.58106e-23
c52720_g4	18.9395	64.7915	0.292314	6.29763e-107
c57644_g6	1.43941	7.70256	0.186875	4.45267e-16
c49499_g3	2.40155	19.1784	0.125221	1.18325e-41
c48991_g2	1.88073	6.02285	0.312266	5.43361e-19
c42069_g1	0.712959	6.10028	0.116873	1.91437e-22
c35046_g1	13.358	73.1572	0.182594	2.5047e-233
c56226_g5	13.1916	55.3136	0.238488	6.64383e-152
c49903_g1	14.0398	91.2554	0.153852	0
c61047_g1	121.945	518.591	0.235147	0
c43816_g1	187.081	1740.79	0.107469	0
c37067_g1	7.9918	30.4908	0.262105	1.63395e-81
c54800_g1	1.20321	3.79863	0.316748	1.8552e-18
c54282_g2	2.11869	13.6486	0.155231	4.21158e-41
c50266_g4	86.6689	295.057	0.293736	1.02936e-290
c60377_g2	4.31198	13.8886	0.310468	4.61313e-52
c58718_g2	4.56851	15.864	0.28798	1.501e-27
c26679_g2	0.572472	4.03384	0.141918	1.25392e-20
c44834_g1	562.753	1793.58	0.31376	0
c54062_g2	2.07946	51.5398	0.0403467	0
c45696_g1	2.83331	8.63693	0.328046	4.19254e-22
c47990_g4	22.4585	67.9025	0.330747	3.08114e-263
c52445_g4	1.52319	6.50247	0.234247	8.11539e-13
c55722_g1	1.61399	6.2046	0.260128	1.19479e-24
c49614_g3	1.07567	8.48343	0.126797	3.1355e-42
c62064_g2	7.53275	35.8756	0.209968	5.02261e-52
c48820_g7	1.4985	5.31518	0.281929	4.60145e-28
c43245_g1	479.065	1930.77	0.248121	0
c51739_g1	4.5873	14.469	0.317043	1.49065e-30
c52401_g1	1.8471	9.24356	0.199826	2.1887e-99
c52464_g2	10.9049	38.9917	0.279673	3.1503e-99
c41240_g1	14.9858	69.0176	0.21713	4.17566e-244
c56720_g1	2.43195	9.52155	0.255415	7.55495e-34
c58301_g2	10.0979	77.3387	0.130567	0
c43215_g1	136.615	573.582	0.238179	0
c54062_g3	0.299477	15.0231	0.0199344	5.30092e-132
c60052_g4	14.5875	45.2709	0.322227	5.99178e-84
c60864_g2	35.6528	129.133	0.276094	0
c55838_g5	1.00723	4.85153	0.207611	4.39241e-33
c34021_g1	7.36332	25.6174	0.287434	9.63243e-42
c50286_g2	12.8357	47.5943	0.269689	2.48878e-181
c55050_g2	1.29906	5.10201	0.254617	2.11122e-08
c45256_g1	1.8761	51.5783	0.0363738	1.77789e-177
c54321_g1	0.679986	3.38433	0.200922	5.09893e-20
c59836_g2	0.508406	3.05752	0.16628	7.90175e-09
c60395_g2	19.9137	60.5228	0.329028	0
c34396_g1	10.7363	75.4274	0.14234	6.72345e-256
c52607_g3	6.67998	27.0931	0.246556	1.77029e-57
c33689_g1	1.39003	11.9274	0.116541	9.90671e-36
c56124_g7	1.02692	4.13402	0.248407	3.21688e-27
c59008_g2	60.1088	276.234	0.217601	0
c46607_g3	5.29916	66.2101	0.0800355	0
c43508_g4	6.4245	23.864	0.269213	3.45715e-121
c746_g1	0.244443	4.24019	0.0576491	4.88558e-13
c40807_g1	3.57051	17.3356	0.205964	1.2408e-77
c41555_g1	30.8082	242.868	0.126851	0
c58196_g3	5.80602	28.7595	0.201882	8.95892e-195
c52653_g1	5.27847	22.1707	0.238083	4.6589e-43
c54128_g3	4.03645	15.1638	0.26619	2.71885e-27
c42388_g1	1.01399	8.89818	0.113954	3.18307e-26
c44251_g1	2.53497	8.40038	0.301768	2.57886e-31
c44980_g3	59.459	306.865	0.193762	0
c40978_g1	0.400258	4.2444	0.0943025	7.63578e-12
c52722_g1	1.77754	13.404	0.132613	1.22252e-123
c35835_g1	0.0505309	4.36609	0.0115735	4.40945e-22
c42716_g1	3.57977	10.7426	0.333231	5.24922e-18
c45916_g1	1.02245	8.09035	0.126379	1.50168e-68
c43395_g1	11.5694	41.1787	0.280956	3.13991e-78
c59743_g3	6.50609	51.0198	0.127521	1.21326e-98
c43956_g1	3.82278	16.4993	0.231694	4.99217e-115
c52819_g2	6.34094	56.208	0.112812	0
c39860_g1	1.85821	7.56837	0.245523	1.31086e-13
c50588_g1	3.20781	24.9079	0.128787	1.65336e-126
c53011_g2	33.5162	135.007	0.248256	0
c53158_g2	1.28401	4.21268	0.304797	1.30234e-24
c48226_g1	5.61993	27.2247	0.206428	1.34873e-91
c60727_g5	0.219021	14.1933	0.0154313	1.14038e-47
c46489_g1	7.21774	22.6997	0.317966	1.41299e-67
c60983_g3	8.47903	37.9358	0.22351	8.42399e-52
c60629_g2	150.703	949.013	0.1588	0
c54146_g6	0.0224775	4.67883	0.00480409	1.03551e-46
c57644_g1	1.72458	11.2534	0.153249	1.01827e-48
c43831_g1	0.82755	3.50235	0.236284	2.0461e-15
c44274_g4	3.2833	21.0784	0.155766	5.43442e-39
c55972_g2	22.021	71.0145	0.310092	3.78179e-205
c45705_g3	2.74876	18.5686	0.148033	2.26929e-53
c34235_g1	2.60291	7.97507	0.326381	1.24535e-21
c41046_g1	2.3024	7.50126	0.306935	6.0176e-14
c35979_g1	3.33061	16.8089	0.198145	7.81738e-34
c59248_g1	0.919342	6.09765	0.15077	6.33465e-51
c40893_g1	2.17283	12.0347	0.180546	4.23461e-31
c41921_g1	0.519171	3.8515	0.134797	1.15847e-12
c54877_g2	5.74293	22.2468	0.258146	6.52549e-52
c48117_g2	0.691355	3.05468	0.226326	5.21571e-08
c47069_g6	1.10172	5.76928	0.190963	2.76608e-18
c62352_g1	2.17975	13.0792	0.166658	2.61861e-40
c39415_g1	2.22582	16.469	0.135152	4.83166e-35
c40681_g1	3.04873	27.9888	0.108927	5.48101e-99
c49101_g1	1.99094	8.68818	0.229155	3.22723e-68
c45997_g2	1.31774	4.73678	0.278192	9.21112e-22
c50323_g2	0.369768	5.66379	0.0652864	8.27954e-18
c48900_g1	35.3045	148.395	0.237908	0
c58387_g3	22.5431	307.066	0.0734145	0
c42937_g2	2.11343	8.84475	0.238948	1.25375e-29
c41572_g2	27.9231	125.055	0.223287	0
c44239_g1	8.5027	48.5874	0.174998	8.98436e-129
c59426_g3	4.68674	50.0116	0.0937131	5.36866e-213
c56993_g2	0.701161	3.44224	0.203693	6.93601e-10
c53440_g1	3.63531	12.3698	0.293886	2.61752e-19
c50495_g3	1.89793	8.61876	0.220209	1.17465e-14
c57550_g1	34.6697	115.494	0.300185	0
c57171_g2	553.268	2204.45	0.250978	0
c51011_g1	3.39596	11.8825	0.285794	2.05022e-19
c46482_g1	9.77461	36.0473	0.271161	5.07144e-240
c61324_g2	4.39801	14.9177	0.294819	4.41316e-28
c41572_g1	5.95166	65.9674	0.0902212	0
c60760_g3	3.50995	14.9819	0.23428	7.44367e-36
c55613_g3	30.5133	196.949	0.15493	0
c42445_g1	5.61288	19.5374	0.287289	5.76737e-82
c48386_g2	7.94121	24.0308	0.33046	4.827e-30
c38197_g1	2.27209	12.4234	0.182888	1.09602e-81
c52623_g1	29.1971	92.0186	0.317296	0
c52307_g3	1.88114	11.9981	0.156787	8.87572e-116
c47704_g4	37.9643	370.169	0.102559	0
c49551_g2	1.94168	7.0042	0.277216	1.60369e-17
c51927_g2	36.1381	170.923	0.21143	0
c45283_g1	11.1338	37.9931	0.293048	3.38287e-247
c35626_g1	0.678504	3.33101	0.203693	7.78733e-07
c53616_g8	3.15896	10.3964	0.303852	5.4206e-17
c43508_g3	6.6036	26.423	0.249919	3.63943e-168
c52900_g3	42.4328	216.973	0.195567	0
c57403_g1	1.94695	7.9594	0.24461	8.12809e-26
c43230_g1	2.50808	19.7872	0.126752	2.56484e-150
c53839_g2	5.51717	25.8251	0.213636	9.90424e-91
c60443_g1	1.43851	4.66099	0.308626	2.05839e-15
c34404_g2	2.79579	13.2593	0.210855	3.09012e-32
c52810_g1	1.4502	5.45829	0.265687	6.53132e-33
c36160_g1	1.68998	5.14394	0.328538	1.21807e-06
c58565_g2	8.24476	37.8191	0.218005	1.93019e-72
c46927_g1	2.25259	7.48591	0.300911	4.63439e-13
c61540_g2	1.24768	25.2886	0.0493375	5.5598e-64
c46550_g1	2.31898	9.71046	0.238813	2.04323e-17
c55417_g1	0.580404	6.81956	0.0851087	1.16778e-137
c59627_g4	3.37261	10.2752	0.328226	7.08076e-18
c45440_g1	2.18483	13.6139	0.160486	4.78747e-49
c56554_g1	2.7097	13.477	0.20106	1.95028e-106
c49607_g1	29.3832	120.668	0.243504	1.52702e-167
c42663_g1	2.87548	14.7111	0.195463	9.08701e-27
c57198_g1	9.33329	94.3316	0.0989413	4.74139e-235
c35623_g1	8.71107	62.655	0.139032	8.97855e-145
c55356_g1	1.85036	6.79897	0.272152	5.35999e-36
c57230_g1	13.2601	39.8438	0.332803	1.20543e-84
c41722_g1	1.08489	9.02307	0.120236	7.85356e-26
c48364_g4	0.647226	3.24806	0.199265	2.39293e-13
c62524_g2	6.90268	39.7947	0.173457	0
c46607_g1	16.0124	103.868	0.154161	0
c46784_g1	1.30295	12.1792	0.106982	7.17199e-85
c11355_g1	0.816025	5.87568	0.138882	1.37531e-15
c38687_g1	1.02288	3.18767	0.320887	1.20505e-07
c52438_g2	2.53117	12.9637	0.19525	3.67683e-26
c41309_g1	0.540907	3.45215	0.156687	3.75936e-15
c47660_g1	4.27975	19.401	0.220595	7.50106e-108
c47653_g2	2.62156	10.5048	0.249558	2.05374e-17
c42030_g1	5.95961	20.8574	0.285732	1.15962e-53
c41769_g1	41.3768	171.534	0.241216	0
c49911_g2	3.12819	12.404	0.252192	1.84656e-44
c60360_g2	15.8822	123.889	0.128197	0
c47990_g1	20.7316	93.3538	0.222076	1.01626e-219
c44904_g1	12.1417	55.634	0.218243	7.11023e-102
c47101_g1	434.827	3207.22	0.135578	0
c33441_g1	0.0577587	3.51611	0.0164269	2.62034e-16
c45171_g1	2.72824	10.8769	0.250829	1.6569e-63
c41054_g1	2.51917	13.1254	0.19193	1.01749e-43
c51015_g1	1.84895	6.0298	0.306635	1.28193e-09
c59641_g1	16.0775	64.2338	0.250296	2.08895e-176
c60080_g3	7.03731	77.1543	0.0912109	0
c48350_g5	8.09655	25.9445	0.312072	9.03212e-36
c50714_g6	0.645264	3.12257	0.206645	2.81197e-10
c36692_g1	11.7349	38.1461	0.307631	1.06395e-57
c44035_g1	4.04153	65.1577	0.0620269	0
c45489_g1	7.40345	26.8219	0.276023	1.59334e-85
c50589_g1	10.0373	60.7178	0.165311	2.12246e-152
c41410_g1	22.5675	174.67	0.129201	0
c46904_g1	1.1879	5.51621	0.215348	1.05244e-48
c39754_g1	28.5558	184.829	0.154499	0
c48437_g1	3.6595	51.7638	0.0706962	0
c61210_g1	0.619003	3.64668	0.169745	8.96353e-08
c58249_g2	2.22582	10.988	0.202568	4.74578e-24
c53656_g1	3.59785	11.8754	0.302968	5.43383e-91
c60360_g1	18.865	135.682	0.139038	0
c45283_g2	10.7272	42.7413	0.250979	6.78674e-59
c61786_g1	4.97309	19.6827	0.252663	1.87054e-41
c54954_g2	2.51245	10.1063	0.248602	5.215e-15
c57413_g5	7.16794	24.0715	0.297777	1.20633e-76
c55017_g2	7.83917	24.0466	0.325999	2.14452e-36
c57361_g1	13.2513	51.6267	0.256675	1.52557e-211
c38923_g1	3.08414	13.6658	0.225683	1.16489e-21
c40063_g1	40.605	264.098	0.153749	0
c58934_g1	16.0397	56.2229	0.285287	3.66543e-127
c36729_g1	31.7975	130.016	0.244567	0
c47961_g3	0.501422	3.02431	0.165797	5.03805e-20
c61096_g1	1.33053	4.3803	0.303753	1.05109e-06
c55702_g2	4.09062	16.19	0.252663	1.87054e-41
c48596_g1	0.719833	3.02345	0.238083	3.29869e-10
c50149_g1	5.1553	19.2252	0.268153	3.26023e-77
c50387_g1	8.42075	32.214	0.261401	4.4912e-112
c39785_g1	72.3022	447.729	0.161487	0
c48353_g2	0.748632	3.00279	0.249312	6.83085e-61
c59217_g2	3.9324	33.9677	0.115769	0
c51056_g2	29.698	95.9265	0.309591	7.22563e-145
c49490_g1	7.44492	108.936	0.068342	0
c43974_g3	2.65651	17.6446	0.150556	5.16522e-36
c58608_g5	8.60296	53.8287	0.159821	1.53133e-281
c44351_g2	2.01636	13.272	0.151926	1.25784e-28
c57429_g3	13.4097	89.4849	0.149854	0
c54123_g4	1.51935	4.66788	0.325489	9.3344e-17
c55252_g1	10.604	53.5889	0.197877	0
c58204_g2	9.85615	34.4978	0.285704	1.48221e-124
c48370_g1	22.0855	146.803	0.150442	0
c52720_g5	19.3198	62.1516	0.310849	9.78187e-120
c41704_g1	1.71797	6.67982	0.257189	8.0692e-12
c51612_g5	2.34459	7.43749	0.31524	1.23385e-18
c41921_g2	0.173496	3.15147	0.0550523	8.94255e-10
c57793_g3	1.14391	6.82222	0.167674	9.39627e-25
c53270_g1	1.78269	5.58629	0.31912	1.06013e-13
c42564_g1	23.3372	83.0084	0.281142	4.57358e-156
c53188_g3	9.26609	34.5218	0.268413	8.06626e-222
c54956_g1	0.598418	3.74574	0.15976	2.76078e-09
c52527_g1	9.23492	29.1579	0.316721	8.33346e-213
c47828_g3	14.9528	65.6723	0.227687	7.44973e-224
c49099_g2	0.821582	4.61258	0.178118	9.16767e-32
c37578_g1	3.43652	12.9345	0.265687	7.19084e-22
c48980_g1	1.98243	7.19208	0.27564	3.83793e-22
c55292_g2	4.82619	20.3332	0.237355	3.15517e-27
c58610_g1	53.9854	174.213	0.309881	0
c46545_g1	3.87785	16.8378	0.230307	1.04007e-45
c55901_g4	8.43683	101.484	0.0831347	0
c44375_g1	13.8006	53.4786	0.258059	6.43813e-200
c40935_g1	1.60103	5.14175	0.311378	1.26101e-14
c45596_g1	8.44012	154.548	0.0546115	0
c50452_g1	0.755454	5.83514	0.129466	7.17782e-21
c49095_g2	3.24612	12.5686	0.258272	1.22967e-22
c37881_g1	7.54249	23.3202	0.323432	4.69559e-36
c54221_g1	1.56332	4.79679	0.325909	1.35997e-09
c51988_g1	252.87	827.016	0.305761	0
c42033_g1	1.24097	5.10818	0.242937	2.07597e-13
c52297_g5	1.63449	6.28566	0.260034	3.20086e-11
c47667_g2	54.9336	197.698	0.277866	0
c54536_g3	4.15442	16.3164	0.254617	4.97824e-26
c49775_g1	15.9341	63.9081	0.249328	5.02531e-140
c51085_g4	3.1192	10.1505	0.307296	5.859e-21
c42026_g1	5.3046	33.71	0.15736	6.07925e-103
c53253_g3	9.37656	30.3887	0.308554	1.34661e-106
c53252_g4	12.6942	64.4481	0.196968	1.34987e-213
c59377_g1	1.61045	8.66758	0.185801	3.42308e-21
c53002_g1	1.31998	5.03692	0.262062	1.20963e-18
c42771_g1	0.97545	4.6824	0.208323	1.70818e-12
c33953_g1	0.719707	5.15859	0.139516	3.01924e-13
c45543_g1	2.87938	11.0779	0.259921	1.08808e-39
c57581_g1	52.0723	177.965	0.292598	0
c54420_g3	7.88958	55.9027	0.14113	2.18004e-109
c44358_g2	5.78031	20.0362	0.288493	1.73695e-22
c44023_g2	50.0671	201.529	0.248436	0
c49744_g2	1.70047	6.19159	0.274643	2.9689e-10
c60826_g1	238.582	1373.14	0.17375	0
c49614_g2	0.882794	5.63411	0.156687	4.95411e-17
c41084_g1	52.715	176.396	0.298845	4.64613e-305
c54885_g3	4.92611	70.2569	0.0701156	0
c55168_g3	4.47101	14.975	0.298564	7.25833e-33
c59366_g2	3.04421	20.0264	0.15201	8.07365e-91
c57137_g2	1.0053	4.11279	0.244432	8.33258e-10
c46559_g1	4.43531	16.8243	0.263626	5.54287e-54
c43921_g1	51.558	274.553	0.187789	0
c58430_g2	0.571139	3.06157	0.186551	4.01084e-28
c47537_g3	4.30045	33.6701	0.127723	5.45399e-101
c57198_g3	2.59586	26.1676	0.0992013	9.11718e-168
c43444_g1	3.09486	14.4535	0.214125	2.68494e-45
c55333_g2	2.94383	10.4208	0.282495	2.5004e-14
c46479_g3	1.86053	6.11975	0.30402	4.30051e-13
c54749_g1	4.88436	57.6115	0.0847811	0
c37572_g1	0.738605	3.8678	0.190963	4.25036e-08
c42025_g1	3.10078	11.2871	0.274718	2.67891e-44
c52297_g3	1.46302	17.0298	0.0859098	3.97532e-156
c43314_g1	6.7535	21.3667	0.316076	1.42115e-61
c39418_g1	0.864193	4.35575	0.198403	1.5737e-11
c53644_g3	3.75973	12.2492	0.306935	8.17905e-50
c63186_g1	1.67329	16.1768	0.103438	4.11035e-47
c34565_g1	24.4145	187.199	0.13042	0
c55255_g2	4.82504	15.8503	0.304413	2.13253e-24
c53526_g2	14.732	69.5487	0.211823	5.92752e-212
c41550_g1	5.87231	24.9333	0.235521	1.88004e-36
c51560_g1	64.261	220.576	0.291332	0
c52338_g2	1.98389	7.64182	0.259609	5.0458e-12
c46156_g1	4.12616	14.3622	0.287293	1.3455e-71
c53485_g3	6.79892	35.0706	0.193864	2.80056e-190
c54784_g3	1.32717	5.58474	0.237642	1.29829e-11
c40605_g1	266.163	1541.77	0.172635	0
c57277_g1	81.2178	247.472	0.32819	0
c46096_g1	3.1025	25.7073	0.120685	1.47791e-116
c36056_g1	9.0722	36.2633	0.250176	3.87374e-72
c50620_g1	14.931	54.3783	0.274577	0
c33340_g2	11.8705	36.5827	0.324484	1.74959e-43
c39515_g1	11.7479	82.0813	0.143125	1.28251e-151
c44739_g3	2.14079	20.4792	0.104535	7.15518e-62
c39727_g2	0.742406	3.25221	0.228277	2.07336e-08
c56326_g2	17.6567	62.2751	0.283528	4.81632e-207
c38506_g1	21.0456	120.284	0.174965	0
c47894_g1	2.51285	14.2419	0.176441	2.14008e-80
c39087_g2	1.82788	45.7991	0.0399109	1.43735e-154
c37978_g1	2.66508	9.43618	0.282432	1.03295e-12
c42251_g1	14.6837	53.3022	0.27548	4.0381e-107
c38284_g1	1.928	8.48364	0.227261	1.95383e-15
c55621_g1	61.3637	768.056	0.0798948	0
c41560_g1	6.19547	21.402	0.289481	3.09431e-44
c49935_g3	5.91792	18.2891	0.323575	3.64246e-46
c46096_g2	7.18052	24.7511	0.290109	2.86649e-45
c55629_g5	2.13332	6.67182	0.319751	2.20364e-15
c51663_g2	3.68159	11.1731	0.329504	2.84036e-17
c52819_g3	0.316871	6.68919	0.0473706	7.94404e-30
c60602_g3	2.65153	11.1986	0.236773	2.20918e-161
c37980_g1	2.2665	7.51599	0.301557	5.84244e-17
c52466_g2	3.71979	12.4788	0.298088	9.69828e-37
c53485_g2	7.14931	33.6531	0.212441	1.87569e-59
c43635_g2	58.7733	209.553	0.28047	0
c62823_g1	1.4734	12.2968	0.11982	4.20704e-47
c62269_g1	14.4315	48.6414	0.296691	2.38394e-152
c39846_g2	2.33033	18.9689	0.12285	3.8695e-44
c58814_g7	7.1565	25.571	0.279868	5.13188e-46
c56871_g2	129.577	414.099	0.312913	0
c57644_g2	1.81401	8.03373	0.2258	4.2229e-74
c39518_g1	5.7878	19.1631	0.302028	2.67365e-38
c38257_g3	1.30525	17.782	0.073403	1.35001e-67
c44499_g3	3.81836	12.997	0.293789	6.43317e-20
c44664_g3	21.7939	133.203	0.163614	0
c56926_g1	12.7294	48.1909	0.264144	5.11331e-152
c48582_g2	12.9456	44.0959	0.293579	1.79504e-50
c52033_g2	2.15556	8.44612	0.255213	1.12749e-44
c59750_g5	1.00801	3.29912	0.30554	4.33134e-06
c43016_g1	156.693	560.573	0.279523	0
c44493_g5	2.35821	9.44555	0.249663	3.20208e-28
c53473_g1	111.44	548.552	0.203153	0
c47572_g2	4.88886	16.728	0.292256	6.25434e-22
c47961_g2	0.324533	4.84346	0.0670044	2.6196e-17
c50420_g2	4.96684	32.9852	0.150578	1.71829e-184
c41595_g1	4.53153	18.5904	0.243756	4.74633e-46
c42414_g2	1.2882	4.26052	0.302357	2.55009e-07
c42995_g3	12.0578	49.1638	0.245258	5.65123e-84
c41089_g1	1.82858	7.808	0.234193	3.14273e-22
c47141_g4	3.89871	12.7128	0.306676	4.89124e-24
c44495_g1	2.23815	7.3016	0.306529	6.91903e-19
c57900_g6	10.0876	32.1261	0.314	7.52436e-52
c62177_g1	58.876	358.937	0.164029	0
c40787_g1	5.20902	19.7446	0.26382	3.62655e-50
c61605_g2	6.6658	21.949	0.303694	8.72235e-103
c56871_g3	0.80825	3.31867	0.243546	8.71938e-07
c46107_g4	3.51356	17.0193	0.206446	1.92844e-46
c49945_g3	4.36622	13.9918	0.312056	8.03832e-26
c45255_g1	4.71395	27.5705	0.170978	4.24815e-191
c45239_g1	5.80335	19.0517	0.30461	3.50107e-38
c57948_g2	7.20957	22.4317	0.321401	1.24816e-58
c40638_g1	3.57417	40.6779	0.0878652	2.09421e-299
c51641_g1	1.61479	10.8947	0.148218	7.9966e-74
c47421_g2	18.9837	68.7751	0.276025	3.08331e-115
c46667_g1	3.19796	50.3161	0.0635573	2.85991e-136
c28002_g1	7.84505	29.8156	0.263119	3.40316e-57
c45445_g1	14.6989	44.6006	0.329568	1.03929e-284
c39766_g1	2.50854	20.9359	0.11982	7.82335e-84
c54411_g1	9.54288	124.879	0.0764171	0
c50809_g3	21.0112	75.526	0.278198	3.78264e-80
c42594_g3	7.9714	28.3386	0.281291	5.5609e-40
c46388_g1	22.946	97.1386	0.236219	0
c42259_g1	2.53177	10.0564	0.251756	5.1011e-20
c59248_g2	1.51895	8.17294	0.185852	1.54922e-37
c61087_g1	9.48297	50.6998	0.187042	0
c50434_g4	1.2244	4.08748	0.299549	2.83544e-06
c47144_g2	0.225888	3.4156	0.0661342	1.47289e-17
c52033_g1	26.8738	164.915	0.162955	0
c45693_g1	117.588	496.031	0.237058	0
c45671_g2	3.29247	18.0965	0.18194	7.94971e-70
c46436_g1	233.648	860.643	0.271481	0
c40295_g1	0	3.69009	0	2.17609e-20
c38257_g2	4.13656	21.62	0.191331	5.65285e-46
c49679_g1	42.6382	158.649	0.268757	0
c45754_g3	1.85212	10.6632	0.173692	5.19362e-37
c55242_g1	7.90671	31.1414	0.253897	4.36351e-180
c50322_g3	11.4977	54.3873	0.211405	2.02103e-92
c47739_g3	36.2204	205.043	0.176648	0
c45921_g4	3.54485	10.6397	0.333173	1.32164e-49
c41544_g1	0.664506	4.17572	0.159135	9.52073e-16
c54669_g1	19.8296	142.728	0.138933	0
c45887_g1	0.494293	6.06663	0.0814774	3.19776e-40
c48228_g1	1.68582	5.54508	0.30402	1.22409e-18
c39960_g1	1.53202	4.67535	0.327681	1.13033e-10
c48747_g3	8.47724	38.118	0.222395	4.84016e-139
c45460_g1	88.9903	294.635	0.302035	0
c46890_g3	2.98106	13.502	0.220787	1.51822e-34
c57226_g3	1.27292	4.08602	0.311531	7.93817e-09
c45705_g1	11.2143	35.6043	0.31497	9.12189e-88
c46012_g2	0.630138	3.71227	0.169745	4.84141e-16
c39629_g1	1.5098	10.2671	0.147051	5.14776e-30
c50697_g1	0.917481	3.06287	0.299549	2.83544e-06
c47137_g1	1.55928	6.52692	0.2389	1.31012e-10
c43894_g1	19.0858	63.4455	0.300823	1.36228e-112
c49218_g2	24.2696	87.4397	0.277557	0
c40642_g1	0.112249	7.60477	0.0147604	8.64559e-34
c37489_g1	1.15153	5.51192	0.208916	2.79355e-11
c34697_g1	5.08349	24.4774	0.207681	2.39535e-75
c47678_g3	12.4383	47.8063	0.260182	7.73078e-74
c56466_g1	28.8433	99.5716	0.289674	0
c44839_g1	7.19344	22.8398	0.314951	8.29171e-89
c42492_g1	2.63247	12.796	0.205725	2.68069e-50
c50072_g4	3.54201	20.6621	0.171425	3.61272e-71
c34748_g1	1.3695	8.49588	0.161196	9.359e-22
c40598_g1	43.2579	500.182	0.0864844	0
c43635_g3	1.75265	6.29009	0.278637	1.10251e-11
c46609_g3	2.01095	7.38082	0.272456	1.10134e-16
c61280_g1	13.9539	47.8433	0.291658	0
c61452_g1	2.53012	10.3653	0.244095	2.10723e-90
c49084_g3	4.05452	15.7976	0.256654	7.73565e-27
c50199_g2	9.19348	34.8128	0.264083	1.74253e-103
c60512_g2	2.306	12.6698	0.182007	1.33523e-36
c46813_g1	15.864	49.9406	0.317657	2.73623e-75
c44595_g1	67.767	300.828	0.225268	0
c40691_g1	5.24783	17.685	0.296739	1.69846e-36
c59790_g2	0.197103	3.22549	0.061108	1.43139e-22
c37532_g1	8.12217	46.7471	0.173747	5.87621e-100
c52102_g3	1.95276	8.43633	0.23147	1.99393e-16
c45560_g1	29.7101	147.829	0.200976	0
c40428_g1	3.58828	50.8486	0.0705679	5.60243e-215
c52156_g3	1.61823	5.12471	0.315769	4.20947e-20
c35111_g1	2.29354	21.7491	0.105454	1.30768e-130
c64751_g1	0.77093	3.54821	0.217273	1.19762e-10
c39618_g2	4.48435	23.1954	0.193329	1.70114e-66
c43336_g2	2.90039	10.0182	0.289513	2.96539e-19
c50827_g1	4.43994	16.2153	0.273811	1.27117e-104
c32277_g1	3.99324	14.7423	0.270869	1.54463e-28
c54498_g2	13.0181	51.6681	0.251957	7.81126e-245
c54966_g4	3.24196	11.7825	0.27515	5.88256e-25
[truncated: 195 more rows]

## Sheet: 5DPT_LEAF
Locus	FPKM(5DPA)	FPKM(Control)	Fold_Change	P-value
c39640_g1	8.82502	0	NA	5.11407e-38
c61358_g2	3.51549	0.754151	4.66152	4.67578e-07
c35375_g1	3.75757	0	NA	1.95154e-11
c40983_g1	3.11325	0	NA	8.09212e-16
c25055_g1	12.8812	3.93561	3.27298	2.82781e-13
c60720_g2	68.8814	22.5605	3.05318	7.2807e-268
c43598_g1	16.9466	2.0495	8.26866	5.38299e-85
c54289_g1	4.73368	0	NA	8.7006e-50
c45089_g2	3.03313	0.899859	3.37068	8.8083e-14
c42532_g2	13.6479	1.32963	10.2644	1.18172e-47
c53067_g3	9.60735	2.71904	3.53336	6.08109e-77
c46011_g1	40.3934	12.1776	3.31703	2.24163e-99
c14913_g1	3.806	0.701423	5.42611	2.71923e-13
c64832_g1	83.2239	15.5923	5.33749	6.97772e-129
c42550_g1	3.69275	1.12921	3.2702	1.63803e-08
c50153_g2	3.57912	0.624767	5.72872	7.98451e-11
c53099_g4	4.78093	1.08515	4.40577	6.05015e-12
c36660_g1	5.07343	0	NA	5.11921e-18
c31418_g1	3.4967	1.10745	3.15744	3.19144e-08
c39772_g1	3.8	0	NA	7.07493e-19
c29670_g1	4.55247	1.48133	3.07324	7.9004e-08
c38778_g1	11.2778	3.23311	3.48822	1.47174e-13
c41489_g1	14.4536	4.47058	3.23306	7.42227e-28
c56083_g1	11.7889	2.53875	4.64356	2.85914e-88
c32806_g1	90.5194	25.8377	3.50338	2.8365e-115
c50044_g3	9.39814	0.153957	61.0438	2.04525e-40
c52025_g3	3.00808	0.891188	3.37536	4.44201e-06
c42382_g1	42.916	12.9963	3.30218	3.15156e-109
c49689_g2	10.1934	1.06586	9.56352	2.13674e-29
c44206_g1	131.956	14.6741	8.99245	0
c47745_g2	3.85278	0.77813	4.95133	1.39569e-11
c44214_g1	6.33093	1.87478	3.37689	4.24114e-14
c26008_g1	23.3355	7.11533	3.27961	3.5021e-27
c53977_g1	190.779	53.8049	3.54576	0
c58587_g2	3.20923	0	NA	1.82544e-14
c46110_g2	70.5606	23.2782	3.03119	2.51595e-180
c41341_g2	4.02823	0.689439	5.84276	7.2542e-12
c53429_g1	3.8187	0.903109	4.2284	9.44285e-19
c61663_g1	5.02213	1.67113	3.00523	1.42164e-09
c55688_g1	14.827	3.81105	3.89052	2.27182e-55
c45155_g2	14.1587	2.23175	6.34419	6.48571e-49
c25119_g1	3.60872	0.525484	6.86742	3.71245e-09
c60831_g4	15.0149	3.88791	3.86195	8.25286e-19
c48029_g1	21.7112	5.61823	3.86442	2.35872e-44
c59474_g2	5.88781	1.18589	4.96489	6.02607e-10
c60161_g1	9.52729	1.73624	5.4873	6.89564e-125
c38767_g1	4.22195	0.988038	4.27306	6.08203e-11
c45711_g1	2128.75	405.38	5.25126	0
c35763_g1	10.1714	0	NA	1.1583e-25
c39048_g1	8.82453	0	NA	2.56016e-35
c59777_g2	33.7949	9.42611	3.58525	3.96533e-88
c46920_g3	5.19175	1.54636	3.35741	7.22041e-08
c41292_g1	28.6629	1.33774	21.4264	3.87192e-87
c61571_g3	5.78906	1.08992	5.31144	5.85986e-63
c41441_g1	4.48713	0	NA	2.29501e-17
c42487_g1	4.62565	1.26293	3.66263	1.29787e-12
c59850_g4	13.5373	3.69605	3.66263	3.79421e-36
c53924_g2	33.2186	3.82356	8.68788	0
c51945_g3	20.3782	3.86842	5.26785	5.43381e-69
c56538_g2	68.7417	13.6504	5.03587	0
c54758_g2	3.14517	0	NA	1.70814e-09
c59357_g3	6.35037	0.463499	13.7009	6.42629e-24
c61076_g1	95.6156	17.3307	5.51713	0
c60786_g2	26.9626	7.74169	3.48278	2.82056e-269
c50916_g3	32.6911	10.8757	3.00588	1.57294e-31
c55928_g1	22.4316	7.04731	3.183	4.9623e-61
c44448_g3	12.4003	4.06277	3.05219	3.23106e-12
c43426_g1	7.67877	0	NA	5.91711e-45
c40593_g1	4.64566	0.36547	12.7115	5.08281e-40
c46061_g1	94.7767	18.5262	5.11581	1.28777e-148
c40798_g2	4.38635	0	NA	2.57571e-13
c58207_g3	48.3535	14.0046	3.45268	1.75529e-241
c62398_g1	311.918	60.047	5.19456	0
c45874_g1	5.25587	1.4074	3.73444	2.3752e-18
c54412_g2	4.12866	1.35269	3.05219	5.81806e-05
c52638_g2	15.8173	0.703556	22.482	2.31843e-187
c44498_g1	20.9396	0	NA	2.33125e-63
c35712_g1	3.27842	0	NA	5.23301e-14
c38942_g1	100.858	20.7588	4.85859	2.49738e-188
c49349_g1	47.2132	10.9695	4.30406	1.39165e-199
c44373_g3	19.5432	3.28727	5.94513	1.41806e-36
c50115_g4	7.53374	2.50243	3.01057	8.79575e-20
c43968_g1	30.2628	0	NA	1.81121e-77
c46311_g1	4.52251	1.30434	3.46729	1.34681e-08
c52907_g3	8.71826	1.94004	4.49386	1.21274e-23
c57032_g1	3.69173	1.15807	3.18784	8.74089e-06
c13754_g1	6.56705	2.17576	3.01827	4.96607e-09
c52222_g3	22.0603	6.50745	3.39	2.64049e-57
c47578_g1	46.0518	4.34293	10.6038	0
c49499_g3	27.1606	9.00651	3.01567	6.58655e-26
c42661_g2	8.48551	0.725254	11.7001	6.75483e-26
c51364_g1	22.3142	5.64474	3.95309	2.40281e-101
c32497_g1	11.8153	0	NA	3.32356e-28
c43816_g1	410.822	89.7227	4.5788	0
c58745_g1	5.7169	1.61868	3.53182	9.3482e-10
c50266_g4	193.463	54.0901	3.57668	1.46648e-191
c42450_g1	21.4677	2.97977	7.20451	1.88953e-95
c60377_g2	13.9281	3.88319	3.58675	1.82351e-55
c41491_g1	5.33915	1.31196	4.06958	1.50215e-08
c51502_g15	6.08944	1.0843	5.61603	6.5988e-12
c35579_g1	20.7906	3.05199	6.81213	7.70447e-67
c42412_g1	3.62277	0.826967	4.38079	3.79342e-09
c53886_g5	89.684	21.6381	4.14473	0
c36826_g1	17.7906	0	NA	1.31631e-39
c42171_g2	22.3368	4.20164	5.31622	1.34429e-51
c32404_g1	3.67922	0	NA	5.23301e-14
c54048_g1	3.35391	0.839403	3.99559	1.10923e-05
c47013_g1	14.3578	1.67617	8.56582	5.11609e-84
c55531_g3	7.77252	2.43419	3.19306	9.30523e-11
c60052_g4	71.7147	22.2103	3.22889	1.75721e-131
c57364_g2	12.9013	1.71916	7.50446	3.18936e-121
c45256_g1	3.22518	0.773179	4.17132	1.91591e-06
c47116_g2	3.41774	0	NA	4.76588e-23
c59133_g3	5.26992	0.237606	22.1792	3.75368e-28
c44235_g1	13.3741	0.698375	19.1503	3.83724e-133
c53088_g2	3.20159	0.702421	4.55793	5.3065e-16
c46110_g3	131.393	30.055	4.37176	0
c35671_g1	4.58385	0	NA	8.43342e-18
c61298_g2	4.17731	0.817734	5.1084	1.64885e-46
c58901_g5	28.3696	5.53883	5.12195	9.09932e-78
c58025_g1	297.542	93.9607	3.16666	0
c34396_g1	47.8648	13.9733	3.42545	1.43217e-88
c33689_g1	6.03099	1.10421	5.46181	4.36558e-14
c44140_g2	4.31954	0.49301	8.76158	8.47784e-25
c42925_g4	9.12859	2.5539	3.57437	1.38966e-26
c44129_g2	5.54527	1.67113	3.31828	1.43782e-11
c59781_g1	8.94257	2.39462	3.73444	9.92627e-13
c37426_g1	3.27419	0	NA	1.02343e-10
c53067_g2	14.6558	4.88452	3.00046	1.16332e-13
c62180_g3	4.50652	1.4884	3.02777	8.75936e-07
c58988_g3	69.2627	12.7574	5.4292	1.52037e-175
c40958_g1	11.7591	0	NA	9.68672e-30
c48781_g1	46.5621	14.1225	3.29702	3.41377e-49
c52458_g1	60.4737	17.9043	3.3776	1.55929e-217
c49503_g4	16.4527	4.78333	3.43958	1.27607e-59
c51991_g1	3.72373	0.963173	3.8661	6.94425e-08
c35940_g1	5.08431	0	NA	3.11396e-18
c54368_g2	3.42595	0.510208	6.71481	4.61541e-07
c62197_g2	66.7124	19.2236	3.47034	1.32916e-115
c59743_g3	22.3036	4.1709	5.34743	1.73923e-33
c53824_g3	3.14088	1.00047	3.13939	9.88624e-05
c46363_g9	18.258	5.76384	3.16768	2.17299e-27
c29774_g1	3.11048	0	NA	6.38461e-15
c45921_g1	17.6173	5.22356	3.37267	6.81181e-23
c52156_g2	51.955	13.9147	3.73382	3.86016e-155
c62144_g1	101.903	26.9975	3.77452	4.77787e-168
c45155_g1	4.8972	1.10513	4.43132	6.80443e-14
c48226_g1	16.4728	4.76	3.46068	4.23444e-39
c55960_g6	18.847	5.97208	3.15585	6.39409e-63
c55750_g2	93.0739	29.0102	3.20832	2.05199e-252
c31112_g1	21.5082	5.10399	4.21399	1.993e-27
c48152_g2	14.9801	4.7214	3.17281	1.27853e-40
c60983_g3	25.2454	7.22892	3.49227	2.91429e-26
c53534_g4	5.92312	0.142692	41.5098	4.69049e-19
c41461_g1	24.7342	0	NA	2.76604e-72
c40885_g1	19.2593	5.25834	3.66263	4.26316e-30
c34828_g1	5.58911	0	NA	2.29501e-17
c44239_g1	27.2187	7.31298	3.72197	7.89183e-49
c44448_g2	21.646	6.86621	3.15253	3.33018e-35
c42204_g1	36.6478	3.55193	10.3177	0
c54677_g2	3.66214	0.837098	4.3748	6.68468e-07
c51187_g2	9.13259	1.45452	6.27879	1.87495e-36
c52270_g1	14.3879	0	NA	1.77037e-102
c58139_g1	3.2282	1.03468	3.12001	1.33535e-07
c41742_g1	10.2882	0	NA	1.35311e-43
c48721_g2	12.4819	2.71831	4.59179	5.67555e-57
c55284_g2	27.635	6.18121	4.47081	6.17483e-68
c29223_g1	3.94645	0.658468	5.99339	5.40449e-10
c60760_g3	21.7483	3.98464	5.45803	7.17369e-58
c52623_g1	143.035	46.6117	3.06866	0
c61631_g1	112.943	13.3342	8.47018	0
c49833_g1	54.6502	2.36073	23.1497	0
c47704_g4	773.415	251.917	3.07011	0
c63921_g1	4.37199	0.0411612	106.216	1.65417e-23
c34242_g1	13.1997	0	NA	8.16834e-32
c59977_g2	7.93959	2.46673	3.21867	1.77816e-09
c55781_g2	23.3687	5.89302	3.96548	7.71225e-98
c53348_g3	11.2818	3.28697	3.43227	6.20071e-31
c43764_g1	88.0224	9.79576	8.98577	0
c43749_g2	6.34155	0	NA	1.98496e-27
c37078_g1	71.572	2.93117	24.4175	0
c43230_g1	30.5299	9.9434	3.07037	4.89815e-104
c53839_g2	56.2988	6.47324	8.69716	4.39017e-266
c39843_g1	21.3976	3.14736	6.7986	1.32293e-49
c55852_g1	3.11544	0.729089	4.27306	6.08203e-11
c61253_g3	136.989	42.4241	3.22904	3.96585e-237
c41754_g1	109.517	18.3675	5.96256	0
c59554_g2	99.2868	23.3352	4.2548	0
c44397_g1	4.79154	0	NA	1.14764e-24
c43931_g1	3.12662	0.0426828	73.2525	5.55535e-17
c41172_g1	4.3716	0.34102	12.8192	3.127e-15
c38369_g1	15.2225	0	NA	2.3083e-53
c57198_g1	495.604	71.8714	6.89571	0
c35623_g1	96.3438	22.7367	4.23737	1.21323e-146
c58460_g2	3.25825	0.627948	5.18872	2.20513e-06
c45629_g1	4.98931	0	NA	1.17106e-23
c35699_g1	113.62	1.02339	111.023	0
c62524_g2	81.0148	4.76996	16.9844	0
c47435_g3	4.16883	1.02439	4.06958	3.2146e-06
c58602_g1	3.01051	0.79778	3.77361	3.06493e-05
c52438_g2	10.1999	2.0393	5.00165	3.55586e-19
c47653_g2	8.4846	1.90773	4.44747	1.93508e-14
c65165_g1	3.01671	0	NA	5.50263e-10
c37388_g1	7.13289	0	NA	2.90079e-24
c50586_g1	5.06222	1.2212	4.1453	6.32121e-19
c55600_g3	9.28404	3.09056	3.004	3.2698e-17
c47101_g1	615.766	128.023	4.80979	0
c41936_g1	3.06952	0	NA	4.32818e-19
c48828_g2	210.936	41.9107	5.033	0
c41054_g1	3.10063	0.703296	4.40872	1.08532e-09
c65084_g1	3.22707	0.422919	7.63047	1.80094e-10
c50589_g1	77.9499	12.2592	6.3585	5.95367e-190
c53444_g4	3.41079	0.219116	15.5662	3.55746e-13
c58196_g4	46.4412	2.43275	19.09	8.42632e-208
c58249_g2	6.82321	2.02147	3.37536	1.31156e-10
c57726_g1	15.778	3.41963	4.61396	1.36601e-39
c40694_g1	14.6665	3.7106	3.95258	4.3285e-31
c40277_g1	4.33703	1.44438	3.00269	3.8015e-09
c38923_g1	23.4888	5.17105	4.54237	3.46892e-34
c49517_g1	22.7498	5.91054	3.84902	9.33463e-94
c40063_g1	34.2128	9.59158	3.56696	2.23911e-82
c58934_g1	32.7741	10.5574	3.10438	1.39468e-61
c5878_g1	10.1806	0	NA	8.72166e-45
c39982_g1	66.3913	4.8506	13.6872	3.13137e-274
c49332_g1	16.9503	4.02763	4.2085	1.58543e-88
c35887_g1	4.62168	0	NA	1.39235e-17
c60310_g3	8.64023	2.74237	3.15065	8.77147e-16
c41838_g1	6.58332	0	NA	9.98429e-39
c58575_g3	4.26697	1.21114	3.5231	9.28651e-12
c46804_g1	4.25315	0	NA	9.68672e-30
c55780_g2	23.7279	6.34618	3.73893	6.0703e-44
c49635_g2	10.8895	2.19389	4.96356	7.65518e-36
c54758_g3	37.7228	1.32963	28.3708	6.84334e-125
c50955_g4	7.42227	0.352433	21.0601	5.38335e-35
c59186_g1	103.227	0.0281088	3672.39	0
c50387_g1	9.23611	3.05408	3.02419	2.18856e-24
c52697_g2	3.04291	0.579629	5.24976	1.03557e-07
c38002_g1	8.87578	0	NA	1.4649e-32
c45815_g2	117.437	24.3437	4.82413	1.89927e-178
c13159_g1	3.02083	0	NA	3.02458e-09
c48955_g3	36.0288	6.22701	5.78589	1.92399e-254
c53002_g2	105.657	26.5695	3.97661	8.41393e-290
c48370_g1	109.585	30.5743	3.58422	1.17965e-234
c43619_g1	17.1125	5.66756	3.01937	5.93858e-21
c37428_g1	20.0341	2.14038	9.36004	8.42208e-65
c42419_g1	5.16721	0.0991964	52.0907	1.01257e-34
c51444_g2	137.249	28.1151	4.88169	0
c47146_g2	7.35844	1.20544	6.10438	2.11007e-17
c43783_g1	30.8068	0	NA	7.06975e-114
c53021_g1	3.33349	0.15652	21.2975	1.10576e-39
c50931_g1	10.8169	2.61871	4.13063	3.71576e-74
c44224_g1	14.0972	4.38779	3.21283	8.73086e-20
c37881_g1	17.7727	5.19539	3.42087	2.38532e-29
c52231_g2	6.28935	2.08942	3.01009	1.5254e-13
c40894_g1	17.9884	1.6211	11.0964	4.56223e-87
c42026_g1	22.8348	6.51792	3.50338	1.55391e-41
c53252_g4	17.6747	3.34946	5.27689	7.0024e-58
c42532_g1	150.902	42.5534	3.54618	2.45625e-299
c42404_g1	34.8635	3.29316	10.5867	0
c45736_g1	3.3621	0.550768	6.10438	4.85209e-11
c40975_g1	3.73424	0	NA	3.79265e-15
c57932_g2	6.78053	0.263215	25.7605	3.47904e-54
c57027_g2	71.6977	22.646	3.16602	1.23984e-271
c34648_g1	22.8807	3.44795	6.63605	7.39965e-58
c53534_g2	29.8415	9.71759	3.07088	3.59355e-44
c53536_g7	3.85819	0	NA	3.77533e-20
c50401_g2	28.6401	6.8948	4.15387	1.26479e-139
c60560_g6	36.1138	2.95504	12.2211	1.16942e-215
c57198_g3	155.527	12.0373	12.9205	0
c58147_g2	3.54962	1.08751	3.26397	1.05331e-13
c57567_g1	12.3178	0	NA	1.06358e-41
c36282_g1	3.55406	0.79393	4.47654	1.59211e-08
c42907_g1	4.38996	0	NA	2.64399e-19
c46287_g2	6.10512	1.37272	4.44747	1.93508e-14
c55333_g2	12.642	3.3523	3.77115	1.16202e-16
c60731_g3	5.50784	1.1742	4.69073	3.58257e-11
c54078_g1	8.77335	2.48998	3.52346	3.20227e-58
c55585_g1	3.99176	1.24244	3.21283	4.26171e-06
c47396_g1	4.72436	1.0494	4.50198	4.54751e-09
c45637_g2	8.18916	2.30657	3.55036	1.98666e-27
c57480_g3	7.75464	2.11724	3.66263	1.03138e-10
c49893_g4	425.129	82.8957	5.12848	0
c53021_g2	6.63607	0.393877	16.8481	1.1488e-33
c47571_g1	3.09698	0	NA	7.63719e-27
c46010_g3	9.08872	2.61613	3.47411	2.91534e-40
c49831_g2	6.60445	1.29229	5.11064	5.90492e-27
c47326_g4	17.5853	1.11043	15.8365	2.93285e-106
c54334_g2	9.76346	2.23636	4.36579	2.88557e-72
c59335_g3	31.7937	2.60417	12.2088	7.54263e-116
c53526_g2	23.9333	7.46613	3.20558	2.932e-48
c49484_g4	3.16444	0.802268	3.94437	4.49119e-11
c42715_g1	57.9401	18.5966	3.11562	5.85058e-134
c56408_g1	428.301	32.2836	13.2668	0
c44448_g4	3.7252	0.644631	5.77881	2.07595e-12
c28740_g1	3.69444	0	NA	3.80604e-12
c56490_g2	7.32712	2.33393	3.13939	1.67329e-09
c27274_g1	50.0374	3.16858	15.7918	8.42549e-139
c41600_g1	86.0499	22.9969	3.74181	1.27395e-222
c41932_g1	20.3663	0	NA	2.22407e-103
c44327_g1	7.37094	0	NA	1.78133e-65
c50263_g2	14.4036	4.21129	3.42025	5.26179e-39
c51455_g1	42.2359	12.3704	3.41428	0
c39477_g1	15.6789	1.22308	12.8192	3.78225e-38
c51422_g2	9.2667	2.5516	3.63172	6.60255e-51
c39336_g1	7.33055	0	NA	5.18433e-28
c40461_g1	6.37947	0	NA	1.4649e-32
c46259_g1	3.0394	1.01137	3.00523	0.000318787
c41406_g1	8.42931	0	NA	4.68049e-26
c47922_g4	11.6455	3.02606	3.84841	1.22447e-17
c50911_g2	6.95707	1.95375	3.56089	1.05495e-08
c49725_g3	10.4533	1.64936	6.33778	5.13365e-59
c55197_g1	79.9965	7.23739	11.0532	0
c46353_g1	320.965	85.9055	3.73625	0
c44013_g2	24.6138	0	NA	6.13613e-123
c50214_g1	3.00973	0.635687	4.73461	1.00685e-22
c45388_g1	5.30082	0	NA	1.30213e-21
c52507_g1	9.0973	2.47942	3.66912	1.44439e-61
c41871_g1	6.49596	0.911086	7.12991	7.94282e-27
c59690_g2	7.78625	2.38097	3.2702	1.63803e-08
c44005_g1	3.21329	0.540812	5.94159	6.49073e-13
c36948_g1	5.90896	0	NA	9.98991e-20
c57843_g4	18.4145	5.41618	3.39991	5.41882e-23
c36693_g1	10.4854	2.75269	3.80913	1.09297e-18
c39518_g1	5.42542	1.63949	3.30921	2.97515e-11
c41412_g1	3.20775	0	NA	1.13061e-11
c44499_g3	10.161	2.50906	4.04973	2.16746e-17
c59933_g1	17.5486	1.89129	9.27865	7.20636e-106
c39733_g1	6.29912	0	NA	5.18433e-28
c45986_g1	17.9473	4.39448	4.08404	2.51254e-79
c50522_g1	63.754	19.3772	3.29016	1.70087e-76
c48582_g2	43.2496	14.293	3.02593	1.22491e-40
c52033_g2	7.11894	2.09219	3.40262	6.0877e-31
c47471_g2	19.4313	4.18182	4.64661	4.66355e-35
c51152_g7	8.7206	1.49418	5.83638	7.94833e-32
c61327_g1	386.727	125.322	3.08586	0
c57900_g6	3.4363	0.904699	3.79828	1.14673e-07
c43877_g1	23.5912	5.766	4.09142	8.90598e-83
c30015_g1	3.05002	0.454222	6.71481	5.62783e-20
c43785_g1	12.8383	0	NA	1.89224e-60
c43812_g2	4.84326	1.44256	3.35741	7.22041e-08
c35903_g1	9.10583	2.93577	3.10168	5.83651e-18
c62330_g3	92.9682	29.3743	3.16495	0
c42140_g1	8.77199	0	NA	1.09335e-30
c46107_g4	29.0947	5.00046	5.81841	2.06067e-83
c47421_g2	26.9861	8.52265	3.1664	1.21055e-37
c45560_g3	6.29941	1.9999	3.14986	5.20411e-13
c43161_g1	3.25375	0	NA	4.60454e-24
c38221_g1	3.44086	0	NA	3.08149e-14
c43948_g1	4.69807	0.375426	12.514	5.01219e-37
c42594_g3	13.3924	1.91635	6.98846	5.33345e-30
c37786_g1	4.87746	0	NA	4.84249e-16
c53301_g3	3.97078	1.06442	3.73045	1.88854e-07
c46363_g10	250.446	44.8561	5.58332	0
c38043_g1	5.97009	0	NA	2.64399e-19
c38050_g1	3.90758	0	NA	3.79265e-15
c59248_g2	8.20304	1.66514	4.92634	3.65706e-33
c55333_g1	7.74725	2.08942	3.70784	2.70384e-10
c13537_g1	3.08826	0.243226	12.6971	8.44772e-13
c33890_g1	8.19859	0	NA	2.89399e-25
c52033_g1	119.217	39.6382	3.00762	4.10543e-124
c41334_g2	28.0831	1.41796	19.8053	8.19109e-72
c57214_g1	10.9202	1.98767	5.49394	5.68688e-109
c52585_g4	9.24183	2.58372	3.57695	9.52305e-19
c36370_g1	5.02868	0	NA	7.07493e-19
c42597_g1	3.12163	0.913171	3.41845	5.04631e-07
c54384_g1	8.63249	2.78902	3.09518	3.22734e-17
c48747_g3	82.6349	3.3966	24.3287	0
c51269_g2	20.6715	5.72994	3.60763	1.04623e-35
c60246_g2	34.0985	1.07175	31.8156	0
c59357_g2	7.07802	1.73925	4.06958	8.41178e-24
c53530_g3	75.4064	22.7426	3.31564	8.91546e-174
c45727_g1	108.522	36.0031	3.01425	6.98994e-268
c52860_g2	13.0416	3.61748	3.60517	7.08114e-54
c60956_g2	16.2172	3.45269	4.69698	2.8216e-38
c47678_g3	38.4201	10.8096	3.55426	4.69774e-52
c44282_g3	8.13293	1.66539	4.8835	2.66109e-28
c55509_g3	3.59835	0.952904	3.7762	5.0126e-16
c53906_g1	15.7495	1.29433	12.1681	2.04675e-130
c49426_g1	37.1507	4.46977	8.31155	3.27114e-294
c55588_g2	66.8654	16.4937	4.05401	1.2665e-164
c61680_g1	96.2052	26.7555	3.59572	0
c53295_g1	4.51361	1.26477	3.56871	3.67874e-17
c37532_g1	25.6606	7.4929	3.42466	4.06545e-34
c57179_g2	141.253	43.4413	3.25158	3.51355e-199
c36753_g1	69.533	0.0516818	1345.4	4.05983e-189
c51582_g1	46.7644	11.5419	4.05172	1.99416e-241
c48501_g2	5.30719	1.76598	3.00523	6.69627e-07
c57677_g1	3.50936	0.338173	10.3774	1.94201e-08
c45498_g1	3.11241	0.772153	4.03083	1.05845e-25
c53618_g3	4.94531	0.702421	7.04038	2.56307e-31
c53536_g2	4.74406	0.105021	45.1724	1.85104e-49
c53209_g1	3.16147	0.287724	10.9879	5.45178e-09
c57594_g3	38.4785	4.17375	9.21917	8.56439e-117
c61938_g5	52.4636	5.83697	8.98817	4.24999e-167
c40227_g1	23.4014	7.48233	3.12755	3.0195e-38
c53712_g3	5.46816	1.59418	3.43008	2.44647e-07
c42038_g1	119.065	38.5999	3.08458	1.5236e-109
c47906_g1	22.9583	6.80337	3.37455	2.47872e-25
c58452_g1	11.3451	1.0484	10.8214	1.37159e-163
c59327_g1	10.2353	2.83083	3.61567	1.37571e-17
c38188_g1	6.71098	2.23108	3.00795	8.32762e-16
c54209_g2	4.34148	0.843805	5.14512	6.92703e-10
c49716_g3	3.86086	1.02777	3.75654	7.12716e-06
c57594_g5	51.846	11.5282	4.49731	2.78957e-94
c44265_g3	3.70011	0.538792	6.86742	8.38691e-17
c46917_g1	5.41346	1.48615	3.64261	1.16254e-20
c43555_g1	3.3352	0	NA	4.60454e-24
c59327_g4	4.22062	0.39889	10.5809	3.62765e-12
c55688_g2	5.89859	0.301965	19.534	2.04396e-51
c60535_g5	3.71273	0.579246	6.4096	2.21158e-08
c46432_g3	3.88879	0.420958	9.23796	7.53524e-46
c39596_g1	16.549	3.65282	4.53048	3.17239e-41
c34320_g1	8.87026	0	NA	9.01138e-35
c54725_g1	7.45554	2.26175	3.29636	3.8408e-09
c42171_g3	4.24636	0.579688	7.32525	3.2423e-15
c52605_g1	7.40484	0.0631791	117.204	8.84502e-50
c53432_g2	5.56713	0.511831	10.8769	8.43285e-22
c26969_g1	85.2976	8.31913	10.2532	0
c54048_g5	3.7588	1.05496	3.56296	3.31599e-16
c50857_g2	5.71845	0.376865	15.1737	2.63085e-21
c51339_g4	8.1736	1.92658	4.24254	1.94347e-18
c44936_g1	39.5371	10.4064	3.79929	1.38094e-139
c58687_g1	108.978	23.2312	4.69102	0
c48979_g1	8.81617	2.87624	3.06518	1.13026e-11
c61941_g1	3.26152	0.988076	3.30088	2.11345e-08
c34699_g1	7.27219	1.76927	4.11028	1.8527e-13
c59470_g3	5.98644	0.808809	7.40156	1.20757e-18
c36959_g1	45.7464	0	NA	2.22407e-103
c52871_g2	4.15912	1.1242	3.69962	3.4079e-12
c44282_g2	8.81024	1.73965	5.06437	3.12342e-17
c50132_g1	31.4467	10.1769	3.09	1.25877e-126
c41494_g1	26.4319	6.98893	3.78196	1.24224e-46
c37244_g1	14.1991	1.73699	8.17456	4.86891e-30
c20393_g1	6.7341	1.44106	4.67301	3.66336e-16
c60760_g1	47.3799	2.40027	19.7394	0
c46107_g3	52.6405	16.0874	3.27217	3.70044e-113
c41888_g1	9.69451	2.64119	3.6705	4.96328e-51
c54696_g1	8.7206	2.78914	3.12663	8.71688e-11
c62086_g1	6.47595	1.83312	3.53275	2.32793e-15
c48075_g3	19.529	5.85695	3.33432	9.58859e-64
c55554_g1	12.1245	3.08108	3.93514	1.33362e-42
c50088_g2	4.37301	0.948142	4.6122	2.16168e-10
c52832_g2	41.3781	0.676997	61.1201	3.26047e-210
c58138_g4	4.24636	0.891827	4.76141	5.92902e-12
c60122_g4	6.9018	2.07966	3.31872	7.75697e-20
c46840_g2	16.5923	4.85375	3.41845	3.85138e-22
c47811_g1	151.051	40.5407	3.7259	2.09753e-218
c42299_g1	10.911	0	NA	3.88753e-35
c42532_g3	11.0417	1.90773	5.78785	3.41419e-21
c42326_g1	3.23421	0	NA	1.15787e-18
c48053_g1	52.7366	3.23473	16.3033	0
c46136_g2	78.1367	20.9011	3.7384	6.68865e-243
c45724_g1	65.7673	2.81649	23.3508	0
c54152_g2	10.5702	2.56375	4.12296	5.69068e-26
c44363_g1	16.7725	4.50928	3.71956	6.67569e-65
c62130_g1	6.37731	1.79093	3.56089	1.65868e-37
c48567_g1	80.4382	17.7623	4.5286	0
c49245_g3	4.00431	0.72312	5.53754	1.7481e-20
c39889_g1	458.042	96.3965	4.75164	0
c53693_g3	13.5325	1.99027	6.79934	7.2642e-63
c45846_g1	3.09857	0.19523	15.8714	2.00454e-25
c29120_g1	12.5262	0	NA	1.4649e-32
c58803_g3	7.12123	0.746772	9.53603	1.03032e-58
c61846_g3	6.89767	2.18008	3.16396	5.15873e-18
c52280_g3	10.1469	3.15334	3.21781	1.16486e-32
c41673_g1	11.5794	0	NA	9.76706e-43
c58677_g1	34.9118	5.07678	6.87677	9.42263e-96
c41713_g1	44.6285	1.12668	39.6106	2.71418e-304
c53391_g1	20.182	3.36057	6.00552	8.94743e-194
c52916_g2	4.77032	1.37283	3.4748	6.49575e-09
c41208_g2	44.6638	13.5309	3.30088	1.10815e-63
c46512_g1	5.19282	1.10191	4.71258	3.5732e-27
c61239_g1	30.8928	0.753731	40.9865	2.75617e-123
c50371_g1	13.2287	3.18855	4.14882	1.96049e-47
c56871_g1	92.0223	26.1307	3.52162	4.50504e-300
c40310_g1	11.1848	2.65196	4.21757	3.80575e-29
c54698_g2	7.52534	0.890045	8.45502	4.92724e-89
c57591_g1	23.6589	3.82623	6.18334	1.99247e-165
c47330_g1	10.3802	2.20149	4.7151	2.88825e-46
c39509_g1	3.02083	0	NA	2.90335e-16
c11012_g1	10.4192	3.10335	3.35741	4.92935e-11
c45629_g2	10.2058	0	NA	5.65286e-48
c37120_g1	7.07645	1.35426	5.22535	7.19172e-17
c59091_g1	18.3183	2.30107	7.96078	1.2898e-176
c50712_g4	24.1297	7.51516	3.21081	1.12804e-62
c55985_g2	10.2614	1.91924	5.34659	4.8959e-20
c44029_g1	10.9582	0	NA	1.5826e-61
c31068_g1	4.33371	0	NA	7.07493e-19
c45507_g2	3.5529	0.960623	3.69853	1.63679e-12
c54506_g1	58.6479	16.3167	3.59435	0
c40959_g1	26.6487	0	NA	1.97922e-58
c38035_g1	9.28055	0.802387	11.5662	1.40478e-39
c46790_g1	28.2912	7.40379	3.82118	1.18686e-81
c61292_g1	12.2012	3.50485	3.48123	1.16812e-173
c45836_g2	9.74885	2.0971	4.64872	1.60251e-14
c50262_g4	3.29009	0.967386	3.40101	2.43983e-05
c46432_g1	3.44344	0.428425	8.03743	1.47394e-30
c46156_g2	18.1179	3.46912	5.22263	5.24317e-68
c59999_g5	5.43076	1.59792	3.39865	1.29225e-21
c59777_g1	39.9078	11.4672	3.48017	4.27729e-132
c41128_g1	8.73642	0	NA	2.65402e-37
c55178_g5	7.86073	2.38467	3.29636	1.11771e-11
c51232_g3	8.13147	1.13446	7.16772	5.9899e-65
c50121_g3	3.38588	0.940948	3.59837	2.4495e-07
c59357_g1	13.3316	2.75836	4.83316	1.12044e-53
c7115_g1	6.93251	2.06484	3.35741	4.92935e-11
c42774_g1	142.802	0	NA	1.30422e-240
c46083_g1	8.91343	1.40681	6.33592	1.64964e-50
c58122_g2	5.09733	0.10373	49.1402	2.74237e-43
c41326_g1	38.3252	0	NA	5.52876e-116
c53174_g1	6.56561	1.34445	4.8835	1.52254e-19
c48916_g2	15.3299	2.92984	5.23232	2.18348e-27
c42431_g1	182.766	60.2987	3.03101	3.53857e-289
c47471_g5	8.283	1.84361	4.49282	2.87047e-13
c45946_g5	3.44375	0.548474	6.27879	2.44535e-07
c36668_g1	5.65377	0	NA	1.43207e-20
c57691_g2	3.75751	1.14393	3.28474	4.18249e-12
c44647_g1	48.1451	11.5285	4.17619	1.80357e-165
c44087_g3	10.0195	2.55954	3.91455	2.32877e-24
c60266_g4	3.48734	1.11083	3.13939	9.88624e-05
c38496_g1	4.60996	1.01391	4.54671	1.86632e-15
c45739_g1	7.04172	0.619677	11.3635	1.90699e-52
c38924_g1	5.39022	0	NA	8.84363e-21
c43154_g3	6.29839	1.84635	3.41127	8.13825e-11
c46977_g1	220.144	0.0300328	7330.14	0
c36432_g1	10.4526	0	NA	1.36526e-28
c46919_g1	35.3439	6.4136	5.51078	1.48667e-197
c27464_g1	13.4086	3.97925	3.36962	1.62173e-21
c55637_g3	5.94314	1.92855	3.08166	2.70395e-33
c40312_g1	27.8926	0	NA	2.5624e-78
c41412_g2	3.70741	0	NA	3.11396e-18
c61137_g1	14.1469	3.55349	3.98111	9.52305e-19
c39304_g2	7.72554	2.22519	3.47186	1.33512e-10
c62533_g3	3.06385	0.117635	26.0453	1.79948e-17
c44317_g2	6.64561	1.08866	6.10438	8.73834e-20
c44373_g1	3.69444	0.598908	6.16863	7.33699e-17
c55732_g1	9.4963	36.3454	0.261279	3.51105e-188
c55107_g1	2.30353	8.12925	0.283364	6.4669e-35
c58314_g5	0.756959	7.67863	0.09858	5.25026e-28
c46817_g5	3.68407	12.9478	0.284532	1.02798e-70
c58208_g3	1.25959	5.8868	0.213968	6.73686e-12
c59584_g1	0.167143	3.69642	0.0452176	2.96411e-12
c54609_g3	0.966666	5.25215	0.184052	2.74414e-49
c45911_g3	3.07327	23.2363	0.132261	5.99948e-89
c58752_g1	1.01265	3.11044	0.325567	9.10614e-07
c54997_g1	2.89802	12.0484	0.240531	4.94953e-34
c46994_g1	2.00311	6.99939	0.286184	1.83106e-39
c45057_g5	0.690191	3.82681	0.180357	3.42823e-12
c39949_g1	1.68201	6.67979	0.251806	2.21815e-16
c48407_g3	10.0639	30.5256	0.329688	1.6722e-50
c47358_g3	11.1474	36.4381	0.305927	8.72398e-67
c60667_g2	0.878187	3.65649	0.240172	2.36381e-13
c36575_g1	0.282316	3.23737	0.0872054	4.12269e-11
c50414_g2	0.824145	3.37522	0.244175	2.33835e-05
c34628_g1	0.498578	4.67365	0.106678	5.92259e-18
c52616_g1	154.066	476.748	0.32316	0
c45357_g1	19.3813	67.9368	0.285284	2.51663e-228
c46637_g1	0.0456687	10.2494	0.00445575	4.94724e-54
c53224_g1	79.939	268.481	0.297746	0
c44471_g2	5.05113	20.6584	0.244508	7.21307e-72
c52616_g3	2.60268	9.20663	0.282696	5.26044e-34
c57997_g1	3.37778	10.8074	0.312544	6.64298e-20
c46397_g4	0.345857	3.02172	0.114457	2.13366e-16
c43522_g1	0.926807	3.87158	0.239387	1.70938e-06
c55693_g4	3.46715	11.7965	0.293914	1.95453e-31
c51801_g2	1.42362	16.3813	0.086905	7.25235e-152
c54532_g3	1.57889	5.94276	0.265683	1.57495e-18
c56964_g2	0.429046	3.06242	0.1401	4.13271e-10
c50830_g1	1.01676	4.22939	0.240404	1.17909e-26
c53055_g4	0.507607	10.0894	0.0503108	5.29531e-73
c60719_g3	14.8392	46.9165	0.316289	1.27368e-57
c46130_g5	0.842287	3.21955	0.261616	8.73757e-08
c34690_g1	1.13977	5.93485	0.192048	7.47292e-12
c50817_g6	1.84967	7.10903	0.260187	1.7303e-12
c49373_g2	1.67988	5.80962	0.289155	1.07822e-10
c50523_g3	0.713664	3.2881	0.217044	4.85288e-11
c49011_g4	0.998188	4.42867	0.225392	3.46059e-08
c45387_g3	1.23432	11.1885	0.11032	1.15009e-27
c58319_g1	22.2764	82.2592	0.270807	0
c49596_g2	2.45426	8.33878	0.294318	4.59333e-28
c37994_g2	2.9092	9.12068	0.318967	1.79265e-09
c50520_g1	1.67078	5.98724	0.279057	3.11742e-13
c53341_g2	0.554779	3.39899	0.163219	1.00035e-25
c52149_g3	1.26046	6.71074	0.187827	2.09383e-18
c51055_g1	1.52313	4.62513	0.329315	5.69764e-12
c50135_g1	1.22606	4.09424	0.29946	1.23601e-05
c46280_g2	3.20567	19.2341	0.166666	1.76826e-79
c54624_g3	1.31661	4.51585	0.291552	7.12766e-07
c37409_g1	0.645045	3.8997	0.165409	2.05321e-21
c57845_g1	0.792154	3.1631	0.250436	3.55455e-05
c44388_g1	6.88463	20.8276	0.330553	3.18653e-36
c61500_g2	0.606446	3.14596	0.19277	1.60091e-12
c45911_g1	3.02023	21.6916	0.139235	6.46785e-120
c36492_g1	87.0857	843.979	0.103185	0
c38659_g2	2.23497	8.75269	0.255346	1.53831e-15
c53423_g1	25.8805	98.0285	0.264011	0
c58074_g3	5.55385	24.9786	0.222345	2.03514e-64
c57137_g3	0.895311	4.82779	0.185449	6.36741e-11
c59670_g2	2.31235	8.52304	0.271306	7.92841e-11
c7815_g1	0.234954	4.55458	0.0515863	2.38761e-15
c41605_g1	1.44307	4.67031	0.308987	1.36484e-13
c54525_g5	1.68999	6.13768	0.275346	1.75557e-21
c51383_g1	1.37006	5.43464	0.252098	5.22697e-33
c56964_g3	0.945652	3.16999	0.298313	1.0637e-18
c62190_g1	1.10158	3.3418	0.329636	2.16556e-08
c57775_g1	3.90448	12.2807	0.317936	2.43978e-15
c56249_g4	17.5953	155.44	0.113197	0
c46799_g1	0.909057	3.82934	0.237392	1.21634e-15
c54146_g6	0.0263889	7.91099	0.00333572	6.24171e-69
c45803_g2	6.66414	25.433	0.262027	1.36468e-77
c41734_g2	42.97	439.716	0.0977221	0
c57937_g2	3.69316	11.3056	0.326667	2.84608e-27
c61489_g1	0.572101	3.62099	0.157996	1.01066e-12
c43217_g1	2.65567	11.0519	0.240292	1.9187e-50
c48843_g1	2.85768	20.7884	0.137465	2.1878e-76
c51450_g3	3.95738	21.8204	0.181362	6.08615e-35
c53146_g2	1.96056	6.04561	0.324295	1.69221e-10
c54788_g4	6.8875	21.9389	0.313939	5.30505e-22
c55568_g1	107.327	343.59	0.312369	0
c48648_g2	3.6866	12.8987	0.285812	9.02569e-30
c61848_g1	2.57855	18.4805	0.139529	4.46784e-51
c50124_g2	23.0996	72.4939	0.318642	6.08628e-202
c59456_g1	5.59187	34.6362	0.161446	6.08191e-169
c49792_g3	44.3689	391.309	0.113386	0
c42139_g1	2.01685	6.24525	0.322941	1.88777e-12
c52632_g4	1.36458	15.073	0.090531	8.93649e-82
c53736_g3	83.371	287.444	0.290043	0
c46363_g4	1.53961	6.89881	0.223171	9.0427e-21
c42332_g1	1.65734	5.12347	0.32348	9.37829e-10
c60794_g1	1.3865	5.52345	0.251021	1.76495e-11
c38526_g1	0.346247	3.84894	0.0899592	1.21356e-17
c46231_g1	1.01962	3.10507	0.328373	1.58108e-11
c55954_g1	8.38049	27.8275	0.301159	2.64257e-65
c44910_g3	1.83061	6.70795	0.272902	8.37799e-09
c61769_g3	28.2338	92.1972	0.306233	1.15658e-92
c46038_g1	9.50127	33.4913	0.283693	6.91607e-93
c61664_g2	73.5879	324.001	0.227122	0
c47970_g2	8.49657	26.4923	0.320718	1.03617e-74
c59539_g1	7.5776	28.0163	0.270471	1.14985e-29
c53533_g1	1.11603	4.6925	0.237833	4.68138e-09
c52810_g1	0.851273	3.95117	0.215449	6.91282e-27
c51626_g1	0.958611	3.66419	0.261616	7.93322e-23
c58814_g3	4.13778	13.4357	0.307969	3.85335e-18
c45113_g1	0.97078	4.12033	0.235608	3.74034e-07
c56993_g3	157.047	600.091	0.261706	0
c53622_g1	16.8222	51.303	0.327899	7.62936e-145
c31378_g1	2.51598	10.7333	0.234408	6.52214e-14
c59021_g1	1.2234	4.92507	0.248403	2.89979e-23
c50268_g1	18.2151	58.7557	0.310015	8.26224e-211
c37451_g1	24.8647	94.6363	0.262739	1.96139e-217
c56369_g6	12.4332	55.8916	0.222451	3.96561e-148
c13303_g1	1.45983	4.62693	0.315507	5.48337e-08
c47712_g1	1.34182	5.4953	0.244175	9.784e-08
c50013_g5	0.920086	8.20617	0.112121	7.69253e-17
c38438_g1	1.01962	3.5976	0.283417	3.84967e-06
c47311_g2	1.04069	4.09158	0.254349	3.46589e-19
c39900_g1	3.09193	12.545	0.246468	1.02653e-21
c44666_g3	0.680555	3.50386	0.19423	1.33563e-06
c55917_g2	6.56776	20.7969	0.315804	6.95402e-52
c52998_g1	11.6213	51.4408	0.225916	1.18139e-82
c33910_g1	222.669	675.543	0.329614	0
c49908_g1	2.45157	13.6006	0.180255	4.32421e-118
c53986_g1	16.7433	54.7636	0.305737	0
c41315_g2	9.34906	28.1154	0.332525	9.5398e-36
c58610_g1	5.01859	15.6614	0.320444	9.91388e-62
c44375_g1	13.3203	223.376	0.0596318	0
c56091_g4	1.54062	11.4472	0.134585	2.86463e-93
c37195_g1	4.02999	18.4368	0.218585	1.21617e-25
c58128_g4	2.22337	14.5121	0.153208	8.42262e-36
c48949_g1	2.31994	7.65848	0.302924	1.15376e-11
c47151_g2	6.32295	36.1093	0.175106	7.35803e-64
c52680_g5	3.72063	12.0034	0.309963	3.23763e-30
c47567_g2	0.517579	3.46218	0.149495	3.46232e-08
c44375_g2	2.57133	53.648	0.0479297	1.70157e-183
c49022_g1	70.7997	260.623	0.271656	0
c38260_g1	8.86111	34.5305	0.256617	8.27025e-88
c40394_g1	5.32515	30.3369	0.175534	2.75961e-59
c54034_g3	2.97608	16.3671	0.181832	3.1544e-24
c40262_g1	1.51374	4.54622	0.332966	5.22688e-06
c35460_g1	2.68326	9.26224	0.289699	5.38719e-11
c52699_g1	2.92643	15.3006	0.191263	1.92711e-126
c56955_g1	9.13573	38.4775	0.23743	4.07012e-266
c33340_g2	2.65833	274.55	0.0096825	0
c46357_g5	0.442723	4.39685	0.100691	2.41952e-17
c61893_g3	1.03332	3.43005	0.301255	2.84011e-19
c62526_g2	8.5993	27.135	0.316908	1.54862e-35
c58797_g2	2.07577	7.09921	0.292394	1.88069e-20
c55230_g3	224.778	758.018	0.296534	0
c61564_g1	5.65677	18.5335	0.305219	1.53485e-87
c38631_g1	11.2389	41.9293	0.268045	3.60079e-56
c59669_g1	7.24272	27.7893	0.26063	2.69949e-185
c33722_g1	0.533753	6.27962	0.0849976	7.54097e-29
c54502_g3	0.844621	3.10269	0.272222	3.10922e-14
c43016_g1	13.436	42.9489	0.312837	3.49327e-90
c48288_g1	2.24767	8.46874	0.265408	1.09811e-13
c38659_g1	1.01773	3.33442	0.305219	7.26784e-05
c55021_g3	2.31042	9.06604	0.254843	1.93114e-20
c38157_g1	35.2662	178.957	0.197065	0
c60082_g1	26.1	88.2836	0.295638	4.10371e-107
c42083_g1	11.3422	67.9976	0.166803	8.4479e-202
c45387_g1	1.44927	9.71645	0.149157	1.14194e-31
c46469_g1	62.2404	446.885	0.139276	0
c34564_g1	6.11865	19.6888	0.310768	4.72925e-30
c46115_g1	1.23341	4.82175	0.255802	9.74134e-21
c56836_g1	0.839157	4.31586	0.194436	1.17679e-32
c23762_g1	0.950937	3.20213	0.29697	0.000198869
c47288_g1	7.12149	21.6689	0.32865	5.50193e-71
c41443_g1	0.713394	3.18726	0.223827	1.02745e-07
c61664_g3	6.54635	26.8101	0.244175	1.65698e-35
c54549_g1	4.72829	16.3717	0.288809	1.51035e-31
c41929_g1	25.4358	76.6172	0.331986	8.00236e-118
c24608_g1	0.799544	11.3515	0.0704351	5.58511e-30
c59948_g3	16.1966	51.1733	0.316505	7.99908e-179
c31489_g1	1.03018	4.44916	0.231545	2.43596e-07
c53490_g1	15.9425	65.8445	0.242123	8.9208e-117
c51418_g2	0.460922	4.65626	0.0989899	9.68198e-20
c49056_g1	25.0084	123.019	0.203289	0
c36123_g1	30.4873	114.212	0.266937	1.14642e-157
c47664_g2	6.35304	20.8789	0.30428	3.23316e-26
c41734_g1	11.3495	203.834	0.0556799	0
c44448_g8	1.20381	3.69757	0.325567	0.000111493
c42947_g1	11.1531	38.7988	0.287461	4.48112e-91
c50394_g2	12.0576	54.2454	0.222279	9.90646e-117
c56993_g1	6.83798	39.2578	0.174181	1.28913e-191
c36129_g1	15.9989	50.4547	0.317095	4.67131e-76
c47162_g4	2.3547	18.1941	0.129421	7.39202e-85
c48809_g1	0.355549	4.19364	0.084783	6.07639e-39
c40345_g1	1.49427	6.24204	0.239387	1.9287e-11
c45714_g1	4.17633	18.4414	0.226464	7.71257e-88
c49346_g4	109.123	479.698	0.227483	0
c50384_g2	4.49905	15.2668	0.294694	3.067e-54
c41397_g1	0.61339	3.34946	0.183131	1.00147e-08
c56118_g1	19.2376	65.6148	0.29319	4.06272e-66
c43759_g1	0.103217	4.3117	0.0239387	5.4031e-23
c57803_g1	55.2675	166.554	0.331829	0
c60444_g3	1.22345	6.22737	0.196463	1.85639e-11
c62526_g1	46.7356	152.998	0.305465	0
c49167_g3	4.7914	14.4437	0.33173	3.68122e-32
c51949_g1	1.54576	4.87763	0.316908	1.65087e-18
c39207_g1	2.51805	50.0986	0.0502618	2.41227e-298
c57937_g3	2.24992	9.69701	0.232022	1.19521e-23
c46495_g1	0.71494	3.55541	0.201085	4.5948e-11
c58748_g2	4.12811	57.0098	0.0724105	9.11431e-266
c47729_g2	1.80825	10.7843	0.167674	3.39521e-31
c54380_g1	3.38503	11.5746	0.292453	1.93883e-22
c19085_g1	0.292501	4.65475	0.0628392	5.17685e-27
c53055_g1	6.50315	21.2709	0.30573	4.40739e-92
c56012_g1	2.55923	11.8628	0.215737	4.94371e-28
c47465_g1	1.83965	7.19678	0.255621	7.58537e-31
c42102_g1	1.87541	5.90815	0.317428	2.49319e-12
c50745_g2	6.02035	36.6966	0.164058	1.79047e-200
c49761_g2	1.81237	8.76416	0.206793	2.44827e-35
c49927_g1	28.1752	135.891	0.207337	0
c52008_g4	40.5874	122.271	0.331945	0
c51642_g4	1.23535	4.2774	0.288809	5.13818e-09
c57371_g1	26.7352	106.765	0.250412	0
c48944_g1	10.4435	51.5537	0.202575	2.89088e-153
c48953_g1	1.2458	4.16016	0.29946	1.23601e-05
c53826_g1	13.5555	47.2029	0.287174	2.97724e-66
c53796_g1	7.28225	39.8741	0.182631	7.99908e-179
c45641_g1	1.25717	28.6608	0.0438638	4.05446e-102
c52614_g2	26.6972	88.401	0.302001	2.02409e-96
c43193_g1	2.63573	7.99371	0.329725	2.3729e-20
c43657_g1	1.69593	5.91883	0.286532	1.82442e-17
c43946_g1	9.77364	30.8057	0.317267	1.68748e-45
c48995_g1	0.746984	9.26505	0.0806238	3.8712e-20
c59294_g2	2.23396	7.39389	0.302136	1.11002e-16
c52279_g2	3.17702	12.0904	0.262771	1.8862e-28
c49967_g3	1.29001	3.94845	0.326713	1.8228e-06
c44859_g1	1.46542	29.6076	0.0494949	8.30569e-177
c51404_g1	5.91576	27.3211	0.216527	2.68397e-186
c44002_g1	1.16944	5.19461	0.225126	5.31536e-16
c49321_g6	0.90977	10.2133	0.0890767	2.93543e-41
c47618_g2	4.16223	14.8364	0.280542	4.35515e-21
c54241_g3	0.481228	4.76583	0.100975	5.95888e-45
c55075_g1	7.23147	22.5015	0.321377	6.26875e-50
c46843_g2	1322.58	5678.17	0.232923	0
c49792_g1	1.06682	3.86974	0.275682	8.71135e-07
c54016_g1	1.12048	3.84587	0.291345	1.52277e-08
c34219_g2	22.0102	199.198	0.110494	0
c45499_g1	387.301	1807.73	0.214247	0
c59975_g1	2.71952	8.69993	0.312591	9.78065e-17
c34600_g2	1.01234	4.07684	0.248314	4.43831e-07
c41681_g1	1.27898	4.35153	0.293914	4.73025e-10
c57400_g4	4.78484	18.8292	0.254119	7.10527e-22
c61819_g2	9.29438	28.4445	0.326755	4.0364e-30
c40936_g1	11.0817	35.1023	0.315698	1.91523e-69
c42820_g1	0.629611	3.48101	0.18087	2.52143e-11
c45845_g1	9.1182	30.2966	0.300964	6.94336e-107
c39677_g2	1.21355	3.69199	0.328697	4.02172e-05
c50252_g3	2.27305	17.1732	0.13236	1.50699e-91
c51761_g2	18.6778	60.2182	0.310168	2.03873e-70
c51741_g1	2.32489	6.98238	0.332966	1.71557e-07
c53130_g3	0.904419	3.93191	0.23002	1.78226e-08
c57937_g1	2.73313	8.68845	0.314571	4.87305e-54
c54915_g3	1.51025	5.23915	0.288262	2.42158e-07
c41083_g1	1.21232	4.37538	0.277078	2.09045e-13
c58495_g5	2.18523	10.5859	0.206428	2.46675e-24
c48100_g1	9.1381	38.4263	0.237809	6.52584e-130
c39110_g1	1.05481	3.27078	0.322495	2.78968e-05

## Sheet: 7DPT_ROOT
Locus	FPKM(7DPA)	FPKM(Contron)	Fold_Change	P-value
c39220_g1	3.56843	0.428174	8.33407	1.71357e-07
c53594_g1	4.43887	1.13862	3.89847	1.59296e-10
c43494_g1	4.30019	1.36128	3.15892	1.12231e-10
c48570_g1	3.55506	0.441926	8.04447	1.24187e-09
c42240_g1	13.5213	1.02907	13.1393	3.23352e-52
c36135_g1	13.9648	2.90855	4.80128	1.18075e-21
c54536_g4	5.97559	1.78003	3.35702	1.27531e-43
c33988_g1	8.76296	1.96212	4.46607	8.96024e-15
c48564_g3	3.56519	0.28455	12.5293	3.57536e-19
c26803_g1	5.80306	0	NA	2.01513e-25
c51213_g1	9.48304	0.597178	15.8798	9.45923e-32
c60621_g4	3.64172	0	NA	8.05099e-11
c26949_g1	3.00626	0.628075	4.78646	2.5034e-05
c14872_g1	5.85497	1.76386	3.3194	5.10674e-06
c58400_g2	5.80154	0.953947	6.08162	4.4876e-13
c50208_g2	11.5427	3.00734	3.83818	5.12365e-46
c41163_g1	38.7129	8.67693	4.46158	1.83997e-101
c56434_g1	4.15633	0.27337	15.204	2.15836e-18
c49606_g2	7.60176	0.910434	8.3496	3.23733e-39
c51322_g1	3.7587	0.705091	5.3308	1.03412e-10
c47418_g1	5.16741	0.316431	16.3303	2.87941e-39
c54728_g1	22.0113	5.26322	4.1821	5.0859e-68
c43259_g1	28.6525	7.25008	3.95203	0
c53379_g3	16.2312	4.28696	3.78619	2.28197e-54
c42232_g1	3.27817	0.582152	5.63113	5.50458e-06
c54451_g2	3.12138	0.764563	4.08257	0.000291694
c62698_g1	7.99435	1.43886	5.55604	2.06568e-11
c3384_g1	3.26712	0.161164	20.2721	3.15146e-13
c48143_g1	4.26279	0.149409	28.531	4.73236e-19
c40487_g1	3.34929	0.223043	15.0163	1.58538e-09
c52801_g2	3.07157	0.984863	3.11878	0.000479375
c44628_g1	6.241	1.69505	3.68189	1.68203e-09
c58863_g3	5.00326	1.45462	3.43955	1.65622e-11
c41491_g1	3.30089	0.775835	4.25463	6.12565e-05
c40980_g1	6.11312	1.64484	3.71654	1.15023e-07
c50799_g3	3.95878	1.20949	3.27309	3.60313e-09
c59133_g3	13.0288	0.234182	55.6355	3.98345e-62
c30802_g2	6.13012	2.04115	3.00327	6.05541e-08
c47141_g2	3.05713	0.718542	4.25463	6.12565e-05
c8890_g1	3.60877	0.0250336	144.157	6.84828e-31
c62914_g1	5.72401	1.06999	5.34957	2.01465e-11
c45656_g6	3.47445	1.1018	3.15343	1.00379e-05
c45669_g3	4.66628	0.621494	7.50817	2.18645e-14
c40994_g1	5.28875	1.1143	4.74623	2.06728e-08
c58826_g1	7.38853	0	NA	9.57848e-19
c55040_g1	3.29809	0	NA	2.85171e-11
c60325_g4	3.16008	0.607463	5.20209	4.67519e-14
c42093_g1	4.3689	1.22711	3.56032	1.86162e-10
c51991_g1	3.49245	1.07587	3.24618	2.72434e-05
c62233_g3	4.97598	0.642659	7.7428	2.52342e-10
c47003_g1	8.16701	2.37945	3.43231	6.36836e-25
c42409_g1	3.11763	0.332185	9.38521	7.59384e-15
c59995_g1	7.87115	0.653175	12.0506	1.44067e-44
c1483_g1	3.98623	0.468458	8.50926	4.80005e-13
c59248_g1	31.1451	6.76424	4.60438	1.46781e-163
c32296_g1	6.86288	1.47428	4.65506	1.13467e-08
c46319_g3	6.42094	1.5549	4.12949	7.88237e-11
c53049_g5	3.11442	1.00024	3.11368	6.34414e-05
c46241_g3	4.70035	0.988471	4.75517	1.47613e-10
c59436_g2	3.32413	0.925118	3.59319	1.56354e-07
c42103_g1	35.0128	4.65928	7.51464	8.11236e-67
c50505_g3	4.02043	1.12383	3.57742	2.95856e-06
c46172_g1	5.49599	0.178537	30.7835	1.2605e-20
c47294_g1	3.7181	0.148377	25.0585	7.09062e-22
c49002_g2	7.55154	2.1975	3.43643	4.618e-12
c44260_g1	3.14143	0.291908	10.7617	1.00223e-17
c43374_g1	42.6433	11.0517	3.85855	7.72176e-43
c48283_g1	8.65854	1.60914	5.38085	7.38313e-25
c59539_g1	4.47812	1.01954	4.39228	1.26778e-05
c41368_g2	3.68905	0.0935883	39.4179	5.41897e-18
c42146_g1	3.01715	0.518515	5.81883	5.5317e-10
c41829_g1	4.31085	0.0736095	58.5637	1.1544e-13
c40043_g1	129.007	17.2681	7.47082	2.62884e-217
c10979_g1	5.88982	1.408	4.18312	6.9988e-07
c45136_g1	4.89959	0	NA	3.98064e-14
c42747_g1	3.84272	0.714148	5.38085	6.34286e-07
c36545_g1	4.42629	0.561458	7.88358	2.20567e-09
c40070_g1	3.07144	0.23376	13.1393	3.2776e-08
c19417_g1	6.61643	0.17279	38.2917	7.95914e-26
c59034_g1	10.3749	0.552725	18.7704	3.67207e-69
c13460_g1	13.1849	0	NA	6.50028e-87
c53715_g1	3.57277	0.239422	14.9225	2.73832e-12
c38014_g1	7.24527	2.28737	3.16751	1.33436e-08
c39687_g1	6.67091	1.06088	6.28809	3.48648e-11
c31107_g1	3.24166	0.423285	7.65833	9.60291e-07
c16137_g1	6.31556	0.495711	12.7404	2.03018e-38
c57612_g1	16.2375	0.176363	92.0689	8.15545e-81
c47041_g2	11.7309	1.42602	8.22634	1.38615e-30
c44673_g3	3.60658	0.821119	4.39228	1.26778e-05
c42316_g2	3.11707	0.0864912	36.0392	1.04857e-08
c11335_g1	31.4003	3.77743	8.31261	3.62703e-56
c41380_g1	3.03465	0	NA	1.43717e-07
c56523_g2	16.8195	5.58913	3.00932	7.89399e-41
c35443_g1	4.20469	1.18225	3.5565	8.60095e-07
c63651_g1	9.47982	0	NA	5.45979e-26
c43556_g1	9.36621	0.864912	10.8291	1.84511e-25
c50789_g1	7.62647	2.0836	3.66023	2.44867e-11
c59100_g1	4.80718	1.34791	3.56638	1.59973e-06
c53536_g8	3.74572	0	NA	1.27788e-15
c41110_g2	19.1099	4.1595	4.59428	8.7062e-33
c42103_g2	36.6962	5.66667	6.47579	1.01527e-69
c4752_g1	3.34811	0.573711	5.83589	2.80463e-09
c56592_g3	32.5632	10.0476	3.24089	1.2836e-48
c42479_g3	3.03993	0.609502	4.98757	4.44026e-05
c62233_g2	10.4397	1.14551	9.11353	2.06742e-115
c25105_g1	3.5548	0.18567	19.1458	1.27329e-08
c40605_g1	8.4386	1.05455	8.00213	1.98438e-24
c29420_g1	8.8163	0.791614	11.1371	1.60177e-18
c47705_g1	5.15692	0.814035	6.33502	7.21782e-08
c31063_g1	6.82571	1.83084	3.72819	1.00914e-10
c33135_g1	3.66488	1.02762	3.56638	0.000101693
c47340_g2	6.38745	0.756207	8.44669	2.65416e-22
c62233_g1	11.143	1.24495	8.95053	1.51313e-28
c55197_g1	576.988	164.691	3.50346	0
c44281_g2	3.5943	0.616837	5.82699	2.4309e-18
c48862_g1	4.23255	0.0799611	52.9326	1.88824e-12
c54925_g2	8.57195	0.593083	14.4532	2.57899e-17
c35757_g1	3.972	0.503832	7.88358	3.47388e-08
c41438_g2	12.0664	1.05192	11.4708	2.92685e-56
c41845_g1	12.156	3.90278	3.11472	1.15651e-15
c43285_g1	10.1841	0.803791	12.67	3.78133e-38
c45478_g1	5.25256	1.48059	3.54761	4.64527e-07
c54335_g1	5.45411	0	NA	3.90044e-22
c44143_g3	6.19333	1.64344	3.76852	6.59704e-10
c42140_g1	5.77146	1.16763	4.94288	3.08338e-11
c41438_g6	13.9939	1.09637	12.7639	4.85756e-29
c51722_g1	5.71563	0	NA	1.66304e-23
c53305_g1	4.84823	1.08804	4.45593	7.23088e-12
c5476_g1	3.67928	0	NA	1.30447e-25
c64012_g1	4.08315	0	NA	4.827e-13
c28773_g1	51.437	0.469636	109.525	1.28794e-189
c44638_g2	3.38698	0.489573	6.91824	6.83967e-08
c54384_g1	11.4588	3.80964	3.00785	2.15836e-18
c29718_g1	3.67047	1.08636	3.37868	0.000134015
c7080_g1	3.26626	0	NA	3.60855e-12
c45520_g2	3.12541	0.333014	9.38521	3.26006e-10
c63055_g1	5.02374	0.753919	6.6635	3.6764e-12
c53906_g1	5.57441	0.586814	9.49946	2.34047e-37
c53594_g2	6.65352	2.12144	3.13632	3.81896e-38
c56188_g3	3.0978	0.550121	5.63113	2.74838e-05
c48698_g2	3.58874	0.910434	3.94179	5.39972e-07
c61084_g1	6.76797	1.73606	3.89847	5.36311e-25
c52151_g1	4.00206	1.07276	3.73062	2.19853e-06
c49822_g5	4.38339	1.29737	3.37868	0.000134015
c48147_g1	41.7064	9.73026	4.28626	1.41899e-123
c44930_g1	3.22359	0.311119	10.3613	8.52607e-10
c50712_g3	27.3479	7.83317	3.4913	1.48638e-60
c44628_g2	5.62359	1.87249	3.00327	1.9027e-05
c33531_g1	3.14395	0.572631	5.49035	1.86933e-06
c4869_g1	3.25792	0	NA	5.44631e-09
c54896_g2	9.08945	1.89662	4.79245	1.61014e-26
c49229_g1	3.13099	0.241746	12.9516	3.49602e-15
c38380_g1	3.00747	0.890133	3.37868	0.000836296
c45701_g2	4.55765	0.872847	5.22159	7.08506e-08
c43737_g1	3.7137	0.756798	4.90712	7.31813e-09
c55570_g2	7.37987	1.43106	5.15693	1.23072e-12
c28168_g1	10.8423	3.27016	3.31552	2.42439e-29
c30853_g1	4.0355	0	NA	1.4741e-14
c6341_g1	6.39979	0	NA	1.12294e-16
c33058_g1	5.10996	0.189052	27.0294	2.69315e-12
c52605_g1	16.7467	4.96904	3.37021	1.33901e-37
c42279_g1	10.9223	0.449583	24.2943	1.73647e-36
c59605_g2	3.19039	0.964362	3.30829	3.26604e-05
c41645_g1	3.34865	0.87218	3.8394	7.97967e-09
c26803_g2	4.46591	0	NA	6.03979e-12
c48490_g1	3.01787	0.451028	6.6911	6.07004e-17
c31978_g1	4.57767	1.22884	3.72521	2.21702e-05
c37289_g1	4.50645	0.246238	18.3012	1.79628e-15
c52821_g2	3.49075	0.265673	13.1393	3.2776e-08
c13329_g1	18.9273	0.101854	185.827	1.27428e-76
c48306_g3	6.74172	0.225042	29.9576	6.33635e-33
c59536_g1	5.30577	1.73949	3.05019	2.99538e-06
c26527_g1	6.23279	0	NA	3.3717e-15
c42044_g1	4.68348	1.46773	3.19097	3.84976e-11
c13860_g1	3.07606	0.606956	5.06801	8.99155e-06
c37552_g1	6.29298	1.86256	3.37868	6.24105e-09
c52821_g1	3.35474	0.0358885	93.4767	5.61054e-21
c53391_g1	20.8047	5.80899	3.58146	6.87316e-115
c26675_g1	15.1044	0.0500431	301.828	2.11198e-58
c46390_g4	4.22384	1.14144	3.70045	3.04964e-10
c40288_g1	3.02825	0.0896282	33.7868	3.41782e-08
c39606_g1	27.7473	7.80372	3.55565	3.57606e-44
c61443_g1	7.22666	1.64801	4.38509	1.09886e-22
c48564_g2	3.97244	0.364885	10.8868	5.43295e-18
c47921_g2	3.69451	1.09348	3.37868	1.46053e-07
c46843_g2	8.16839	0.84336	9.68554	2.98699e-25
c43855_g1	8.01493	1.88937	4.24211	6.06751e-14
c41837_g1	26.1407	4.30013	6.07906	5.20379e-73
c64597_g1	4.54665	0	NA	6.5341e-14
c56592_g2	79.1381	22.3109	3.54706	3.2117e-254
c64919_g1	44.5906	6.09918	7.31092	3.03939e-65
c39896_g1	33.6946	7.18858	4.68724	3.41886e-56
c37513_g1	28.0926	7.81045	3.5968	2.47067e-81
c15371_g1	4.55699	0	NA	1.27788e-15
c33802_g1	3.29578	0.243866	13.5147	1.83638e-13
c53406_g1	7.91837	0.167402	47.3015	2.19845e-42
c55206_g7	87.8203	20.5275	4.27817	1.24065e-136
c42103_g3	26.243	2.64561	9.91944	1.12026e-44
c63168_g1	3.91696	0.823726	4.75517	8.42072e-06
c28168_g2	13.6166	2.98336	4.56418	7.68521e-20
c51093_g3	3.05618	0.426866	7.15957	1.50065e-15
c49157_g1	3.69737	0.751524	4.91983	1.01725e-11
c29238_g1	6.47108	1.64166	3.94179	9.669e-08
c41438_g4	3.36009	1.08491	3.09712	0.000882508
c51347_g3	1.02535	14.1836	0.0722915	2.27895e-56
c50270_g3	0.905424	4.18052	0.216582	3.16724e-12
c45567_g1	0.46385	6.47213	0.0716689	3.77999e-42
c36460_g1	0.553982	32.5879	0.0169996	1.90402e-117
c41621_g1	0	4.37061	0	9.30289e-19
c40989_g1	0.163027	19.9038	0.00819073	4.8745e-59
c60285_g2	1.12395	4.3548	0.258093	1.87347e-05
c34426_g2	0.75301	4.6803	0.160889	4.38087e-13
c51672_g1	1.69336	5.15511	0.328482	6.50625e-18
c47222_g1	0.995926	3.90956	0.254741	9.76964e-17
c41935_g1	0.137088	4.46319	0.0307152	2.0693e-24
c38549_g1	0.841694	54.5572	0.0154277	3.98949e-258
c58324_g1	1.4641	4.74326	0.308669	3.01925e-11
c49571_g1	4.24701	41.2044	0.103072	1.466e-201
c36939_g1	0.406811	3.79277	0.10726	3.32697e-11
c38875_g1	0.295178	3.75669	0.0785738	9.58525e-09
c5330_g1	1.12953	6.18954	0.18249	1.09192e-27
c53222_g1	0	4.24619	0	1.32445e-29
c45767_g1	0.902628	3.67337	0.245722	2.49432e-06
c57171_g2	54.3472	179.459	0.302839	0
c61693_g1	8.48993	27.5971	0.307639	3.47607e-99
c42497_g1	0.549887	12.8691	0.0427294	1.07176e-77
c42137_g1	1.22668	8.74867	0.140213	4.14224e-37
c55960_g7	5.18243	17.4091	0.297686	2.68621e-81
c41935_g2	0.102716	3.37453	0.0304385	8.00752e-09
c45870_g5	6.94212	28.1131	0.246935	4.61192e-67
c49890_g4	1.23142	4.03719	0.305019	9.71821e-05
c40094_g1	3.16101	86.4116	0.0365809	0
c57936_g1	1.20093	3.85064	0.311878	6.87826e-06
c36399_g1	0.144309	3.10728	0.0464423	1.15199e-20
c32711_g1	0.0812867	3.32011	0.0244832	7.66959e-11
c37167_g1	3.31423	18.4489	0.179643	6.97777e-42
c35766_g1	0.504926	3.53063	0.143013	6.2137e-10
c55239_g1	3.14056	174.116	0.0180372	0
c34466_g1	0.947365	3.36475	0.281556	2.06335e-05
c37071_g1	0.644024	14.3675	0.0448249	2.77435e-42
c36223_g2	7.25383	27.3275	0.26544	7.23158e-28
c35142_g1	2.6205	8.03804	0.326013	4.40531e-09
c61442_g3	0.134666	3.58719	0.0375408	1.89086e-13
c38632_g1	0.191414	4.13572	0.0462832	9.31908e-16
c57594_g2	0.51012	3.30004	0.15458	7.00766e-15
c40664_g2	1.00985	5.4921	0.183873	5.38696e-19
c56444_g1	1.05007	4.0024	0.262359	5.14026e-17
c40412_g1	1.64226	5.14658	0.319097	3.98184e-14
c5780_g1	0	3.76731	0	1.12444e-24
c53924_g3	0.60793	4.11361	0.147785	4.17032e-32
c39695_g1	3.42864	15.456	0.221832	2.63234e-36
c53332_g1	82.6352	344.863	0.239617	0
c52278_g3	4.043	14.729	0.274492	2.34758e-25
c58748_g2	12.5688	55.6613	0.22581	1.96277e-128
c47785_g2	2.03496	7.09467	0.286829	3.31176e-23
c37311_g1	0.709286	4.2196	0.168093	1.17542e-09
c47618_g2	0.925031	8.51223	0.108671	1.88214e-19
c33730_g1	17.6398	57.4302	0.307152	1.64467e-143
c53813_g3	0.166986	4.37398	0.0381771	3.2069e-13
c28983_g1	68.729	329.902	0.208332	0
c15376_g1	3.5131	14.746	0.23824	1.25878e-37
c8930_g1	0	6.13676	0	1.32445e-29
c47878_g1	1.4863	14.4743	0.102685	6.88521e-58
c63890_g1	0	7.23978	0	1.52926e-25
c39660_g1	10.3714	34.1138	0.304023	3.8124e-47

[truncated: 5 more sheets: 7DPT_STEM, 7DPT_LEAF, 9DPT_ROOT, 9DPT_STEM, 9DPT_LEAF]
