# Supplementary material for: Comprehensive characterization of a time-course transcriptional response induced by autotoxins in Panax ginseng using RNA-Seq
Source: BMC Genomics. 2015 Nov 25;16:1010. doi: 10.1186/s12864-015-2151-7 (PMC4659204; doi:10.1186/s12864-015-2151-7)
Supplement: Additional file 13: — The differentially expressed genes across all the time points. (XLS 66 kb) [file 12864_2015_2151_MOESM13_ESM.xls]

## Sheet: List
Tissues	#gene_id	transcript_id	prot_id	prot_coords	sprot_Top_BLASTP_hit	Pfam	SignalP	TmHMM	eggnog	gene_ontology_blast	gene_ontology_pfam
Root	c55239_g1	c55239_g1_i1	.	.	.	.	.	.	.	.	.
Root	c42497_g1	c42497_g1_i1	.	.	.	.	.	.	.	.	.
Root	c8930_g1	c8930_g1_i1	cds.c8930_g1_i1|m.1811	73-1128[+]	sp|Q9P6C8|ADH1_NEUCR^Q9P6C8^Q:3-351,H:5-353^77.08%ID^E:0^RecName: Full=Alcohol dehydrogenase 1;^Eukaryota; Fungi; Dikarya; Ascomycota; Pezizomycotina; Sordariomycetes; Sordariomycetidae; Sordariales; Sordariaceae; Neurospora	PF08240.7^ADH_N^Alcohol dehydrogenase GroES-like domain^32-140^E:8.4e-31`PF00107.21^ADH_zinc_N^Zinc-binding dehydrogenase^183-313^E:1.4e-26	sigP:0.108^55^0.116^0.101	.	COG1064^alcohol dehydrogenase	GO:0005739^cellular_component^mitochondrion`GO:0005634^cellular_component^nucleus`GO:0004022^molecular_function^alcohol dehydrogenase (NAD) activity`GO:0019170^molecular_function^methylglyoxal reductase (NADH-dependent) activity`GO:0008270^molecular_function^zinc ion binding`GO:0000947^biological_process^amino acid catabolic process to alcohol via Ehrlich pathway`GO:0043458^biological_process^eth…	GO:0016491^molecular_function^oxidoreductase activity`GO:0055114^biological_process^oxidation-reduction process`GO:0008270^molecular_function^zinc ion binding
Root	c5780_g1	c5780_g1_i1	cds.c5780_g1_i1|m.1081	3-1652[+]	sp|Q64FP0|RDRP_WCCVB^Q64FP0^Q:76-531,H:68-547^30.44%ID^E:4e-58^RecName: Full=RNA-directed RNA polymerase;^Viruses; dsRNA viruses; Partitiviridae; Alphacryptovirus	PF00680.15^RdRP_1^RNA dependent RNA polymerase^267-471^E:7.6e-05`PF02123.11^RdRP_4^Viral RNA-directed RNA-polymerase^273-463^E:2.8e-07	sigP:0.193^19^0.28^0.197	.	.	GO:0000166^molecular_function^nucleotide binding`GO:0003723^molecular_function^RNA binding`GO:0003968^molecular_function^RNA-directed RNA polymerase activity`GO:0006351^biological_process^transcription, DNA-templated	GO:0003723^molecular_function^RNA binding`GO:0003968^molecular_function^RNA-directed RNA polymerase activity`GO:0006351^biological_process^transcription, DNA-templated
Root	c38632_g1	c38632_g1_i1	.	.	.	.	.	.	.	.	.
Root	c43285_g1	c43285_g1_i1	.	.	.	.	.	.	.	.	.
Root	c28773_g1	c28773_g1_i1	cds.c28773_g1_i1|m.5458	101-490[+]	sp|Q9ZP41|EGC_CITJA^Q9ZP41^Q:4-128,H:5-130^68.25%ID^E:1e-59^RecName: Full=EG45-like domain containing protein;^Eukaryota; Viridiplantae; Streptophyta; Embryophyta; Tracheophyta; Spermatophyta; Magnoliophyta; eudicotyledons; Gunneridae; Pentapetalae; rosids; malvids; Sapindales; Rutaceae; Citrus	PF03330.13^DPBB_1^Rare lipoprotein A (RlpA)-like double-psi beta-barrel^50-126^E:6.8e-21	sigP:0.876^23^0.969^0.905	.	.	GO:0005576^cellular_component^extracellular region	.
Root	c44143_g3	c44143_g3_i1	.	.	.	.	.	.	.	.	.
Root	c59436_g2	c59436_g2_i1	.	.	.	.	.	.	.	.	.
Root	c53379_g3	c53379_g3_i1	.	.	.	.	.	.	.	.	.
Root	c41837_g1	c41837_g1_i1	.	.	.	.	.	.	.	.	.
Root	c52605_g1	c52605_g1_i1	.	.	.	.	.	.	.	.	.
Stem	c47894_g1	c47894_g1_i1	.	.	.	.	.	.	.	.	.
Stem	c51906_g1	c51906_g1_i1	cds.c51906_g1_i1|m.33502	2-4366[+]	sp|Q90339|MYSS_CYPCA^Q90339^Q:1-1454,H:481-1935^94.91%ID^E:0^RecName: Full=Myosin heavy chain, fast skeletal muscle;^Eukaryota; Metazoa; Chordata; Craniata; Vertebrata; Euteleostomi; Actinopterygii; Neopterygii; Teleostei; Ostariophysi; Cypriniformes; Cyprinidae; Cyprinus	PF00063.16^Myosin_head^Myosin head (motor domain)^1-286^E:1.4e-98`PF00612.22^IQ^IQ calmodulin-binding motif^305-321^E:0.14`PF01576.14^Myosin_tail_1^Myosin tail^588-1446^E:0	sigP:0.12^43^0.127^0.111	.	.	GO:0030016^cellular_component^myofibril`GO:0032982^cellular_component^myosin filament`GO:0005524^molecular_function^ATP binding`GO:0003774^molecular_function^motor activity	GO:0003774^molecular_function^motor activity`GO:0005524^molecular_function^ATP binding`GO:0016459^cellular_component^myosin complex`GO:0005515^molecular_function^protein binding
Stem	c37244_g1	c37244_g1_i1	.	.	.	.	.	.	.	.	.
Stem	c64751_g1	c64751_g1_i1	cds.c64751_g1_i1|m.84519	65-895[+]	sp|Q94KL7|SILD_FORIN^Q94KL7^Q:4-270,H:5-270^56.93%ID^E:8e-100^RecName: Full=Secoisolariciresinol dehydrogenase;^Eukaryota; Viridiplantae; Streptophyta; Embryophyta; Tracheophyta; Spermatophyta; Magnoliophyta; eudicotyledons; Gunneridae; Pentapetalae; asterids; lamiids; Lamiales; Oleaceae; Forsythieae; Forsythia	PF00106.20^adh_short^short chain dehydrogenase^17-183^E:3.5e-29`PF08659.5^KR^KR domain^19-173^E:7.1e-10`PF13561.1^adh_short_C2^Enoyl-(Acyl carrier protein) reductase^26-263^E:1.4e-28	sigP:0.14^11^0.213^0.150	.	.	GO:0016491^molecular_function^oxidoreductase activity	GO:0016491^molecular_function^oxidoreductase activity`GO:0008152^biological_process^metabolic process
Stem	c51218_g2	c51218_g2_i1	.	.	.	.	.	.	.	.	.
Stem	c40295_g1	c40295_g1_i1	.	.	.	.	.	.	.	.	.
Stem	c42414_g2	c42414_g2_i1	cds.c42414_g2_i1|m.11234	160-654[+]	.	PF14009.1^DUF4228^Domain of unknown function (DUF4228)^1-107^E:3.5e-25	sigP:0.153^16^0.202^0.144	.	.	.	.
Stem	c41103_g2	c41103_g2_i1	cds.c41103_g2_i1|m.10219	116-856[+]	sp|O80919|TBL34_ARATH^O80919^Q:25-247,H:10-222^62.67%ID^E:4e-95^RecName: Full=Protein trichome birefringence-like 34;^Eukaryota; Viridiplantae; Streptophyta; Embryophyta; Tracheophyta; Spermatophyta; Magnoliophyta; eudicotyledons; Gunneridae; Pentapetalae; rosids; malvids; Brassicales; Brassicaceae; Camelineae; Arabidopsis	PF14416.1^PMR5N^PMR5 N terminal Domain^84-138^E:5e-24`PF13839.1^PC-Esterase^GDSL/SGNH-like Acyl-Esterase family found in Pmr5 and Cas1p^139-245^E:5.2e-27	sigP:0.148^46^0.276^0.148	ExpAA=21.08^PredHel=1^Topology=i28-50o	.	GO:0005794^cellular_component^Golgi apparatus`GO:0000139^cellular_component^Golgi membrane`GO:0016021^cellular_component^integral component of membrane	.
Stem	c37889_g1	c37889_g1_i1	cds.c37889_g1_i1|m.8507	226-1416[+]	sp|Q94BT2|AIR12_ARATH^Q94BT2^Q:13-180,H:14-185^34.29%ID^E:8e-22^RecName: Full=Auxin-induced in root cultures protein 12;^Eukaryota; Viridiplantae; Streptophyta; Embryophyta; Tracheophyta; Spermatophyta; Magnoliophyta; eudicotyledons; Gunneridae; Pentapetalae; rosids; malvids; Brassicales; Brassicaceae; Camelineae; Arabidopsis	PF04526.8^DUF568^Protein of unknown function (DUF568)^89-186^E:1.1e-32`PF03188.11^Cytochrom_B561^Eukaryotic cytochrome b561^207-331^E:1.8e-06	sigP:0.785^26^0.969^0.850	ExpAA=136.40^PredHel=7^Topology=o4-23i76-98o206-228i240-262o277-296i308-330o345-367i	.	GO:0031225^cellular_component^anchored component of membrane`GO:0005886^cellular_component^plasma membrane`GO:0009734^biological_process^auxin-activated signaling pathway	GO:0016021^cellular_component^integral component of membrane
Stem	c41722_g1	c41722_g1_i1	cds.c41722_g1_i1|m.10685	2-529[+]	sp|Q9SRE6|CML38_ARATH^Q9SRE6^Q:3-175,H:4-177^49.44%ID^E:1e-45^RecName: Full=Calcium-binding protein CML38;^Eukaryota; Viridiplantae; Streptophyta; Embryophyta; Tracheophyta; Spermatophyta; Magnoliophyta; eudicotyledons; Gunneridae; Pentapetalae; rosids; malvids; Brassicales; Brassicaceae; Camelineae; Arabidopsis	PF13833.1^EF-hand_8^EF-hand domain pair^37-67^E:0.00031`PF13499.1^EF-hand_7^EF-hand domain pair^42-103^E:3.5e-08`PF13405.1^EF-hand_6^EF-hand domain^42-67^E:2e-06`PF13202.1^EF-hand_5^EF hand^42-64^E:2.8e-05`PF13833.1^EF-hand_8^EF-hand domain pair^53-103^E:1.4e-06`PF13499.1^EF-hand_7^EF-hand domain pair^123-174^E:2.8e-08`PF13833.1^EF-hand_8^EF-hand domain pair^126-174^E:2.4e-13`PF00036.27^EF-hand_1…	sigP:0.114^11^0.141^0.110	.	COG5126^myosin light chain	GO:0005886^cellular_component^plasma membrane`GO:0005509^molecular_function^calcium ion binding`GO:0009611^biological_process^response to wounding	GO:0005509^molecular_function^calcium ion binding
Stem	c52900_g3	c52900_g3_i1	.	.	.	.	.	.	.	.	.
Stem	c11355_g1	c11355_g1_i1	.	.	.	.	.	.	.	.	.
Stem	c53886_g5	c53886_g5_i1	cds.c53886_g5_i1|m.40850	47-493[+]	sp|Q39013|NAC2_ARATH^Q39013^Q:6-148,H:5-147^91.61%ID^E:6e-94^RecName: Full=NAC domain-containing protein 2;^Eukaryota; Viridiplantae; Streptophyta; Embryophyta; Tracheophyta; Spermatophyta; Magnoliophyta; eudicotyledons; Gunneridae; Pentapetalae; rosids; malvids; Brassicales; Brassicaceae; Camelineae; Arabidopsis	PF02365.10^NAM^No apical meristem (NAM) protein^8-132^E:1.1e-50	sigP:0.109^33^0.116^0.103	.	.	GO:0005634^cellular_component^nucleus`GO:0003677^molecular_function^DNA binding`GO:0003700^molecular_function^sequence-specific DNA binding transcription factor activity`GO:0009788^biological_process^negative regulation of abscisic acid-activated signaling pathway`GO:0009611^biological_process^response to wounding`GO:0006351^biological_process^transcription, DNA-templated	GO:0003677^molecular_function^DNA binding`GO:0006355^biological_process^regulation of transcription, DNA-templated
Stem	c39953_g1	c39953_g1_i1	.	.	.	.	.	.	.	.	.
Stem	c55538_g1	c55538_g1_i1	.	.	.	.	.	.	.	.	.
Stem	c49349_g1	c49349_g1_i1	cds.c49349_g1_i1|m.25213	143-1144[+]	sp|Q9LDE1|MY108_ARATH^Q9LDE1^Q:27-332,H:17-320^54.01%ID^E:5e-89^RecName: Full=Transcription factor MYB108;^Eukaryota; Viridiplantae; Streptophyta; Embryophyta; Tracheophyta; Spermatophyta; Magnoliophyta; eudicotyledons; Gunneridae; Pentapetalae; rosids; malvids; Brassicales; Brassicaceae; Camelineae; Arabidopsis	PF00249.26^Myb_DNA-binding^Myb-like DNA-binding domain^31-78^E:1.3e-16`PF13921.1^Myb_DNA-bind_6^Myb-like DNA-binding domain^34-91^E:2.6e-13`PF00249.26^Myb_DNA-binding^Myb-like DNA-binding domain^84-127^E:9.1e-14`PF13921.1^Myb_DNA-bind_6^Myb-like DNA-binding domain^88-135^E:7.1e-06	sigP:0.106^66^0.121^0.101	.	COG5147^Myblike DNAbinding domain containing protein	GO:0005634^cellular_component^nucleus`GO:0003682^molecular_function^chromatin binding`GO:0003677^molecular_function^DNA binding`GO:0003700^molecular_function^sequence-specific DNA binding transcription factor activity`GO:0006952^biological_process^defense response`GO:0009737^biological_process^response to abscisic acid`GO:0009723^biological_process^response to ethylene`GO:0009620^biological_proce…	GO:0003682^molecular_function^chromatin binding
Stem	c45985_g4	c45985_g4_i1	.	.	.	.	.	.	.	.	.
Stem	c60319_g3	c60319_g3_i1	.	.	.	.	.	.	.	.	.
Stem	c53134_g4	c53134_g4_i1	.	.	.	.	.	.	.	.	.
Stem	c39982_g1	c39982_g1_i1	.	.	.	.	.	.	.	.	.
Stem	c42532_g2	c42532_g2_i1	.	.	.	.	.	.	.	.	.
Stem	c48053_g1	c48053_g1_i1	cds.c48053_g1_i1|m.21493	219-1025[+]	sp|O49255|NAC29_ARATH^O49255^Q:1-214,H:1-230^63.2%ID^E:7e-102^RecName: Full=NAC transcription factor 29;^Eukaryota; Viridiplantae; Streptophyta; Embryophyta; Tracheophyta; Spermatophyta; Magnoliophyta; eudicotyledons; Gunneridae; Pentapetalae; rosids; malvids; Brassicales; Brassicaceae; Camelineae; Arabidopsis	PF02365.10^NAM^No apical meristem (NAM) protein^9-134^E:9.7e-52	sigP:0.135^34^0.136^0.117	.	.	GO:0005634^cellular_component^nucleus`GO:0003677^molecular_function^DNA binding`GO:0003700^molecular_function^sequence-specific DNA binding transcription factor activity`GO:0009908^biological_process^flower development`GO:0010150^biological_process^leaf senescence`GO:0009825^biological_process^multidimensional cell growth`GO:0006351^biological_process^transcription, DNA-templated	GO:0003677^molecular_function^DNA binding`GO:0006355^biological_process^regulation of transcription, DNA-templated
Stem	c59091_g1	c59091_g1_i1	cds.c59091_g1_i1|m.65095	581-1243[+]	sp|Q9LDE1|MY108_ARATH^Q9LDE1^Q:29-86,H:95-152^70.69%ID^E:5e-22^RecName: Full=Transcription factor MYB108;^Eukaryota; Viridiplantae; Streptophyta; Embryophyta; Tracheophyta; Spermatophyta; Magnoliophyta; eudicotyledons; Gunneridae; Pentapetalae; rosids; malvids; Brassicales; Brassicaceae; Camelineae; Arabidopsis	PF00249.26^Myb_DNA-binding^Myb-like DNA-binding domain^25-51^E:8.6e-08	sigP:0.273^29^0.643^0.385	.	COG5147^Myblike DNAbinding domain containing protein	GO:0005634^cellular_component^nucleus`GO:0003682^molecular_function^chromatin binding`GO:0003677^molecular_function^DNA binding`GO:0003700^molecular_function^sequence-specific DNA binding transcription factor activity`GO:0006952^biological_process^defense response`GO:0009737^biological_process^response to abscisic acid`GO:0009723^biological_process^response to ethylene`GO:0009620^biological_proce…	GO:0003682^molecular_function^chromatin binding
Stem	c54698_g1	c54698_g1_i1	.	.	.	.	.	.	.	.	.
Stem	c37177_g1	c37177_g1_i1	.	.	.	.	.	.	.	.	.
Stem	c46217_g1	c46217_g1_i1	cds.c46217_g1_i1|m.17410	321-1202[+]	sp|O04609|WRK22_ARATH^O04609^Q:1-279,H:1-278^41.47%ID^E:3e-51^RecName: Full=WRKY transcription factor 22;^Eukaryota; Viridiplantae; Streptophyta; Embryophyta; Tracheophyta; Spermatophyta; Magnoliophyta; eudicotyledons; Gunneridae; Pentapetalae; rosids; malvids; Brassicales; Brassicaceae; Camelineae; Arabidopsis	PF03106.10^WRKY^WRKY DNA -binding domain^139-196^E:1.7e-26	sigP:0.211^22^0.224^0.188	.	.	GO:0005634^cellular_component^nucleus`GO:0043565^molecular_function^sequence-specific DNA binding`GO:0003700^molecular_function^sequence-specific DNA binding transcription factor activity`GO:0006952^biological_process^defense response`GO:0010150^biological_process^leaf senescence`GO:0010200^biological_process^response to chitin`GO:0006351^biological_process^transcription, DNA-templated	GO:0003700^molecular_function^sequence-specific DNA binding transcription factor activity`GO:0043565^molecular_function^sequence-specific DNA binding`GO:0006355^biological_process^regulation of transcription, DNA-templated
Stem	c37095_g1	c37095_g1_i1	.	.	.	.	.	.	.	.	.
Stem	c58099_g3	c58099_g3_i1	.	.	.	.	.	.	.	.	.
Stem	c35757_g1	c35757_g1_i1	.	.	.	.	.	.	.	.	.
Stem	c51269_g2	c51269_g2_i1	.	.	.	.	.	.	.	.	.
Stem	c53444_g2	c53444_g2_i1	cds.c53444_g2_i1|m.39196	657-956[+]	.	.	sigP:0.257^27^0.649^0.306	ExpAA=23.15^PredHel=1^Topology=o10-32i	.	.	.
Stem	c41650_g1	c41650_g1_i1	.	.	.	.	.	.	.	.	.
Stem	c46564_g3	c46564_g3_i1	.	.	.	.	.	.	.	.	.
Stem	c54659_g1	c54659_g1_i1	.	.	.	.	.	.	.	.	.
Stem	c49156_g2	c49156_g2_i1	.	.	.	.	.	.	.	.	.
Stem	c42532_g3	c42532_g3_i1	.	.	.	.	.	.	.	.	.
Stem	c42910_g1	c42910_g1_i1	.	.	.	.	.	.	.	.	.
Stem	c42532_g1	c42532_g1_i1	.	.	.	.	.	.	.	.	.
Stem	c55440_g4	c55440_g4_i1	.	.	.	.	.	.	.	.	.
Stem	c61253_g3	c61253_g3_i1	.	.	.	.	.	.	.	.	.
Stem	c54264_g5	c54264_g5_i1	.	.	.	.	.	.	.	.	.
Stem	c45849_g1	c45849_g1_i1	cds.c45849_g1_i1|m.16544	3-365[+]	sp|Q32L65|MARH2_BOVIN^Q32L65^Q:44-117,H:38-109^36.49%ID^E:2e-11^RecName: Full=E3 ubiquitin-protein ligase MARCH2;^Eukaryota; Metazoa; Chordata; Craniata; Vertebrata; Euteleostomi; Mammalia; Eutheria; Laurasiatheria; Cetartiodactyla; Ruminantia; Pecora; Bovidae; Bovinae; Bos	PF12906.2^RINGv^RING-variant domain^70-117^E:5.4e-13	sigP:0.164^22^0.312^0.162	.	COG5183^(Membrane-Associated Ring finger (C3HC4))	GO:0031410^cellular_component^cytoplasmic vesicle`GO:0005783^cellular_component^endoplasmic reticulum`GO:0005789^cellular_component^endoplasmic reticulum membrane`GO:0010008^cellular_component^endosome membrane`GO:0016021^cellular_component^integral component of membrane`GO:0005765^cellular_component^lysosomal membrane`GO:0004842^molecular_function^ubiquitin-protein transferase activity`GO:000827…	GO:0008270^molecular_function^zinc ion binding
Leaf	c7815_g1	c7815_g1_i1	.	.	.	.	.	.	.	.	.
Leaf	c53055_g4	c53055_g4_i1	.	.	.	.	.	.	.	.	.
Leaf	c34219_g2	c34219_g2_i1	.	.	.	.	.	.	.	.	.
Leaf	c41734_g2	c41734_g2_i1	cds.c41734_g2_i1|m.10699	32-1090[+]	sp|P23547|E13G_TOBAC^P23547^Q:12-352,H:9-343^61.67%ID^E:7e-140^RecName: Full=Glucan endo-1,3-beta-glucosidase, acidic isoform GI9;^Eukaryota; Viridiplantae; Streptophyta; Embryophyta; Tracheophyta; Spermatophyta; Magnoliophyta; eudicotyledons; Gunneridae; Pentapetalae; asterids; lamiids; Solanales; Solanaceae; Nicotianoideae; Nicotianeae; Nicotiana	PF00332.13^Glyco_hydro_17^Glycosyl hydrolases family 17^35-351^E:6.8e-125	sigP:0.755^33^0.964^0.818	ExpAA=19.99^PredHel=1^Topology=i13-35o	.	GO:0005615^cellular_component^extracellular space`GO:0042973^molecular_function^glucan endo-1,3-beta-D-glucosidase activity`GO:0005975^biological_process^carbohydrate metabolic process`GO:0006952^biological_process^defense response	GO:0004553^molecular_function^hydrolase activity, hydrolyzing O-glycosyl compounds`GO:0005975^biological_process^carbohydrate metabolic process
Leaf	c41734_g1	c41734_g1_i1	cds.c41734_g1_i1|m.10698	8-1027[+]	sp|P23547|E13G_TOBAC^P23547^Q:20-338,H:20-332^63.55%ID^E:2e-142^RecName: Full=Glucan endo-1,3-beta-glucosidase, acidic isoform GI9;^Eukaryota; Viridiplantae; Streptophyta; Embryophyta; Tracheophyta; Spermatophyta; Magnoliophyta; eudicotyledons; Gunneridae; Pentapetalae; asterids; lamiids; Solanales; Solanaceae; Nicotianoideae; Nicotianeae; Nicotiana	PF00332.13^Glyco_hydro_17^Glycosyl hydrolases family 17^32-338^E:4.4e-124	sigP:0.422^19^0.923^0.663	.	.	GO:0005615^cellular_component^extracellular space`GO:0042973^molecular_function^glucan endo-1,3-beta-D-glucosidase activity`GO:0005975^biological_process^carbohydrate metabolic process`GO:0006952^biological_process^defense response	GO:0004553^molecular_function^hydrolase activity, hydrolyzing O-glycosyl compounds`GO:0005975^biological_process^carbohydrate metabolic process
Leaf	c46637_g1	c46637_g1_i1	.	.	.	.	.	.	.	.	.
Leaf	c36492_g1	c36492_g1_i1	cds.c36492_g1_i1|m.7944	1-1152[+]	sp|O23791|BROM1_ANACO^O23791^Q:57-382,H:9-335^47.88%ID^E:4e-104^RecName: Full=Fruit bromelain;^Eukaryota; Viridiplantae; Streptophyta; Embryophyta; Tracheophyta; Spermatophyta; Magnoliophyta; Liliopsida; Poales; Bromeliaceae; Ananas	PF08246.7^Inhibitor_I29^Cathepsin propeptide inhibitor domain (I29)^86-142^E:2.4e-17`PF00112.18^Peptidase_C1^Papain family cysteine protease^171-381^E:3.2e-66	sigP:0.174^11^0.389^0.211	ExpAA=38.05^PredHel=1^Topology=i7-29o	.	GO:0008234^molecular_function^cysteine-type peptidase activity	GO:0008234^molecular_function^cysteine-type peptidase activity`GO:0006508^biological_process^proteolysis
Leaf	c50745_g2	c50745_g2_i1	cds.c50745_g2_i1|m.29665	375-956[+]	.	PF06521.6^PAR1^PAR1 protein^25-168^E:2.6e-77	sigP:0.91^22^0.969^0.917	.	.	.	.
Leaf	c58196_g4	c58196_g4_i1	.	.	.	.	.	.	.	.	.
Leaf	c41713_g1	c41713_g1_i1	cds.c41713_g1_i1|m.10674	496-1098[+]	sp|P17407|21KD_DAUCA^P17407^Q:35-199,H:27-191^49.09%ID^E:2e-52^RecName: Full=21 kDa protein;^Eukaryota; Viridiplantae; Streptophyta; Embryophyta; Tracheophyta; Spermatophyta; Magnoliophyta; eudicotyledons; Gunneridae; Pentapetalae; asterids; campanulids; Apiales; Apiaceae; Apioideae; Scandiceae; Daucinae; Daucus	PF04043.10^PMEI^Plant invertase/pectin methylesterase inhibitor^32-191^E:1.6e-36	sigP:0.751^30^0.892^0.779	.	.	GO:0004857^molecular_function^enzyme inhibitor activity`GO:0030599^molecular_function^pectinesterase activity	GO:0004857^molecular_function^enzyme inhibitor activity`GO:0030599^molecular_function^pectinesterase activity
Leaf	c47326_g4	c47326_g4_i1	.	.	.	.	.	.	.	.	.
Leaf	c37078_g1	c37078_g1_i1	.	.	.	.	.	.	.	.	.
Leaf	c54758_g3	c54758_g3_i1	.	.	.	.	.	.	.	.	.
Leaf	c39982_g1	c39982_g1_i1	.	.	.	.	.	.	.	.	.
Leaf	c43749_g2	c43749_g2_i1	.	.	.	.	.	.	.	.	.
